# Supplementary material for: Start codon variant in LAG3 is associated with decreased LAG-3 expression and increased risk of autoimmune thyroid disease
Source: Nat Commun. 2024 Jul 9;15:5748. doi: 10.1038/s41467-024-50007-7 (PMC11233504; doi:10.1038/s41467-024-50007-7)
Supplement: Supplementary file 4 — Supplementary Data 1-13 [file 41467_2024_50007_MOESM4_ESM.xlsx]

## Sheet: SD1
Supplementary Data 1. Sequence variants that are associated with autoimmune thyroid disease in genome-wide association meta-analysis on 110,945 cases and 1,084,290 controls from Iceland, Finland, UK and USA.*
Locus**	Chr	Position	rsID	Close gene	Variant annotation	EA	OA	EAF (%)	OR**	P**	Pbonf	Phet	I2	Previously reported for***	Novel AITD locus
1	chr1	1243102	rs78555129	C1QTNF12	missense	G	A	10.47	0.9518	1.7e-09	0.0032	0.317	14.98		x
2	chr1	2562891	rs2234167	TNFRSF14	missense	A	G	14.047	1.07133	3.7e-21	7.1e-15	0.74	0	AITD, hypo
3	chr1	8424763	rs301807	RERE	upstream gene	A	G	39.738	1.0379	4.8e-13	1e-05	0.0696	57.591	AITD
4	chr1	12203862	rs235220	TNFRSF1B	intron	T	C	20.037	0.95829	1.4e-11	0.0018	0.0389	64.159		x
5	chr1	19442749	rs10458381	CAPZB	intron	T	C	33.748	1.061	4.4e-29	1.8e-21	0.002	79.7
5	chr1	19517082	rs10917469	LOC105376817,LOC105376818,LOC105376819	intergenic	G	A	14.773	0.916	6.4e-33	2.7e-25	0.00026	84.3	Hypo-/hyper
5	chr1	19580994	rs2314329	.	regulatory region	A	G	23.127	0.958	8.7e-13	3.7e-05	0.51	0
6	chr1	24535214	rs196432	RCAN3	missense	G	A	50.725	1.03	5.6e-09	0.011	0.18	38.4		x
6	chr1	25001856	rs6674895	.	intergenic	C	T	25.902	0.957	2.7e-14	3.4e-06	0.18	39.1
7	chr1	37895543	rs35978921	INPP5B	intron	T	C	31.705	0.953	6.2e-19	7.9e-11	0.18	38.9		x
7	chr1	38151199	rs883220	LOC105378654	intergenic	A	C	25.495	0.958	1.6e-13	6.8e-06	0.076	56.5
8	chr1	53909897	rs2235544	DIO1	intron	C	A	47.23	1.03252	1.9e-10	0.008	0.0019	79.884		x
9	chr1	59705533	rs4619004	FGGY	intron	G	A	11.205	1.05253	2.2e-10	0.028	0.532	0		x
10	chr1	64848529	rs114269697	JAK1	intron	A	C	1.58	0.871	1.7e-10	0.007	0.74	0
10	chr1	64957764	rs12408934	JAK1	intron	A	G	10.91	0.933	2.8e-17	3.5e-09	0.092	53.4	AITD, hypo
11	chr1	67327488	rs10489626	IL12RB2	intron	G	C	15.36	1.05317	7.2e-13	3e-05	0.542	0	hypo
12	chr1	77979080	rs140681455,rs71244403	FUBP1	5 prime UTR	CGGCCG	C	12.447	1.0477	4.1e-10	0.0086	0.548	0		x
13	chr1	107770636	rs6583048	VAV3	splice region	C	T	19.575	0.964	1.3e-08	0.024	0.48	0
13	chr1	107820904	rs75125154	VAV3	intron	G	A	10.235	1.22	2e-132	8.2e-125	0.093	53.3	hypo, HT thyroiditis
14	chr1	109814122	rs573065	.	intergenic	A	G	47.903	1.03552	4.4e-12	0.00055	0.108	50.689	hypo
1.35 for	chr1	113834946	rs2476601	PTPN22	missense	A	G	11.938	1.35744	1.73e-385	3.3e-379	0	92.614	AITD, hypo-/hyper, GD, HT
16	chr1	150764744	rs41271951	CTSS	missense	G	A	7.877	0.9481	2e-08	0.037	0.207	34.173		x
17	chr1	156815190	rs926103	SH2D2A	missense	T	C	35.255	1.05001	7.2e-21	1.4e-14	0.194	36.357	AITD, hypo
18	chr1	167455687	rs2949661	CD247	intron	T	C	36.633	1.04081	3.7e-14	1.6e-06	0.125	47.782	AITD, hypo
19	chr1	168544770	rs10753774	XCL2	upstream gene	T	C	32.225	1.04071	8.7e-14	1.8e-06	0.544	0		x
20	chr1	198977059	rs7526882	LOC105371679	intergenic	T	C	35.522	1.04854	1.5e-19	6.4e-12	0.237	29.204		x
21	chr1	200871339	rs12756886	GPR25	upstream gene	C	T	12.393	1.06439	8e-17	1.7e-09	0.366	5.454	AITD, hypo
22	chr1	206467096	rs1285418819	IKBKE	upstream gene	A	AGAAT	5.883	1.07487	1.8e-11	0.00038	0.437	0		x
23	chr1	206989482	rs4844559	.	regulatory region	G	A	33.663	1.0349	9.4e-11	0.0039	0.0578	59.955		x
24	chr1	212821425	rs12124669	TATDN3	downstream gene	T	G	32.85	1.035	1.2e-10	0.0026	0.841	0		x
25	chr1	236465834	rs12117927	EDARADD	intron	A	C	46.26	1.03376	7.6e-11	0.0032	0.0106	73.266	AITD, hypo
26	chr2	1403856	rs11675342	TPO	intergenic	T	C	43.37	1.102	3.7e-82	4.6e-74	0.39	0	AITD, hypo
26	chr2	1421278	rs28910007	TPO	intron	C	T	14.385	0.955	4.9e-10	0.021	0.12	49.3
27	chr2	8309993	rs367023	.	regulatory region	G	A	31.93	0.96271	1.8e-12	0.00023	0.123	48.008	hypo
28	chr2	12504610	rs1534430	MIR3681HG	intergenic	T	C	39.672	0.94016	2.1e-33	9e-26	0.0036	77.871	AITD, hypo
29	chr2	43314247	rs11897732	THADA	intron	G	A	44.482	0.96406	4.6e-13	5.8e-05	0.0646	58.578		x
30	chr2	55645403	rs7594497	PNPT1	missense	C	T	6.17	1.07638	2.7e-11	5.1e-05	0.0326	65.774	AITD, hypo
31	chr2	61160701	rs1177306	C2orf74	upstream gene	A	G	43.335	1.0349	1.2e-11	0.00025	0.383	1.864		x
32	chr2	62226254	rs59282391	B3GNT2	downstream gene	T	C	12.95	1.053	9.4e-12	0.0002	0.81	0		x
32	chr2	62304949	rs56287910	.	intergenic	T	C	41.565	1.037	7.4e-13	3.1e-05	0.38	1.5
33	chr2	64690875	rs3839062,rs67418930	SERTAD2	intergenic	A	AATAGTGGC	25.515	1.03676	2.7e-10	0.033	0.0066	75.488		x
34	chr2	97725153	rs145955907	ZAP70	missense	T	C	0.497	1.26579	1e-16	2e-10	0.246	27.669		x
35	chr2	97732184	rs58511420	ZAP70	upstream gene	C	T	8.797	1.06492	4.2e-12	8.9e-05	0.706	0		x
36	chr2	161757093	rs77512782	SLC4A10	intron	A	G	20.06	1.043	1.6e-11	0.002	0.23	31.2
36	chr2	162267541	rs1990760	IFIH1	missense	C	T	39.598	0.958	5.3e-17	1e-10	0.00011	85.6	AITD, hypo
36	chr2	162268127	rs35667974	IFIH1	missense	C	T	1.933	0.822	4.2e-25	8e-19	0.19	37.2	AITD
36	chr2	162279995	rs35337543	IFIH1	splice donor	G	C	0.877	0.834	3.7e-10	0.00014	0.29	19.8
37	chr2	159711078	rs1006192	MARCH7	upstream gene	T	G	38.623	1.03448	5.3e-11	0.0011	0.176	39.256	hypo
38	chr2	173929212	rs7579338	SP3	intron	A	G	41.263	0.96783	1.3e-10	0.017	0.995	0		x
39	chr2	181387988	rs79437014	LINC01934	intergenic	C	G	24.633	1.04185	1.1e-12	4.7e-05	0.135	46.069		x
40	chr2	191078546	rs3024921	STAT4	intron	T	A	5.113	1.103	5.2e-17	2.2e-09	0.22	32.5
40	chr2	191105153	rs10181656	STAT4	intron	G	C	22.513	1.134	2.4e-99	1e-91	0.00053	83	AITD, hypo, HT
41	chr2	203876143	rs231726	CTLA4	downstream gene	T	C	38.042	1.052	1.1e-17	2.3e-10	2.4e-05	87.5		x
41	chr2	203880280	rs11571297	CTLA4	regulatory region	C	T	44.56	0.934	4e-30	5.1e-22	0.00023	84.5
42	chr2	206006734	rs818022	INO80D	intron	C	T	25.738	1.03738	1.3e-10	0.016	0.867	0		x
43	chr2	213152393	rs10209675	IKZF2	5 prime UTR	G	A	39.64	1.0405	8.4e-15	1.8e-07	0.0593	59.632		x
44	chr2	216758503	rs737310	.	regulatory region	T	G	30.63	0.94478	2.7e-25	1.1e-17	0.0001	86.403	hypo
45	chr2	217372063	rs6724073	.	regulatory region	C	T	30.788	0.94971	5.2e-21	2.2e-13	0.0002	84.406		x
46	chr2	224950460	rs4673127	DOCK10	upstream gene	C	A	35.468	1.0321	1.6e-09	0.033	0.519	0		x
47	chr2	241255979	rs59384702	HDLBP	intron	T	C	27.223	0.95993	7.2e-13	3e-05	0.0205	69.35		x
48	chr3	4978251	rs1110261	BHLHE40	upstream gene	A	G	21.56	1.04102	2.7e-11	0.00056	0.135	46.11		x
49	chr3	12187515	rs794999	SYN2	missense	A	G	23.967	1.06897	1.9e-30	3.6e-24	0.392	0.019	hypo
50	chr3	37012077	rs1799977	MLH1	missense	G	A	31.21	0.96416	1.4e-11	2.8e-05	0.382	2.14		x
51	chr3	39315616	rs11714050	.	intergenic	G	A	14.043	1.0595	9.1e-16	3.8e-08	0.0081	74.598		x
52	chr3	46012286	rs3851347	XCR1	downstream gene	G	A	33.913	1.03572	3.7e-11	0.00077	0.922	0		x
53	chr3	58197909	rs35677470	DNASE1L3	missense	A	G	7.32	1.05876	2.2e-09	0.0043	0.099	52.195	AITD
54	chr3	71431976	rs11919503	FOXP1	intron	T	C	17.975	1.0406	1e-09	0.043	0.141	45.144		x
55	chr3	105724109	rs894937	CBLB	5 prime UTR	C	T	30.025	0.967	5.4e-10	0.011	0.1	52		x
55	chr3	106208853	rs12633860	.	regulatory region	C	T	21.105	1.059	1.8e-20	7.5e-13	0.0059	76
56	chr3	108824113	rs111352680	TRAT1	intron	A	G	28.37	0.953	3.6e-18	4.6e-10	0.79	0	AITD
56	chr3	108830873	rs2290055	TRAT1	intron	G	T	21.775	0.962	3.9e-10	0.05	0.42	0
57	chr3	112975136	rs138433213	CD200R1	upstream gene	G	T	1.213	1.15338	2.1e-09	0.045	0.374	3.676		x
58	chr3	119521283	rs11720158	CD80	downstream gene	A	G	20.275	1.04456	1e-12	2.2e-05	0.0054	76.357	AITD, hypo
59	chr3	149479678	rs9860963	TM4SF4	intron	G	A	39.195	0.96667	5.3e-11	0.0022	0.838	0		x
60	chr3	185792825	rs7633675	IGF2BP2	intron	G	T	31.135	0.96512	5.6e-11	0.0024	0.329	12.716		x
61	chr3	187923342	rs114558062	.	intergenic	C	T	1.113	1.191	2.2e-14	9.1e-07	0.55	0	hypo
61	chr3	188397444	rs9834159	LPP	intron	T	A	45.813	0.909	3e-79	1.3e-71	0.00013	85.4	GD disease
62	chr3	191329004	rs6779820	CCDC50	upstream gene	C	G	27.188	1.03852	2e-11	0.00043	0.116	49.249		x
63	chr3	192898911	rs2886870	MB21D2	intron	T	G	41.75	0.96069	3.8e-15	1.6e-07	0.705	0	hypo
64	chr4	10723185	rs6448200	.	TF binding site	C	T	48.605	1.0497	3.7e-22	1.6e-14	0.0064	75.593	AITD, hypo
65	chr4	26083889	rs10517086	LINC02357	intergenic	A	G	28.427	1.0612	3.1e-27	1.3e-19	0.193	36.467	AITD, hypo
66	chr4	40258759	rs13105678	.	regulatory region	C	A	40.015	0.964	1.9e-12	7.8e-05	0.14	45
66	chr4	40305547	rs13136820	LINC02265	intergenic	C	T	30.152	1.047	1.2e-16	5e-09	0.047	62.4	GD disease
66	chr4	40375547	rs6447622	.	intergenic	C	A	14.015	1.049	1.9e-11	0.0024	0.18	39.2
67	chr4	87144770	rs35658582	AFF1	downstream gene	T	A	16.137	1.05327	1.6e-14	3.2e-07	0.049	61.838		x
68	chr4	102527974	rs113473633	NFKB1	intron	G	A	2.12	0.88479	6.8e-12	0.00029	0.305	17.149	hypo
69	chr4	122625127	rs6833591	IL21	upstream gene	G	A	32.407	0.96358	1.7e-11	0.00035	0.0509	61.413	hypo
70	chr4	148744450	rs11732089	NR3C2	intergenic	C	T	18.258	0.87827	3.2e-81	1.3e-73	0.0117	72.748	AITD, hypo
71	chr4	150382166	rs6817572	LRBA	intron	G	A	35.142	1.03448	7.8e-11	0.0033	0.644	0		x
72	chr4	186082920	rs3775291	TLR3	missense	T	C	29.975	0.94054	6.6e-29	1.3e-22	0.036	64.885	AITD, hypo
73	chr5	35841347	rs10075764	LOC105374724	intergenic	G	A	36.46	0.95552	2.7e-18	3.3e-10	0.0277	67.126	AITD, hypo
74	chr5	72713128	rs3010241	.	intergenic	C	T	21.89	1.05106	1.1e-16	4.7e-09	0.954	0		x
75	chr5	77180632	rs2928170	PDE8B	intron	G	C	15.308	0.935	4.8e-22	2e-14	0.19	36.2
75	chr5	77236746	rs2127387	PDE8B	intron	A	G	39.862	1.097	4.6e-73	5.8e-65	0.00091	81.8	AITD, hypo-/hyper, HT
75	chr5	77424419	rs335640	PDE8B	intron	T	C	35.022	1.035	1.1e-10	0.0047	0.09	53.8
76	chr5	95900755	rs3815768	ELL2	missense	T	C	27.613	1.03345	3.8e-09	0.0073	0.539	0		x
77	chr5	103260136	rs28157	C5orf30	intron	T	G	30.433	0.94573	1.1e-24	4.5e-17	0.34	10.682	AITD, hypo
78	chr5	111230662	rs114378220	CAMK4	intron	T	C	6.755	1.08112	2.9e-15	1.2e-07	0.0003	84.065	AITD, hypo
79	chr5	112116632	rs6865881	.	TF binding site	A	C	44.042	1.03541	5.1e-12	0.00021	0.142	44.899		x
80	chr5	134087125	rs244689	LOC101060024,LOC105379185	intergenic	A	G	15.942	1.079	1.1e-29	4.7e-22	0.00041	83.5	AITD, hypo
80	chr5	134115992	rs5742913	TCF7	missense	A	C	11.082	1.051	8.9e-10	0.0017	0.32	15.3
81	chr5	139472784	rs13153461	SMIM33	missense	G	A	25.875	0.95993	6.6e-13	1.3e-06	0.405	0		x
82	chr5	143413085	rs7701443	NR3C1	intron	G	A	40.172	0.95734	2.3e-17	9.8e-10	0.751	0		x
83	chr5	157170158	rs31213	FAM71B	upstream gene	A	G	13.045	1.04854	2.1e-10	0.0044	0.0569	60.138		x
84	chr6	394867	rs202124383	IRF4	missense	A	C	0.14	0.692	4.5e-09	0.0085	0.29	19.9
84	chr6	412802	rs9392504	IRF4	downstream gene	A	G	50.373	1.055	2e-26	4.2e-19	0.04	63.8	AITD, hypo
85	chr6	21887950	rs11757605	.	TF binding site	A	G	17.555	1.06695	1.5e-23	6.1e-16	0.458	0		x
86	chr6	29955157	rs1655915	.	regulatory region	G	T	17.402	1.102	1e-23	1.3e-15	3.8e-06	92
86	chr6	31109201	rs2517529	C6orf15	downstream gene	G	C	41.543	1.088	1.6e-27	3.3e-20	0.022	73.7
86	chr6	31307016	rs540653847	LOC112267902	intergenic	GC	G	0.827	1.411	4.8e-26	6.1e-18	0.019	74.8
86	chr6	31360334	rs7749442	HLA-B	upstream gene	A	T	8.617	1.14	3.6e-21	7.6e-14	0.041	68.6
86	chr6	31410558	rs9380254	MICA	missense	C	G	9.137	0.825	9.7e-42	1.8e-35	1.6e-06	92.5
86	chr6	31484072	rs2905746	MICB-DT	intergenic	G	T	21.432	0.905	5.6e-30	7.1e-22	0.00011	89
86	chr6	32447452	rs115406035	HLA-DRA#	downstream gene	G	A	0.972	1.419	9.5e-35	2e-27	0.0026	83.2
86	chr6	32619017	rs9271365	.	intergenic	G	T	38.763	1.104	1.6e-27	2e-19	0.00059	86.5
86	chr6	32668884	rs79193269,rs9282165	HLA-DQB1	upstream gene	CCTT	C	58.035	1.191	1.3e-68	2.7e-61	0.00088	85.8
86	chr6	33080886	rs1042153	HLA-DPB1	missense	A	G	21.442	0.892	9.8e-49	1.9e-42	6e-06	91.7
87	chr6	43838598	rs1317983	.	regulatory region	T	C	30.547	0.924	3.4e-47	1.4e-39	0.0019	79.8	hypo
87	chr6	43938518	rs66760320	.	regulatory region	T	C	22.895	0.953	1.9e-15	8e-08	0.13	46.8	hyper
88	chr6	90250610	rs673780	BACH2	intron	A	G	41.617	0.935	1.4e-35	6e-28	0.055	60.5	AITD, hypo-/hyper, GD, HT
88	chr6	90296024	rs6908626	BACH2	intron	T	G	16.023	1.075	2.2e-23	9.3e-16	0.088	54.1	hypo
89	chr6	107114666	rs372411283	BEND3	upstream gene	T	TCCGGCCGCC	39.875	1.03345	1.5e-10	0.0032	0.388	0.885		x
90	chr6	109002316	rs2273668	SESN1	missense	T	G	12.88	1.05411	6.4e-13	1.2e-06	0.106	50.898		x
91	chr6	111780572	rs12910	FYN	5 prime UTR	T	G	47.573	0.9688	2.7e-10	0.0057	0.0141	71.686	AITD, hypo
92	chr6	135146080	rs397738853,rs55776806	.	intergenic	TGA	T	22.483	1.047	1.7e-14	7.1e-07	0.12	49		x
92	chr6	135640881	rs9494311	LINC00271	intergenic	C	T	29.978	1.047	1.1e-16	4.8e-09	0.29	20.7
93	chr6	137678425	rs35926684,rs397886367	.	regulatory region	G	GA	21.812	1.049	2.1e-15	2.6e-07	0.52	0		x
93	chr6	137921861	rs72980776	.	regulatory region	G	A	15.023	0.953	1.1e-11	0.00048	0.32	15.3
94	chr6	142850876	rs728589	HIVEP2	intron	A	G	20.157	0.96262	7.6e-10	0.032	0.0625	58.986		x
95	chr6	148193165	rs6914622	.	regulatory region	T	G	30.69	1.08296	3.4e-48	1.4e-40	0.0857	54.562	AITD, hypo
96	chr6	159044945	rs1738074	TAGAP	5 prime UTR	T	C	43.807	0.95743	7.9e-18	1.7e-10	0.913	0		x
97	chr6	165632995	rs753760	PDE10A	intron	G	C	28.927	0.92747	1.6e-41	2.1e-33	0.0673	58.035	AITD, hypo-/hyper
98	chr6	166929653	rs11159	RNASET2	missense	A	G	6.775	1.063	1.4e-09	0.0026	0.37	4.8
98	chr6	166956723	rs2247315	RNASET2	upstream gene	C	A	34.85	0.922	8.6e-53	1.8e-45	0.0031	78.3	AITD, hypo, GD
99	chr7	2894752	rs10259879	.	intergenic	G	A	27.043	1.04718	5.3e-16	2.2e-08	0.0634	58.815		x
100	chr7	4745884	rs11381396	FOXK1	intron	C	CA	38.045	1.03956	1.9e-13	8.1e-06	0.213	33.281	hypo
101	chr7	26115779	rs2057763	.	regulatory region	A	G	21.64	0.9605	8.8e-11	0.0037	0.366	5.373		x
102	chr7	26858021	rs3801805	SKAP2	upstream gene	G	A	23.27	0.9519	3.7e-16	7.7e-09	0.075	56.542		x
103	chr7	37362887	rs111796602	ELMO1	intron	C	T	11.025	1.0558	7.4e-12	0.00031	0.113	49.785	hypo
104	chr7	77538960	rs62476229	PTPN12	intron	G	A	30.61	1.03811	5.6e-12	0.00023	0.259	25.522		x
105	chr7	92595474	rs191443009	.	regulatory region	G	A	0.48	1.2547	1.6e-10	0.0066	0.829	0		x
106	chr7	100687290	rs221796	GIGYF1	splice region	C	G	11.965	0.95075	2.6e-11	5e-05	0.0224	68.731	AITD, hypo
107	chr7	127375029	rs62621812	ZNF800	missense	A	G	2.78	1.10131	3e-11	5.7e-05	0.107	50.866		x
108	chr7	128939148	rs3807307	IRF5	upstream gene	C	T	45.18	1.04019	5e-15	1e-07	0.871	0	hypo
109	chr8	8462519	rs2979179	LOC107986913	intergenic	A	G	43.987	0.93857	6.7e-36	2.8e-28	0.0753	56.494	hypo
110	chr8	23558521	rs2978487	SLC25A37	intron	T	C	35.227	1.03303	5.9e-10	0.025	0.55	0		x
111	chr8	32502185	rs28570331	NRG1	intron	T	C	32.685	0.96435	9.5e-12	0.0004	0.101	51.794		x
112	chr8	60568368	rs202194470,rs34038069,rs796147186	RAB2A	intron	G	GTC	36.935	1.05117	3.3e-22	1.4e-14	0.716	0	AITD, hypo
113	chr8	118920272	rs10112995	TNFRSF11B	downstream gene	G	A	37.242	0.96233	1.3e-13	2.8e-06	0.462	0		x
114	chr8	127181049	rs897586	.	regulatory region	A	G	34.907	0.94026	3.2e-31	1.3e-23	0.624	0	AITD, hypo
115	chr8	128192016	rs7017073	.	regulatory region	C	T	20.795	0.951	9.4e-16	1.2e-07	0.63	0
115	chr8	128549077	rs73374998	LINC00824	intergenic	A	T	12.872	0.947	1e-12	4.3e-05	0.081	55.4	AITD, hypo
116	chr8	130060075	rs1322094746	ASAP1	intron	CAAAAAAAAAAAAAAAA	CAAAAAAAAAAAAAAA	8.77	0.93146	3.7e-10	0.046	0.624	0		x
117	chr8	140598961	rs55762429	AGO2	intron	G	C	48.538	0.95887	5.6e-17	2.3e-09	0.518	0		x
118	chr8	141190368	rs1045303	DENND3	synonymous	A	G	29.133	0.96454	1.3e-10	0.0028	0.795	0		x
119	chr9	4086735	rs2185406	GLIS3	intron	T	G	42.823	0.961	3.4e-15	1.4e-07	0.0034	78.1
119	chr9	4290544	rs10814915	GLIS3	intron	T	C	43.227	1.044	1.8e-17	7.7e-10	2e-06	89.7
119	chr9	5438435	rs911760	PLGRKT, CD274	upstream gene	A	C	22.505	1.043	6.6e-12	0.00014	0.0014	80.6	AITD, hypo
120	chr9	21576701	rs10124312	.	intergenic	C	G	33.225	1.055	4.6e-23	1.9e-15	0.057	60.1	hypo
120	chr9	21661806	rs397718930,rs66511816	.	regulatory region	G	GC	6.848	1.068	1.1e-10	0.0047	0.22	32.4
121	chr9	97772985	rs7030280	.	regulatory region	C	T	33.943	0.80027	5.44e-375	1.37e-365	0.0001	85.424	AITD, hypo-/hyper, HT
122	chr9	107875273	rs58554773	.	intergenic	T	G	16.56	0.94753	2.2e-14	9.2e-07	0.2	35.357		x
123	chr9	124332760	rs753788	NEK6	intron	C	T	37.567	1.06876	3e-38	1.3e-30	0.0006	82.673	hypo
124	chr9	128704210	rs13289095	PKN3	intron	T	G	13.5	0.9445	3.1e-14	1.3e-06	0.36	6.553		x
125	chr10	6037381	rs11256442	IL2RA	intron	T	C	31.03	1.043	6.2e-14	2.6e-06	0.048	62		x
125	chr10	6052995	rs41294913	IL2RA	intron	T	C	2.792	0.907	1.1e-09	0.046	0.77	0
125	chr10	6056861	rs706779	IL2RA	intron	C	T	42.8	0.952	3.7e-20	1.6e-12	0.0088	74.2
125	chr10	6087660	rs41295119	RBM17	upstream gene	T	C	4.08	0.9	3e-16	6.2e-09	0.31	16.4
125	chr10	6348230	rs2387397	.	regulatory region	G	C	20.348	0.946	1.5e-18	6.4e-11	0.14	45.6
125	chr10	6466415	rs3793727	PRKCQ	intron	C	A	34.883	0.963	1.3e-12	5.4e-05	0.38	2.9
126	chr10	8544381	rs72775283	.	TF binding site	T	G	16.985	1.046	1e-11	0.00043	0.0019	79.8		x
126	chr10	9026201	rs1149911	.	intergenic	G	T	24.592	0.965	8.8e-10	0.037	0.32	15.2
127	chr10	17804004	rs371858405	TMEM236	downstream gene	C	T	23.465	0.95791	6.9e-13	1.5e-05	0.0083	74.483		x
128	chr10	62020112	rs71508903	ARID5B	intron	T	C	18.83	1.102	1.3e-52	5.5e-45	0.011	73	AITD, hypo
128	chr10	62234146	rs10821968	RTKN2	downstream gene	T	C	38.91	1.059	4.5e-29	9.5e-22	0.034	65.5	hypo
129	chr10	79286696	rs1250566	ZMIZ1	intron	A	G	34.845	1.03469	6.8e-11	0.0028	0.0732	56.889		x
130	chr10	88089762	rs4933466	.	regulatory region	G	A	40.623	0.95523	4.4e-19	1.8e-11	0.265	24.337		x
131	chr10	99523573	rs10748781	LINC01475	intergenic	C	A	41.387	1.06449	1.9e-34	8e-27	0.0279	67.053	AITD, hypo
132	chr10	113588287	rs7080536	HABP2	missense	A	G	3.835	1.0753	2.1e-08	0.039	0.315	15.461		x
133	chr10	122429681	rs1045216	PLEKHA1	missense	A	G	36.773	0.96069	2.4e-14	4.6e-08	0.117	49.008	AITD, hypo
134	chr11	308290	rs1058900	IFITM2	missense	T	C	45.82	1.036	4.2e-12	8e-06	0.14	44.6	AITD
134	chr11	615011	rs12272434	IRF7	splice region	T	A	24.485	0.956	4.4e-14	8.4e-08	0.21	34.3	hypo
135	chr11	10508975	rs55721279	MTRNR2L8	5 prime UTR	T	C	1.798	1.13326	1.8e-12	3.8e-05	0.323	13.882		x
136	chr11	35247353	rs9633870	SLC1A2	downstream gene	C	T	38.02	1.05855	2.4e-28	5e-21	0.0756	56.432	AITD, hypo
137	chr11	60967470	rs78514887	CD6	upstream gene	T	G	3.685	1.09845	2.1e-11	0.00045	0.404	0		x
138	chr11	64343211	rs479552	CCDC88B	synonymous	C	G	38.665	0.95839	5.1e-14	1.1e-06	0.106	55.465	hypo
139	chr11	86360905	rs7127620	.	regulatory region	G	A	33.515	0.96628	1.1e-10	0.0045	0.382	2.057		x
140	chr11	94179870	rs12793348	PANX1	missense	G	A	8.143	0.93109	2.1e-14	4e-08	0.469	0	AITD, hypo
141	chr11	95578258	rs4409785	SESN3	TF binding site	C	T	16.898	1.10905	7.1e-56	3e-48	0	86.885	AITD, hypo, GD
142	chr11	115182291	rs11605461	CADM1	intron	G	A	52.415	1.03987	7e-15	8.8e-07	0.179	38.891		x
143	chr11	117212250	rs76169968	TAGLN	downstream gene	A	G	8.887	0.92063	1.8e-20	3.8e-13	0.091	53.612		x
144	chr11	118400000	rs45480496	ATP5MG	upstream gene	A	G	18.197	1.04865	1.3e-13	2.7e-06	0.699	0		x
145	chr11	128302748	rs73018928	LOC107984408	intergenic	A	T	23.457	1.03728	5.7e-10	0.024	0.0405	63.792		x
146	chr12	647735	rs7136756	NINJ2	upstream gene	A	G	31.263	1.04206	2.9e-14	6.1e-07	0.124	47.937		x
147	chr12	6772551	rs781745126	LAG3	5 prime UTR	T	C	0.065	3.41576	2.2e-16	4.6e-09	0.733	0		x
148	chr12	6773332	rs149722682	LAG3	missense	A	C	0.1	2.11362	2.2e-09	0.0041	1	nan		x
149	chr12	9747028	rs10844682	.	regulatory region	C	T	34.428	0.947	4.4e-22	5.5e-14	0.032	66
149	chr12	9764044	rs3136559	CD69	upstream gene	T	C	26.705	1.05	2.6e-16	5.4e-09	0.013	72.3	HT
150	chr12	12424931	rs11054900	BORCS5	intron	A	G	38.865	1.04144	2.2e-15	2.8e-07	0.389	0.53		x
151	chr12	47763588	rs11830037	RAPGEF3	upstream gene	A	C	8.345	1.08785	8.2e-21	1.7e-13	0.717	0		x
152	chr12	56002984	rs1689510	IKZF4	upstream gene	C	G	32.867	1.06748	5.2e-35	1.1e-27	0.166	40.947	hypo
153	chr12	56598846	rs2242497	RBMS2	downstream gene	G	C	34.708	1.03967	1.6e-13	3.3e-06	0.0447	62.81		x
154	chr12	56002984	rs1689510	IKZF4	upstream gene	C	G	32.867	1.06748	5.2e-35	1.1e-27	0.166	40.947		x
155	chr12	56598846	rs2242497	RBMS2	downstream gene	G	C	34.708	1.03967	1.6e-13	3.3e-06	0.0447	62.81		x
156	chr12	57476372	rs11544238	ARHGAP9	missense	A	C	40.153	0.97161	2.2e-08	0.042	0.0695	57.611		x
157	chr12	68040679	rs76930710	.	TF binding site	C	T	3.542	0.90992	2.5e-11	0.0011	0.0256	67.737		x
158	chr12	96190080	rs61938844	ELK3	upstream gene	A	G	2.188	1.13792	1.4e-13	3e-06	0.184	38.011		x
159	chr12	103499163	rs12582330	C12orf42	upstream gene	G	T	29.983	1.05243	9.5e-21	2e-13	0.0015	80.509	AITD, hypo
160	chr12	110051403	rs11064860	C12orf76	intron	T	C	12.265	0.94639	1.5e-12	0.00019	0.135	46.012		x
161	chr12	111446804	rs3184504	SH2B3	missense	T	C	43.337	1.169	3.2e-209	6.2e-203	5.9e-14	95.4	AITD, hypo, HT
161	chr12	111447506	rs72650673	SH2B3	missense	A	G	0.13	1.609	7.8e-11	0.00015	0.16	46.2
162	chr12	114636119	rs7958405	.	regulatory region	T	C	44.95	0.96291	7.7e-14	3.3e-06	0.216	32.745		x
163	chr13	24210177	rs7338824	SPATA13	intron	T	A	28.397	1.057	3.6e-21	1.5e-13	0.08	55.6	AITD, hypo
163	chr13	24211331	rs9507286	SPATA13	intron	T	C	33.653	0.955	7.6e-16	9.5e-08	0.0036	77.8	hypo
164	chr13	28029870	rs76428106	FLT3	intron	C	T	1.35	1.338	2.3e-44	2.8e-36	0.00012	85.5	AITD, hypo
164	chr13	28100660	rs117145034	FLT3	upstream gene	A	G	1.46	1.15	4.7e-12	9.9e-05	0.012	72.7
165	chr13	42470810	rs7990020	LINC02341	intergenic	A	C	42.468	0.955	5.1e-19	6.4e-11	0.038	64.4	AITD, hypo
165	chr13	42574410	rs138818878	TNFSF11	missense	G	C	3.407	1.079	1.3e-08	0.025	0.95	0
166	chr13	50245458	rs41369045	.	regulatory region	A	G	7.11	1.06983	1.1e-09	0.044	0.41	0	hypo
167	chr13	74119264	rs9600233	KLF12	intron	A	G	15.155	0.95209	4.8e-12	0.00061	0.831	0		x
168	chr13	99353731	rs11428072,rs397716281,rs869083810	UBAC2	intron	CA	C	36.975	0.95514	1.2e-18	1.6e-10	0.0911	53.584		x
169	chr13	110539066	rs2148079	RAB20	intron	G	A	25.91	0.95619	1.2e-14	4.9e-07	0.0286	66.861		x
170	chr14	36095227	rs2183451	LINC00609	intergenic	T	G	45.052	1.037	3.3e-13	1.4e-05	0.76	0
170	chr14	36269155	rs116909374	.	regulatory region	T	C	3.845	0.894	4.5e-16	1.9e-08	3e-05	87.3	hypo
171	chr14	68283210	rs3784099	RAD51B	intron	A	G	29.098	0.95533	1.4e-16	6e-09	0.141	45.012	AITD, hypo
172	chr14	80938791	rs2114702	CEP128	intron	A	T	29.505	1.042	3.5e-13	4.4e-05	0.29	19.6	hypo
172	chr14	80955786	rs61747482	TSHR	missense	C	G	0.96	1.184	2.8e-10	0.00054	0.23	30.3
172	chr14	81143695	rs121908866	TSHR	stop_gained	A	G	0.04	2.96	8.5e-17	3.2e-11	0.045	75.1
172	chr14	81148170	rs12883801	TSHR	downstream gene	G	A	44.7	1.038	4.8e-13	1e-05	0.7	0
173	chr14	90605708	rs1217314840	TTC7B	intron	A	G	0.02	5.47888	5e-10	0.021	1	-		x
174	chr14	93118986	rs8015085	ITPK1	upstream gene	A	G	18.418	1.06588	1.7e-23	3.6e-16	0.0014	80.621		x
175	chr14	98213936	rs75614429	LOC105370656	intergenic	C	A	13.862	1.05612	3.5e-14	4.4e-06	0.53	0		x
176	chr14	104752139	rs8006310	SIVA1	upstream gene	G	A	46.695	0.96242	2.8e-14	5.8e-07	0.0679	57.925		x
177	chr14	105691855	rs4077803	.	regulatory region	G	A	44.968	0.95839	4.5e-16	1.9e-08	0.0229	68.558	hypo
178	chr15	38558061	rs11631591	RASGRP1	intron	C	T	26.543	1.05464	3.6e-21	1.5e-13	0.0006	82.728	hypo
179	chr15	41568292	rs12148316	TYRO3	missense	A	T	29.598	0.96715	1e-09	0.002	0.899	0		x
180	chr15	63373566	rs7162561	CA12	intron	C	T	25.627	1.03873	3.1e-11	0.0013	0.5	0		x
181	chr15	84762039	rs2008262	ZNF592	intron	T	C	38.72	0.96599	1.8e-11	0.00075	0.687	0		x
182	chr16	3966675	rs2230742	ADCY9	synonymous	A	G	14.835	1.04582	7e-11	0.0015	0.0173	70.453		x
183	chr16	11361319	rs112363506	LOC105371082	intergenic	C	CA	20.677	0.959	2.4e-11	0.001	0.58	0		x
183	chr16	11734162	rs4780398	TXNDC11	intron	A	G	13.92	0.957	1.1e-09	0.046	0.74	0
184	chr16	14306452	rs30233	.	regulatory region	G	A	42.19	1.03832	1.3e-13	1.6e-05	0.0114	72.863		x
185	chr16	27384341	rs201121732	IL4R	regulatory region	CT	C	1.54	1.17246	9.6e-21	4e-13	0.235	29.534		x
186	chr16	28494339	rs151234	APOBR,CLN3	upstream gene	C	G	12.61	1.06131	1.8e-15	3.8e-08	0.0066	75.462		x
187	chr16	50301163	rs78534766	ADCY7	missense	A	C	0.802	1.32	2.2e-24	4.1e-18	0.48	0	AITD, hypo
187	chr16	50319799	rs7196135	ADCY7	downstream gene	G	A	19.098	0.951	1.1e-14	2.3e-07	0.36	6.2
188	chr16	57533494	rs739815	CCDC102A	intron	G	C	32.15	1.04269	6.3e-15	8e-07	0.132	46.646		x
189	chr16	67413348	rs145124960	ZDHHC1	intron	T	C	1.91	1.13406	1.2e-12	0.00015	0.0672	58.062	hypo
190	chr16	79282918	rs8054578	MAF	intergenic	A	G	21.555	1.046	2.1e-13	2.6e-05	0.011	72.9	hypo
190	chr16	79604224	rs9926690	MAF	upstream gene	T	C	38.85	0.96	6.6e-15	1.4e-07	0.97	0
191	chr16	85942412	rs305059	LOC105371388	intergenic	A	G	42.873	1.03749	3.6e-13	4.5e-05	0.189	37.255		x
192	chr17	7337072	rs61759532	ACAP1	intron	T	C	22.343	1.06897	1.3e-28	5.5e-21	0.0136	71.909	AITD, hypo
193	chr17	8947867	rs11658744	PIK3R5	intron	T	C	15.97	0.94639	5.9e-16	7.4e-08	0.0027	78.776	AITD, hypo
194	chr17	39788266	rs112301322	IKZF3	missense	G	C	4.01	0.9257	4e-09	0.0076	0.715	0		x
195	chr17	42128273	rs2230326	RAB5C	synonymous	A	G	18.53	1.07111	6.5e-27	1.4e-19	0.165	41.159	hypo
196	chr17	45983657	rs62063786	MAPT	missense	A	G	17.788	1.047	1.3e-11	2.5e-05	0.14	45.2
196	chr17	47730181	rs1989291	TBX21	upstream gene	T	C	25.705	1.052	4.4e-19	9.2e-12	0.0056	76.2	AITD, hypo
196	chr17	47733988	rs41444548	TBX21	intron	G	C	7.303	0.92	7.2e-17	3e-09	0.29	19.1
197	chr17	75821052	rs35420891	UNK	intron	GT	GTT	19.055	1.05075	1.3e-14	1.6e-06	0.108	50.6		x
198	chr18	12843264	rs3826557	PTPN2	upstream gene	T	A	40.58	0.95705	7.2e-18	1.5e-10	0.879	0		x
199	chr18	59503034	rs660637	CCBE1	intron	C	G	39.248	0.96339	3.6e-13	1.5e-05	0.913	0		x
200	chr18	69850898	rs147662438	CD226,DOK6	downstream gene	CG	CTG	42.275	1.04854	1.2e-20	2.6e-13	0.201	35.288		x
201	chr18	79454594	rs113864961	NFATC1	intron	A	G	14.357	1.061	2.7e-17	3.4e-09	0.37	4.4		x
201	chr18	79486527	rs200207441	NFATC1	missense	T	C	0.98	0.882	2.3e-08	0.044	0.73	0
202	chr19	4837475	rs10425559	PLIN3	downstream gene	A	G	39.688	1.06439	2.4e-34	5.1e-27	0.0216	68.965	hypo
203	chr19	7240765	rs4804433	INSR	intron	G	T	23.695	1.07122	1.9e-32	8.2e-25	0.77	0	hypo
204	chr19	8672590	rs149809017	.	regulatory region	ATTAG	A	24.475	0.96137	1.8e-11	0.0022	0.449	0		x
205	chr19	10352442	rs34536443	TYK2	missense	C	G	4.107	0.86936	1.8e-26	3.4e-20	0.0026	78.95	AITD, hypo
206	chr19	11416089	rs167479,rs748261393	RGL3	missense	T	G	45.56	1.0319	6.2e-10	0.0012	0.0095	73.815		x
207	chr19	17047335	rs67257959	HAUS8	downstream gene	C	T	48.332	1.0319	4.3e-10	0.009	0.907	0		x
208	chr19	18282063	rs7247222	JUND	upstream gene	C	A	35.093	0.95047	5.8e-22	1.2e-14	0.104	51.356	hypo
209	chr19	21537632	rs199679715	ZNF429	frameshift_variant	C	CA	1.515	1.14122	6.6e-11	2.5e-05	0.362	6.111		x
210	chr19	48703417	rs601338	FUT2	stop_gained	G	A	50.897	0.97132	9.5e-09	0.0036	0.097	52.536		x
211	chr19	49659652	rs7251	IRF3	missense	G	C	30.965	0.948	2.5e-21	4.8e-15	0.011	73	AITD
211	chr19	49662101	rs143769046	IRF3	missense	T	C	0.615	0.815	4.1e-09	0.0079	0.45	0
211	chr19	49664917	rs34739574	BCL2L12	upstream gene	T	C	11.665	0.952	9.8e-10	0.021	0.41	0
212	chr19	55228445	rs10419308	TMEM86B	missense	A	G	17.02	1.04749	2.9e-12	5.6e-06	0.437	0		x
213	chr20	17879062	rs2745803	.	regulatory region	G	A	19.25	0.94724	9.2e-17	3.9e-09	0.4	0	AITD, hypo
214	chr20	22615951	rs1203941	.	intergenic	T	C	20.802	0.92626	5.3e-35	2.2e-27	0	90.828	hypo
215	chr20	48759323	rs6125453	PREX1	intron	T	G	35.02	1.03717	2.6e-12	0.00033	0.117	49.082		x
216	chr21	15426267	rs2823272	LOC101927745	intergenic	A	T	29.825	0.95514	1.6e-16	6.5e-09	0.502	0	AITD, hypo
217	chr21	25457465	rs12483240	.	intergenic	T	C	5.002	0.92312	6.6e-12	0.00028	0.0454	62.646		x
218	chr21	42415901	rs80054410	UBASH3A	intron	C	T	35.54	1.04436	2.2e-16	9.2e-09	0.746	0		x
219	chr22	30075690	rs757024	HORMAD2	upstream gene	C	G	46.75	0.94516	3.1e-29	6.5e-22	0.0202	69.453	hypo, HT
220	chr22	37185445	rs229527	C1QTNF6	missense	A	C	40.782	1.08763	2e-61	3.9e-55	0.0187	69.937	AITD, GD, hypo
221	chr22	38481456	rs12004	KDELR3	missense	G	T	31.133	1.03458	2.5e-10	0.00048	0.123	48.002		x
222	chr22	39308159	rs137617	RPL3	downstream gene	C	G	41.17	1.0319	6.1e-10	0.013	0.984	0		x
223	chr22	41439540	rs79005	TOB2	intron	G	A	19.64	0.95342	2.7e-12	0.00034	0.499	0		x
224	chrX	13005705	rs850636	.	intergenic	G	A	53.855	0.97219	8e-10	0.033	0.573	0		x
225	chrX	79171491	rs3827440	GPR174	missense	T	C	38.9	1.04519	1.8e-21	3.4e-15	0.0324	65.81	GD
*We performed a meta-analysis using logistic regression analysis assuming a multiplicative model, reporting odds ratios (OR) and two-sided P-values adjusted for year of birth, sex and origin (Iceland) or the first principal components (UK, USA), see details in Methods. Variants were split into five classes based on their genome annotation, and significance threshold based on the number of variant…
**Odds Ratios and P-values at each locus have been adjusted for other significant variants at the same locus. Conditional analysis was performed to identify possible secondary signals within 500 kB from index variants. This was done using genotype data for the Icelandic, UK and USA datasets and an approximate conditional analysis implemented in the GCTA software for the Finnish summary data. We e…
***Previously reported association for this or correlated variants (r2>0.8) for autoimmune thyroid disease (AITD) or related disease phenotypes (Hashimoto's thyroiditis (HT), Graves' disease (GD), hypo- or hyperthyroidism) in GWAS catalog.
Abbreviations: OA: other allele;EA: effect allele; Pbonf: Bonferroni adjusted P-value calculated as 0.05 × P / class-specific P-value threshold (described above); Phet: a P-value for test of heterogeneity between study populations.
#Only the strongest signal at the HLA locus was included as a candidate gene (see Fig. 1).

## Sheet: SD2
Supplementary Data 2. Previously reported associations of AITD lead signals or correlated variants (r2>0.8) in genome-wide association studies (GWAS).*
Chrom	pos1	pos2	r2	GWASCAT_PUBMEDID	GWASCAT_DISEASE_TRAIT	GWASCAT_REPORTED_GENES	GWASCAT_SNPS	GWASCAT_P_VALUE	GWASCAT_P_VALUE_TEXT	GWASCAT_OR_or_BETA	GWASCAT_95_CI_TEXT	GWASCAT_MAPPED_TRAIT
chr1	1243102	1243102	1	30595370	Hair color		rs78555129	6e-11				hair colour measurement
chr1	1243102	1243545	0.975896	33536424	Systemic lupus erythematosus	C1QTNF12	rs12093154	3e-09		0.84	[0.78-0.9]	systemic lupus erythematosus
chr1	2562891	2562891	1	30595370	Hypothyroidism		rs2234167	4e-11				hypothyroidism
chr1	2562891	2562891	1	31015401	Medication use (thyroid preparations)	TNFRSF14	rs2234167	9e-10		0.0817848	[0.056-0.108] unit increase	Thyroid preparation use measurement
chr1	2562891	2562891	1	32581359	Autoimmune thyroid disease	TNFRSF14	rs2234167	2e-11		1.09	[NR]	autoimmune thyroid disease
chr1	2562891	2562891	1	34594039	Hypothyroidism		rs2234167	4e-08		0.0825	[0.053-0.112] unit increase	hypothyroidism
chr1	2562891	2562891	1	34594039	Medication use (thyroid preparations)		rs2234167	2e-10		0.0833	[0.058-0.109] unit increase	Thyroid preparation use measurement
chr1	2562891	2579316	0.993369	29083406	Allergic disease (asthma, hay fever or eczema)	TNFRSF14, FAM213B	rs10910095	3e-08		1.042	[1.03-1.06]	allergic disease
chr1	2562891	2579316	0.993369	30595370	Eczema		rs10910095	5e-12				Eczema
chr1	2562891	2579316	0.993369	31361310	Allergic disease (asthma, hay fever or eczema)	NR	rs10910095	4e-13		1.06022	[1.04-1.08]	asthma, Eczema, allergic rhinitis
chr1	2562891	2579316	0.993369	31361310	Hay fever and/or eczema	NR	rs10910095	4e-13		1.06587	[1.05-1.08]	Eczema, allergic rhinitis
chr1	8424763	8371547	0.849199	29942085	Depressed affect	NR	rs3795310	3e-09		0.01376	[0.0092-0.0183] unit increase	unipolar depression, mood disorder
chr1	8424763	8371547	0.849199	29500382	Feeling miserable	RERE	rs3795310	1e-09		6.11	z score increase	feeling miserable measurement
chr1	8424763	8371547	0.849199	33536424	Systemic lupus erythematosus	RERE	rs3795310	3e-08		0.88	[0.83-0.93]	systemic lupus erythematosus
chr1	8424763	8371547	0.849199	34910505	Vertex-wise sulcal depth		rs3795310	5e-13		7.22	z score increase	brain measurement
chr1	8424763	8416368	0.868596	30578418	Systolic blood pressure	RERE	rs159960	3e-12		0.2382	[0.17-0.31] mmHg decrease	systolic blood pressure
chr1	8424763	8416368	0.868596	31015401	Medication use (adrenergics, inhalants)	RERE	rs159960	4e-10		0.0570918	[0.039-0.075] unit decrease	Inhalant adrenergic use measurement
chr1	8424763	8416368	0.868596	31518406	Loneliness	RERE	rs159960	5e-08		0.02	[0.014-0.026] unit increase	loneliness measurement
chr1	8424763	8416368	0.868596	31361310	Asthma	RERE	rs159960	4e-10				asthma
chr1	8424763	8416368	0.868596	34594039	Medication use (adrenergics, inhalants)		rs159960	2e-09		0.052	[0.035-0.069] unit increase	Inhalant adrenergic use measurement
chr1	8424763	8416368	0.868596	35104449	Asthma-COPD overlap syndrome		rs159960	7e-09	(EA)	1.093	[1.06-1.126]	asthma, chronic obstructive pulmonary disease
chr1	8424763	8420956	0.999596	30595370	Smoking status		rs301805	8e-09				smoking status measurement
chr1	8424763	8420956	0.999596	30643258	Smoking status (ever vs never smokers)	RERE	rs301805	4e-08		0.0111733	[0.0072-0.0152] unit decrease	smoking behavior
chr1	8424763	8420956	0.999596	29785011	Asthma or allergic disease (pleiotropy)	RERE	rs301805	6e-09		1.04167		asthma, allergic disease
chr1	8424763	8420956	0.999596	33082346	Smoking initiation	RERE	rs301805	3e-09		0.979	[NR]	smoking initiation
chr1	8424763	8422018	0.999694	29083406	Allergic disease (asthma, hay fever or eczema)	RERE	rs301806	2e-20		1.048	[1.04-1.06]	allergic disease
chr1	8424763	8422018	0.999694	29292387	Depressive symptoms (MTAG)	NR	rs301806	1e-09		0.0131	[0.009-0.0172] unit increase	depressive symptom measurement
chr1	8424763	8422018	0.999694	27479909	Major depressive disorder	RERE	rs301806	2e-09		0.0271	[0.015-0.039] unit decrease	unipolar depression
chr1	8424763	8422018	0.999694	30595370	Eczema		rs301806	1e-16				Eczema
chr1	8424763	8422018	0.999694	30643256	Well-being spectrum (multivariate analysis)	NR	rs301806	2e-12		0.00649771	[0.0047-0.0083] unit decrease	wellbeing measurement
chr1	8424763	8422018	0.999694	30804565	Ease of getting up in the morning	NR	rs301806	5e-08		0.0095	[0.0062-0.0128] unit decrease	chronotype measurement
chr1	8424763	8422018	0.999694	31361310	Hay fever and/or eczema	NR	rs301806	1e-12		1.04395	[1.03-1.06]	Eczema, allergic rhinitis
chr1	8424763	8424763	1	27863252	Sum eosinophil basophil counts	RERE, RP5-1115A15.1	rs301807	3e-11		0.0239347	[0.017-0.031] unit increase	basophil count, eosinophil count
chr1	8424763	8424763	1	27723757	Vitiligo	RERE	rs301807	4e-15		1.209	[1.15-1.27]	Vitiligo
chr1	8424763	8424763	1	29942085	Depression	NR	rs301807	1e-10		6.407	z score increase	unipolar depression
chr1	8424763	8424763	1	30643251	Smoking initiation (ever regular vs never regular)	NR	rs301807	3e-12		0.0180144	[0.013-0.023] unit increase	smoking status measurement
chr1	8424763	8424763	1	30643251	Smoking initiation (ever regular vs never regular) (MTAG)	NR	rs301807	4e-14		0.00822505	[0.0061-0.0104] unit increase	smoking status measurement
chr1	8424763	8424763	1	32606422	Depressive symptoms	NR	rs301807	1e-10				depressive symptom measurement
chr1	8424763	8424763	1	34594039	Diastolic blood pressure		rs301807	1e-12		0.0152	[0.011-0.019] unit increase	diastolic blood pressure
chr1	8424763	8429242	0.998269	30718901	Depression	NR	rs301799	4e-31		1.02564	[1.02-1.03]	unipolar depression
chr1	8424763	8429242	0.998269	31835028	Anorexia nervosa, attention-deficit/hyperactivity disorder, autism spectrum disorder, bipolar disorder, major depression, obsessive-compulsive disorder, schizophrenia, or Tourette syndrome (pleiotropy)	RERE, SLC45A1	rs301799	2e-08				anorexia nervosa, obsessive-compulsive disorder, attention deficit hyperactivity disorder, Tourette syndrome, unipolar depression, autism spectrum disorder, schizophrenia, bipolar disorder
chr1	8424763	8429242	0.998269	35043453	Physical activity (Total log acceleration 6pm-8pm)		rs301799	2e-09		0.027	unit increase	physical activity measurement
chr1	8424763	8437247	0.998336	32581359	Autoimmune thyroid disease	RERE	rs301802	7e-12		1.06	[NR]	autoimmune thyroid disease
chr1	8424763	8437247	0.998336	32606422	Depressive symptoms (MTAG)	NR	rs301802	3e-10				depressive symptom measurement
chr1	8424763	8441726	0.957582	30940143	Chronic obstructive pulmonary disease or high blood pressure (pleiotropy)	RERE	rs301819	1e-11				blood pressure, chronic obstructive pulmonary disease
chr1	8424763	8441726	0.957582	31619474	Asthma	RERE	rs301819	1e-09		1.03919	[1.03-1.05]	asthma
chr1	8424763	8441726	0.957582	32296059	Asthma	RERE	rs301819	2e-15				asthma
chr1	8424763	8443319	0.962061	31619474	Asthma and major depressive disorder	RERE	rs301817	3e-09				asthma, unipolar depression
chr1	8424763	8443319	0.962061	31669095	Nonatopic asthma	NR	rs301817	5e-08				asthma
chr1	8424763	8443319	0.962061	32888494	Lymphocyte counts	RERE	rs301817	3e-17		0.0189931	[0.015-0.023] unit decrease	lymphocyte count
chr1	8424763	8443319	0.962061	32888494	Neutrophil count	RERE	rs301817	5e-10		0.0139609	[0.0096-0.0184] unit decrease	neutrophil count
chr1	8424763	8443319	0.962061	33568662	Daytime nap	RERE	rs301817	6e-13		0.0062	[0.0044-0.008] unit increase	daytime rest measurement
chr1	8424763	8444361	0.959044	27863252	Eosinophil counts	RERE	rs159963	2e-12		0.0256402	[0.019-0.033] unit increase	eosinophil count
chr1	8424763	8444361	0.959044	27863252	Eosinophil percentage of granulocytes	RERE	rs159963	1e-16		0.0301468	[0.023-0.037] unit increase	eosinophil percentage of granulocytes
chr1	8424763	8444361	0.959044	27863252	Eosinophil percentage of white cells	RERE	rs159963	2e-19		0.0328325	[0.026-0.04] unit increase	eosinophil percentage of leukocytes
chr1	8424763	8444361	0.959044	27863252	Neutrophil percentage of granulocytes	RERE	rs159963	4e-16		0.0296755	[0.023-0.037] unit decrease	neutrophil percentage of granulocytes
chr1	8424763	8444361	0.959044	29700475	Depression	RERE, SLC45A1	rs159963	3e-08		1.03093	[1.02-1.04]	unipolar depression
chr1	8424763	8444361	0.959044	30595370	Eosinophil counts		rs159963	6e-28				eosinophil count
chr1	8424763	8444361	0.959044	30595370	Respiratory diseases		rs159963	1e-11				respiratory system disease
chr1	8424763	8444361	0.959044	32888494	Eosinophil counts	RERE	rs159963	6e-17		0.0188369	[0.014-0.023] unit increase	eosinophil count
chr1	8424763	8444361	0.959044	32888494	Eosinophil percentage of white cells	RERE	rs159963	2e-29		0.0254016	[0.021-0.03] unit increase	eosinophil percentage of leukocytes
chr1	8424763	8444361	0.959044	34594039	Eosinophil counts		rs159963	7e-23		0.0169	[0.014-0.02] unit increase	eosinophil count
chr1	8424763	8444361	0.959044	34594039	Lymphocyte counts		rs159963	2e-11		0.015	[0.011-0.019] unit decrease	lymphocyte count
chr1	8424763	8444998	0.957856	30929738	Asthma	RERE	rs301816	1e-12		1.05	[1.04-1.06]	asthma
chr1	8424763	8444998	0.957856	32296059	Asthma	RERE	rs301816	5e-14		1.04708	[1.03460746255146-1.05970138989138]	asthma
chr1	8424763	8444998	0.957856	34045744	Major depressive disorder		rs301816	4e-20		0.025	unit decrease	unipolar depression
chr1	19442749	19393598	0.810734	34021172	Hip circumference adjusted for BMI	CAPZB	rs7529705	3e-10		0.0197435	[0.014-0.026] unit decrease	BMI-adjusted hip circumference
chr1	19442749	19420609	0.974455	32769997	Thyroid stimulating hormone levels	CAPZB	rs12027702	4e-39		0.0677	[0.058-0.078] SD increase	thyroid stimulating hormone measurement
chr1	19442749	19439024	0.998314	21565293	Thyroid volume	CAPZB	rs12045440	2e-11	(goiter)	1.38	[1.26-1.51]	thyroid volume
chr1	19442749	19439024	0.998314	21565293	Thyroid volume	CAPZB	rs12045440	3e-14	(thyroid volume)	0.067	[0.05-0.09] unit increase	thyroid volume
chr1	19442749	19441320	0.99857	34594039	Goiter		rs12407089	8e-11		0.1648	[0.12-0.21] unit decrease	goiter
chr1	19517082	19509727	0.947799	30367059	Hypothyroidism	CAPZB	rs75491569	9e-11		0.238	[0.17-0.31] unit decrease	hypothyroidism
chr1	19517082	19512621	0.999394	21565293	Thyroid volume	CAPZB	rs12138950	3e-18	(thyroid volume)	0.102	[0.08-0.12] unit decrease	thyroid volume
chr1	19517082	19512621	0.999394	27182965	Hypothyroidism	CAPZB, MINOS1	rs12138950	8e-09		1.10742	[1.07-1.15]	hypothyroidism
chr1	19517082	19512621	0.999394	30367059	Hyperthyroidism	CAPZB	rs12138950	6e-10		0.258	[0.18-0.34] unit decrease	Hyperthyroidism
chr1	19517082	19512621	0.999394	32769997	Thyroid stimulating hormone levels	CAPZB, LOC105378614	rs12138950	2e-72		0.1159	[0.1-0.13] SD decrease	thyroid stimulating hormone measurement
chr1	19517082	19514680	0.999879	23408906	Thyroid hormone levels	CAPZB	rs10799824	1e-08	(TSH - Males)	0.099	[0.066-0.132] unit decrease	hormone measurement, thyroid stimulating hormone measurement
chr1	19517082	19514680	0.999879	23408906	Thyroid hormone levels	CAPZB	rs10799824	3e-14	(TSH - Females)	0.123	[0.092-0.154] unit decrease	hormone measurement, thyroid stimulating hormone measurement
chr1	19517082	19514680	0.999879	23408906	Thyroid hormone levels	CAPZB	rs10799824	4e-21	(TSH)	0.113	[0.089-0.137] unit decrease	hormone measurement, thyroid stimulating hormone measurement
chr1	19517082	19518785	0.996121	25743335	Thyroid stimulating hormone levels	CAPZB	rs12410532	9e-09		0.09	[0.059-0.121] unit decrease	thyroid stimulating hormone measurement
chr1	19580994	19598988	0.923528	31669095	Body mass index	NR	rs76193741	2e-08				body mass index
chr1	19580994	19599265	0.93959	30239722	Waist-hip ratio		rs12024554	1e-10		0.0149	[0.01-0.019] unit decrease	waist-hip ratio
chr1	19580994	19599265	0.93959	34594039	Body mass index		rs12024554	9e-09		0.0122	[0.0081-0.0163] unit decrease	body mass index
chr1	19580994	19608406	0.95596	30595370	Body mass index		rs61740466	3e-08				body mass index
chr1	19580994	19608406	0.95596	30239722	Body mass index		rs61740466	2e-10		0.0142	[0.0099-0.0185] unit decrease	body mass index
chr1	19580994	19635185	0.950871	33821002	Brain shape (segment 15)		rs10917502	5e-20				brain measurement
chr1	19580994	19637604	0.945708	34560273	Cortical thickness	NR	rs78170481	2e-16				cortical thickness
chr1	19580994	19641564	0.928095	30595370	Height		rs12408663	6e-15				body height
chr1	19580994	19641564	0.928095	32665545	Brain morphology (MOSTest)	CAPZB, MINOS1-NBL1, MINOS1, NBL1	rs12408663	3e-16				brain measurement, neuroimaging measurement
chr1	19580994	19641564	0.928095	34560273	Cortical surface area	NR	rs12408663	1e-17				cortical surface area measurement
chr1	19580994	19641564	0.928095	34910505	Vertex-wise cortical surface area		rs12408663	1e-25		10.47	z score increase	cortical surface area measurement
chr1	19580994	19641564	0.928095	34910505	Vertex-wise cortical thickness		rs12408663	3e-16		8.18	z score increase	cortical thickness
chr1	19580994	19641564	0.928095	34910505	Vertex-wise sulcal depth		rs12408663	8e-61		16.45	z score increase	brain measurement
chr1	19580994	19647426	0.920566	32665545	Cortical surface area (MOSTest)	CROCC, MFAP2, ATP13A2, SDHB	rs2854108	3e-14				cortical surface area measurement, neuroimaging measurement
chr1	37895543	37811325	0.932956	33536424	Systemic lupus erythematosus	MTF1	rs28411034	2e-10		0.86	[0.81-0.91]	systemic lupus erythematosus
chr1	37895543	37832535	0.91601	27841878	Pulse pressure	MTF1	rs9729719	2e-11		0.188	unit decrease	pulse pressure measurement
chr1	37895543	37832535	0.91601	27841878	Pulse pressure	MTF1	rs9729719	7e-10		0.247	unit decrease	pulse pressure measurement
chr1	37895543	37901235	0.894428	35115687	Migraine		rs28739509	3e-10		1.03935	[1.03-1.05] increase	migraine disorder
chr1	38151199	38151199	1	23143596	Rheumatoid arthritis (ACPA-positive)	POU3F1	rs883220	2e-08		1.1236	(Immunochip only)	rheumatoid arthritis
chr1	38151199	38151199	1	24532676	Rheumatoid arthritis (ACPA-positive)	POU3F1	rs883220	2e-08		1.1236	[1.08-1.16]	rheumatoid arthritis
chr1	38151199	38158457	0.999759	33462484	Non-albumin protein levels	NR	rs12131057	8e-12		0.0194	[0.014-0.025] unit decrease	serum non-albumin protein measurement
chr1	38151199	38168207	0.984655	24390342	Rheumatoid arthritis	LOC339442	rs12140275	4e-09	(EA)	1.11	[1.07-1.14]	rheumatoid arthritis
chr1	38151199	38168207	0.984655	24390342	Rheumatoid arthritis	LOC339442	rs12140275	2e-09		1.11	[1.07-1.14]	rheumatoid arthritis
chr1	53909897	53909897	1	23408906	Thyroid hormone levels	DIO1	rs2235544	3e-18	(FT4-Females)	0.13	[0.1-0.16] unit increase	hormone measurement, thyroxine measurement
chr1	53909897	53909897	1	23408906	Thyroid hormone levels	DIO1	rs2235544	5e-15	(FT4-Males)	0.143	[0.11-0.18] unit increase	hormone measurement, thyroxine measurement
chr1	53909897	53909897	1	23408906	Thyroid hormone levels	DIO1	rs2235544	8e-32	(FT4)	0.138	[0.11-0.16] unit increase	hormone measurement, thyroxine measurement
chr1	53909897	53909897	1	25743335	Free thyroxine concentration	DIO1	rs2235544	5e-34		0.154	[0.13-0.18] unit increase	thyroxine measurement
chr1	59705533	59674575	0.873162	32888494	Monocyte count	FGGY	rs7516441	6e-10		0.0212504	[0.015-0.028] unit increase	monocyte count
chr1	59705533	59674575	0.873162	32888494	Monocyte percentage of white cells	FGGY	rs7516441	5e-15		0.0269411	[0.02-0.034] unit increase	monocyte percentage of leukocytes
chr1	59705533	59674575	0.873162	32888493	Monocyte count	NR	rs7516441	4e-13		0.021961	[0.016-0.028] SD unit increase	monocyte count
chr1	59705533	59674575	0.873162	32888493	Monocyte count	NR	rs7516441	2e-11				monocyte count
chr1	64848529	64848529	1	27863252	Sum eosinophil basophil counts	JAK1	rs114269697	3e-11		0.105086	[0.074-0.136] unit decrease	basophil count, eosinophil count
chr1	64848529	64848529	1	30595370	Eczema		rs114269697	3e-10				Eczema
chr1	64848529	64848529	1	30595370	Eosinophil counts		rs114269697	1e-17				eosinophil count
chr1	64848529	64848529	1	32888494	Eosinophil counts	JAK1	rs114269697	9e-19		0.0882919	[0.069-0.108] unit decrease	eosinophil count
chr1	64848529	64848529	1	32888494	Eosinophil percentage of white cells	JAK1	rs114269697	4e-15		0.0783683	[0.059-0.098] unit decrease	eosinophil percentage of leukocytes
chr1	64957764	64905735	0.912458	30595370	Eosinophil counts		rs4916009	3e-21				eosinophil count
chr1	64957764	64905735	0.912458	33972514	Liver enzyme levels (alkaline phosphatase)	JAK1	rs4916009	2e-14		0.00297649	[0.0022-0.0038] unit decrease	alkaline phosphatase measurement
chr1	64957764	64905735	0.912458	33462484	C-reactive protein levels	NR	rs4916009	1e-15		0.0335	[0.025-0.042] unit increase	C-reactive protein measurement
chr1	64957764	64905735	0.912458	33462484	Insulin-like growth factor 1 levels	NR	rs4916009	1e-09		0.0257	[0.017-0.034] unit increase	IGF-1 measurement
chr1	64957764	64905735	0.912458	33462484	Serum alkaline phosphatase levels	NR	rs4916009	6e-11		0.0274	[0.019-0.036] unit increase	alkaline phosphatase measurement
chr1	64957764	64957764	1	27863252	Eosinophil counts	JAK1	rs12408934	6e-14		0.0443407	[0.033-0.056] unit decrease	eosinophil count
chr1	64957764	64957764	1	27863252	Eosinophil percentage of granulocytes	JAK1	rs12408934	7e-15		0.0461171	[0.035-0.058] unit decrease	eosinophil percentage of granulocytes
chr1	64957764	64957764	1	27863252	Eosinophil percentage of white cells	JAK1	rs12408934	3e-16		0.0482927	[0.037-0.06] unit decrease	eosinophil percentage of leukocytes
chr1	64957764	64957764	1	27863252	Neutrophil percentage of granulocytes	JAK1	rs12408934	1e-12		0.0419547	[0.03-0.054] unit increase	neutrophil percentage of granulocytes
chr1	64957764	64957764	1	27863252	Sum eosinophil basophil counts	JAK1	rs12408934	9e-11		0.0383015	[0.027-0.05] unit decrease	basophil count, eosinophil count
chr1	64957764	64957764	1	32888494	Eosinophil counts	JAK1	rs12408934	6e-27		0.0394402	[0.032-0.047] unit decrease	eosinophil count
chr1	64957764	64957764	1	32888494	Eosinophil percentage of white cells	JAK1	rs12408934	5e-36		0.0460988	[0.039-0.053] unit decrease	eosinophil percentage of leukocytes
chr1	64957764	64957764	1	32888493	Eosinophil counts	NR	rs12408934	2e-36		0.041319	[0.035-0.048] SD unit decrease	eosinophil count
chr1	64957764	64963636	0.988034	31015401	Medication use (thyroid preparations)	JAK1	rs72922276	1e-09		0.0895802	[0.061-0.118] unit decrease	Thyroid preparation use measurement
chr1	64957764	64963636	0.988034	31604244	Multiple sclerosis	JAK1	rs72922276	1e-15		1.1642	NR	multiple sclerosis
chr1	64957764	64963636	0.988034	32581359	Autoimmune thyroid disease	JAK1, RAVER2	rs72922276	5e-10		1.0989	[NR]	autoimmune thyroid disease
chr1	64957764	64963636	0.988034	34469753	Eosinophil counts		rs72922276	1e-09				eosinophil count
chr1	64957764	64963636	0.988034	34594039	Eosinophil counts		rs72922276	2e-20		0.026	[0.021-0.031] unit decrease	eosinophil count
chr1	64957764	64963636	0.988034	34594039	Medication use (thyroid preparations)		rs72922276	1e-09		0.0896	[0.061-0.118] unit decrease	Thyroid preparation use measurement
chr1	64957764	64969742	0.85963	30595370	Hypothyroidism		rs56818621	2e-08				hypothyroidism
chr1	67327488	67324915	0.997466	21399635	Primary biliary cholangitis	IL12RB2	rs17129789	9e-20		1.52	[1.39-1.67]	biliary liver cirrhosis
chr1	67327488	67327488	0.999949	30595370	Hypothyroidism		rs10489626	1e-08				hypothyroidism
chr1	67327488	67327488	0.999949	31015401	Medication use (thyroid preparations)	IL12RB2	rs10489626	8e-10		0.0755789	[0.051-0.1] unit increase	Thyroid preparation use measurement
chr1	67327488	67327488	0.999949	34594039	Medication use (thyroid preparations)		rs10489626	9e-10		0.0746	[0.051-0.099] unit increase	Thyroid preparation use measurement
chr1	67327488	67327488	1	30595370	Hypothyroidism		rs10489626	1e-08				hypothyroidism
chr1	67327488	67327488	1	31015401	Medication use (thyroid preparations)	IL12RB2	rs10489626	8e-10		0.0755789	[0.051-0.1] unit increase	Thyroid preparation use measurement
chr1	67327488	67327488	1	34594039	Medication use (thyroid preparations)		rs10489626	9e-10		0.0746	[0.051-0.099] unit increase	Thyroid preparation use measurement
chr1	67327488	67327488	1	30595370	Hypothyroidism		rs10489626	1e-08				hypothyroidism
chr1	67327488	67327488	1	31015401	Medication use (thyroid preparations)	IL12RB2	rs10489626	8e-10		0.0755789	[0.051-0.1] unit increase	Thyroid preparation use measurement
chr1	67327488	67327488	1	34594039	Medication use (thyroid preparations)		rs10489626	9e-10		0.0746	[0.051-0.099] unit increase	Thyroid preparation use measurement
chr1	67327488	67332762	0.996358	22961000	Primary biliary cirrhosis	II12RB2	rs72678531	2e-38		1.61	[1.49-1.73]	primary biliary cirrhosis
chr1	67327488	67332762	0.996358	22936693	Primary biliary cirrhosis	NR	rs72678531	3e-23		1.68	[1.51-1.86]	primary biliary cirrhosis
chr1	67327488	67336688	0.970169	30573655	Systemic seropositive rheumatic diseases (Systemic sclerosis or systemic lupus erythematosus or rheumatoid arthritis or idiopathic inflammatory myopathies)	IL12RB2	rs6659932	6e-11		1.17647	[1.1-0.01]	systemic scleroderma, rheumatoid arthritis, myositis, systemic lupus erythematosus
chr1	67327488	67336688	0.970169	32024964	Crohn's disease or systemic sclerosis	IL12RB2	rs6659932	1e-11			[NR]	systemic scleroderma, Crohn's disease
chr1	67327488	67354511	0.946923	26394269	Primary biliary cholangitis	IL12RB2, SERBP1	rs6679356	7e-28		1.52	NR	primary biliary cirrhosis
chr1	67327488	67354511	0.946923	34033851	Primary biliary cholangitis		rs6679356	7e-63		0.439362	[0.39-0.49] unit increase	primary biliary cirrhosis
chr1	67327488	67354511	0.946923	34033851	Primary biliary cholangitis		rs6679356	5e-65		0.439101	[0.39-0.49] unit increase	primary biliary cirrhosis
chr1	67327488	67359716	0.944649	33536424	Systemic lupus erythematosus	IL12RB2	rs6702599	3e-09		0.84	[0.78-0.9]	systemic lupus erythematosus
chr1	67327488	67359716	0.944649	33536424	Systemic lupus erythematosus	IL12RB2	rs6702599	2e-08		0.821	[0.75-0.89]	systemic lupus erythematosus
chr1	77979080	77984833	0.999275	28537254	Psoriasis	FUBP1	rs34517439	4e-09		1.18		psoriasis
chr1	77979080	77984833	0.999275	28604730	Lung adenocarcinoma	DNAJB4	rs34517439	4e-08		1.16522	[1.103352102-1.2305629]	lung adenocarcinoma
chr1	77979080	77984833	0.999275	28604730	Lung cancer	DNAJB4	rs34517439	2e-10		1.13553	[1.091764588-1.181052761]	lung carcinoma
chr1	77979080	77984833	0.999275	29691431	Hand grip strength	GIPC2	rs34517439	3e-12		0.003	[0.0022-0.0038] unit decrease	grip strength measurement
chr1	77979080	77984833	0.999275	30224653	Diastolic blood pressure	DNAJB4	rs34517439	5e-21		0.233	[0.18-0.28] mmHg decrease	diastolic blood pressure
chr1	77979080	77984833	0.999275	30595370	Body mass index		rs34517439	2e-40				body mass index
chr1	77979080	77984833	0.999275	30593698	Fat-free mass	NR	rs34517439	2e-14	(female)	0.28702	[0.21-0.36] unit increase	lean body mass
chr1	77979080	77984833	0.999275	30593698	Fat-free mass	NR	rs34517439	4e-17	(male)	0.45602	[0.35-0.56] unit increase	lean body mass
chr1	77979080	77984833	0.999275	30593698	Fat-free mass	NR	rs34517439	5e-28		0.3759	[0.31-0.44] unit increase	lean body mass
chr1	77979080	77984833	0.999275	30595370	Hair color		rs34517439	2e-08				hair colour measurement
chr1	77979080	77984833	0.999275	30643251	Smoking initiation (ever regular vs never regular) (MTAG)	NR	rs34517439	9e-09		0.0101942	[0.0067-0.0137] unit increase	smoking status measurement
chr1	77979080	77984833	0.999275	30595370	Height		rs34517439	1e-63				body height
chr1	77979080	77984833	0.999275	32341527	Cutaneous melanoma or hair colour	DNAJB4	rs34517439	2e-12				cutaneous melanoma, hair color
chr1	77979080	77984833	0.999275	33097823	Appendicular lean mass	DNAJB4	rs34517439	6e-48		0.0421	[0.036-0.048] unit increase	appendicular lean mass
chr1	77979080	77984833	0.999275	33414549	Noncognitive aspects of educational attainment	NR	rs34517439	8e-09		0.0703858	[0.047-0.094] unit increase	self reported educational attainment
chr1	77979080	77984833	0.999275	32376654	Adult body size	DNAJB4	rs34517439	2e-31		0.0246975	[0.021-0.029] unit decrease	body height
chr1	77979080	77984833	0.999275	32376654	Body size at age 10	DNAJB4	rs34517439	2e-10		0.0137682	[0.0095-0.018] unit decrease	comparative body size at age 10, self-reported
chr1	77979080	77984833	0.999275	33972514	Liver enzyme levels (alkaline phosphatase)	DNAJB4	rs34517439	7e-15		0.00273842	[0.002-0.0034] unit decrease	alkaline phosphatase measurement
chr1	77979080	77984833	0.999275	33462484	Serum alkaline phosphatase levels	NR	rs34517439	9e-10		0.0228	[0.016-0.03] unit increase	alkaline phosphatase measurement
chr1	77979080	77984833	0.999275	34594039	Body mass index		rs34517439	4e-24		0.0363	[0.029-0.043] unit increase	body mass index
chr1	77979080	77984833	0.999275	34594039	Height		rs34517439	1e-34		0.0311	[0.026-0.036] unit increase	body height
chr1	77979080	77984833	0.999275	34594039	Serum alkaline phosphatase levels		rs34517439	3e-10		0.0226	[0.016-0.03] unit increase	alkaline phosphatase measurement
chr1	77979080	77984833	0.999275	34594039	Weight		rs34517439	1e-51		0.0479	[0.042-0.054] unit increase	body weight
chr1	77979080	77984833	0.999275	34753499	Physical activity		rs34517439	5e-08		0.316	[0.2-0.43] unit increase	physical activity measurement
chr1	107820904	107793911	0.857598	27182965	Hypothyroidism	VAV3	rs17020055	3e-22		1.225	[1.18-1.28]	hypothyroidism
chr1	107820904	107813097	0.999176	30367059	Hypothyroidism	VAV3	rs78495697	3e-14		0.316	[0.24-0.4] unit increase	hypothyroidism
chr1	107820904	107814769	0.999585	32769997	Thyroid stimulating hormone levels	VAV3	rs17020122	2e-43		0.1124	[0.096-0.128] SD increase	thyroid stimulating hormone measurement
chr1	107820904	107816883	0.99934	31015401	Medication use (thyroid preparations)	VAV3	rs4915076	9e-45		0.223872	[0.19-0.26] unit increase	Thyroid preparation use measurement
chr1	107820904	107816883	0.99934	34594039	Medication use (thyroid preparations)		rs4915076	8e-43		0.1912	[0.16-0.22] unit increase	Thyroid preparation use measurement
chr1	107820904	107823394	0.999419	22493691	Hypothyroidism	VAV3	rs4915077	8e-10		1.302	[1.20-1.41]	hypothyroidism
chr1	107820904	107826861	0.999163	30595370	Hypothyroidism		rs17020139	4e-50				hypothyroidism
chr1	107820904	107826861	0.999163	34594039	Hashimoto thyroiditis		rs17020139	3e-18		0.2134	[0.17-0.26] unit increase	Hashimoto's thyroiditis
chr1	107820904	107832253	0.999243	30595370	Autoimmune traits		rs10494079	3e-18				autoimmune disease
chr1	109814122	109819849	0.965048	34594039	Medication use (thyroid preparations)		rs11102009	1e-08		0.0512	[0.034-0.069] unit increase	Thyroid preparation use measurement
chr1	109814122	109823461	0.947168	20436471	Paget's disease	CSF1	rs484959	5e-24		1.82	[1.61-2.04]	osteitis deformans
chr1	109814122	109823461	0.947168	30595370	Hypothyroidism		rs484959	2e-10				hypothyroidism
chr1	109814122	109823461	0.947168	31015401	Medication use (thyroid preparations)	RP4-735C1.6	rs484959	1e-08		0.0520008	[0.034-0.07] unit decrease	Thyroid preparation use measurement
chr1	113834946	113761186	0.999712	17554260	Type 1 diabetes	PHTF1, PTPN22	rs6679677	8e-24		1.89	[1.67-2.13]	type 1 diabetes mellitus
chr1	113834946	113761186	0.999712	17554300	Rheumatoid arthritis	PTPN22	rs6679677	6e-25		1.98	[1.72-2.27]	rheumatoid arthritis
chr1	113834946	113761186	0.999712	17554300	Type 1 diabetes	PTPN22	rs6679677	5e-26		1.82	[1.59-2.09]	type 1 diabetes mellitus
chr1	113834946	113761186	0.999712	18794853	Rheumatoid arthritis	PTPN22	rs6679677	6e-42		1.79	[1.65-1.94]	rheumatoid arthritis
chr1	113834946	113761186	0.999712	18978792	Type 1 diabetes	PTPN22	rs6679677	1e-40				type 1 diabetes mellitus
chr1	113834946	113761186	0.999712	22493691	Hypothyroidism	PHTF1, RSBN1, PTPN22	rs6679677	3e-13		1.361	[1.25-1.48]	hypothyroidism
chr1	113834946	113761186	0.999712	23128233	Crohn's disease	DCLRE1B, PTPN22	rs6679677	2e-15		1.196	[1.129-1.268]	Crohn's disease
chr1	113834946	113761186	0.999712	26301688	Pediatric autoimmune diseases	PTPN22	rs6679677	8e-11				autoimmune thyroid disease, obsolete_common variable immunodeficiency, type 1 diabetes mellitus, ankylosing spondylitis, psoriasis, celiac disease, ulcerative colitis, Crohn's disease, autoimmune disease, juvenile idiopathic arthritis, systemic lupus erythematosus
chr1	113834946	113761186	0.999712	26502338	Systemic lupus erythematosus	PTPN22	rs6679677	1e-15		1.39	[NR]	systemic lupus erythematosus
chr1	113834946	113761186	0.999712	28029757	Antineutrophil cytoplasmic antibody-associated vasculitis	PTPN22	rs6679677	2e-08		1.4	1.25-1.57	anti-neutrophil antibody associated vasculitis
chr1	113834946	113761186	0.999712	23603761	Juvenile idiopathic arthritis (oligoarticular or rheumatoid factor-negative polyarticular)	PTPN22	rs6679677	3e-25	(additive model)	1.59	[1.45-1.73]	systemic juvenile idiopathic arthritis, polyarticular juvenile idiopathic arthritis, rheumatoid factor negative, oligoarticular juvenile idiopathic arthritis
chr1	113834946	113761186	0.999712	30573655	Systemic seropositive rheumatic diseases (Systemic sclerosis or systemic lupus erythematosus or rheumatoid arthritis or idiopathic inflammatory myopathies)	PHTF1-RSBN1	rs6679677	2e-28		1.34	[1.21-1.49]	systemic scleroderma, rheumatoid arthritis, myositis, systemic lupus erythematosus
chr1	113834946	113761186	0.999712	28714469	Systemic lupus erythematosus	PTPN22	rs6679677	2e-23		1.41	[1.32-1.51]	systemic lupus erythematosus
chr1	113834946	113761186	0.999712	31015401	Medication use (immunosuppressants)	RSBN1	rs6679677	3e-19		0.334268	[0.26-0.41] unit increase	Immunosuppressant use measurement
chr1	113834946	113761186	0.999712	26546613	Celiac disease and Rheumatoid arthritis	RSBN1	rs6679677	1e-53		1.41		rheumatoid arthritis, celiac disease
chr1	113834946	113761186	0.999712	31174203	Keratinocyte cancer (MTAG)	PHTF1	rs6679677	7e-11		1.1	[1.07-1.13]	keratinocyte carcinoma
chr1	113834946	113761186	0.999712	32888494	Neutrophil count	PHTF1	rs6679677	3e-25		0.0378804	[0.031-0.045] unit decrease	neutrophil count
chr1	113834946	113761186	0.999712	32888494	Basophil percentage of white cells	PHTF1	rs6679677	2e-16		0.0302441	[0.023-0.037] unit increase	basophil percentage of leukocytes
chr1	113834946	113761186	0.999712	33106285	Arthritis (juvenile idiopathic)	RSBN, PTPN22	rs6679677	7e-30		1.49	[1.39-1.6]	juvenile idiopathic arthritis
chr1	113834946	113761186	0.999712	33310728	Rheumatoid arthritis		rs6679677	1e-145		1.81	[1.73-1.89]	rheumatoid arthritis
chr1	113834946	113761186	0.999712	33686288	Ulcerative colitis vs rheumatoid arthritis (ordinary least squares (OLS))		rs6679677	5e-34		0.1	NR unit decrease	rheumatoid arthritis, ulcerative colitis
chr1	113834946	113761186	0.999712	34290314	Non-melanoma skin cancer		rs6679677	3e-10		0.889667	[0.85-0.93]	non-melanoma skin carcinoma
chr1	113834946	113761186	0.999712	34469753	Lymphocyte counts		rs6679677	7e-35				lymphocyte count
chr1	113834946	113761186	0.999712	34469753	Monocyte count		rs6679677	4e-08				monocyte count
chr1	113834946	113761186	0.999712	34469753	Neutrophil count		rs6679677	3e-16				neutrophil count
chr1	113834946	113761186	0.999712	34469753	Platelet-to-lymphocyte ratio		rs6679677	5e-31				platelet-to-lymphocyte ratio
chr1	113834946	113761186	0.999712	34594039	Medication use (immunosuppressants)		rs6679677	3e-19		0.3343	[0.26-0.41] unit increase	Immunosuppressant use measurement
chr1	113834946	113761186	0.999712	34594039	Serum alkaline phosphatase levels		rs6679677	3e-15		0.0302	[0.023-0.038] unit decrease	alkaline phosphatase measurement
chr1	113834946	113834946	1	17554260	Type 1 diabetes	PTPN22	rs2476601	2e-80		1.98	[1.82-2.15]	type 1 diabetes mellitus
chr1	113834946	113834946	1	17804836	Rheumatoid arthritis	PTPN22	rs2476601	2e-11		1.72	[NR]	rheumatoid arthritis
chr1	113834946	113834946	1	18587394	Crohn's disease	PTPN22	rs2476601	1e-08		1.31	[NR]	Crohn's disease
chr1	113834946	113834946	1	19430480	Type 1 diabetes	PTPN22	rs2476601	9e-85				type 1 diabetes mellitus
chr1	113834946	113834946	1	19503088	Rheumatoid arthritis	PTPN22	rs2476601	2e-21				rheumatoid arthritis
chr1	113834946	113834946	1	20453842	Rheumatoid arthritis	PTPN22	rs2476601	9e-74		1.94	[1.81-2.08]	rheumatoid arthritis
chr1	113834946	113834946	1	21829393	Type 1 diabetes	PTPN22	rs2476601	2e-111		2	[NR]	type 1 diabetes mellitus
chr1	113834946	113834946	1	21102463	Crohn's disease	PTPN22	rs2476601	4e-09		1.26	[1.17-1.37]	Crohn's disease
chr1	113834946	113834946	1	23055271	Myasthenia gravis	PTPN22	rs2476601	8e-10		1.71	[1.44-2.02]	immune system disease
chr1	113834946	113834946	1	21156761	Rheumatoid arthritis	PTPN22	rs2476601	1e-08	(ACPA-positive RA vs controls)			rheumatoid arthritis
chr1	113834946	113834946	1	24390342	Rheumatoid arthritis	PTPN22	rs2476601	9e-170	(EA)	1.8	[1.73-1.88]	rheumatoid arthritis
chr1	113834946	113834946	1	24449572	Rheumatoid arthritis	PTPN22	rs2476601	5e-33		1.77	[1.61-1.95]	rheumatoid arthritis
chr1	113834946	113834946	1	25936594	Type 1 diabetes and autoimmune thyroid diseases	PHTF1, PTPN22	rs2476601	7e-20		2.7073		autoimmune thyroid disease, type 1 diabetes mellitus
chr1	113834946	113834946	1	26192919	Crohn's disease	NR	rs2476601	4e-17	(EA)			Crohn's disease
chr1	113834946	113834946	1	26502338	Systemic lupus erythematosus	PTPN22	rs2476601	1e-28		1.43	[1.34–1.53]	systemic lupus erythematosus
chr1	113834946	113834946	1	27193031	Systemic lupus erythematosus or rheumatoid arthritis	PTPN22	rs2476601	2e-35	(same effect)	1.61	[NR]	rheumatoid arthritis, systemic lupus erythematosus
chr1	113834946	113834946	1	27399966	Systemic lupus erythematosus	PTPN22	rs2476601	8e-13	(EA)	1.39	[NR]	systemic lupus erythematosus
chr1	113834946	113834946	1	27182965	Hypothyroidism	PTPN22	rs2476601	2e-31		1.27226	[1.22-1.32]	hypothyroidism
chr1	113834946	113834946	1	27863252	Granulocyte count	PTPN22	rs2476601	5e-13		0.0426926	[0.031-0.054] unit increase	granulocyte count
chr1	113834946	113834946	1	27863252	Lymphocyte counts	PTPN22	rs2476601	2e-21		0.0563788	[0.045-0.068] unit increase	lymphocyte count
chr1	113834946	113834946	1	27863252	Myeloid white cell count	PTPN22	rs2476601	6e-13		0.0427885	[0.031-0.054] unit increase	myeloid white cell count
chr1	113834946	113834946	1	27863252	Neutrophil count	PTPN22	rs2476601	4e-13		0.0429179	[0.031-0.054] unit increase	neutrophil count
chr1	113834946	113834946	1	27863252	Sum basophil neutrophil counts	PTPN22	rs2476601	3e-13		0.0430022	[0.031-0.055] unit increase	neutrophil count, basophil count
chr1	113834946	113834946	1	27863252	Sum neutrophil eosinophil counts	PTPN22	rs2476601	5e-13		0.0427598	[0.031-0.054] unit increase	neutrophil count, eosinophil count
chr1	113834946	113834946	1	27863252	White blood cell count	PTPN22	rs2476601	2e-21		0.0561097	[0.045-0.068] unit increase	leukocyte count
chr1	113834946	113834946	1	27723757	Vitiligo	PTPN22	rs2476601	1e-18		1.383	[1.29-1.49]	Vitiligo
chr1	113834946	113834946	1	19838195	Systemic lupus erythematosus	PTPN22	rs2476601	3e-12		1.35	[1.24–1.47]	systemic lupus erythematosus
chr1	113834946	113834946	1	22922229	Autoimmune thyroid diseases (Graves disease or Hashimoto's thyroiditis)	PTPN22	rs2476601	1e-22		1.63	[1.49-1.78]	autoimmune thyroid disease, Hashimoto's thyroiditis, Graves disease
chr1	113834946	113834946	1	22922229	Graves' disease	PTPN22	rs2476601	4e-16		1.55	[1.41-1.71]	Graves disease
chr1	113834946	113834946	1	22922229	Hashimoto thyroiditis	PTPN22	rs2476601	4e-15		2.02	[1.69-2.41]	Hashimoto's thyroiditis
chr1	113834946	113834946	1	25751624	Type 1 diabetes	PTPN22	rs2476601	1e-100		1.89		type 1 diabetes mellitus
chr1	113834946	113834946	1	26974007	Chronic inflammatory diseases (ankylosing spondylitis, Crohn's disease, psoriasis, primary sclerosing cholangitis, ulcerative colitis) (pleiotropy)	PTPN22	rs2476601	3e-12	(subset analysis)			ankylosing spondylitis, psoriasis, ulcerative colitis, Crohn's disease, sclerosing cholangitis
chr1	113834946	113834946	1	23143596	Rheumatoid arthritis	PTPN22, RSBN1	rs2476601	9e-62		1.5935		rheumatoid arthritis
chr1	113834946	113834946	1	23143596	Rheumatoid arthritis (ACPA-positive)	PTPN22, RSBN1	rs2476601	8e-77		1.7845		rheumatoid arthritis
chr1	113834946	113834946	1	28714469	Systemic lupus erythematosus	PTPN22	rs2476601	1e-24		1.42	[1.28-1.57]	systemic lupus erythematosus
chr1	113834946	113834946	1	24532676	Rheumatoid arthritis (ACPA-positive)	PTPN22	rs2476601	2e-126		1.82	[1.74-1.92]	rheumatoid arthritis
chr1	113834946	113834946	1	26362759	Idiopathic inflammatory myopathy	PTPN22	rs2476601	7e-09		1.32	[1.20–1.45]	myositis
chr1	113834946	113834946	1	26362759	Polymyositis	PTPN22	rs2476601	8e-11		1.58	[1.38–1.81]	polymyositis
chr1	113834946	113834946	1	30423114	Rheumatoid arthritis	PTPN22	rs2476601	2e-149	(EA)	0.59584	[0.55-0.64] unit increase	rheumatoid arthritis
chr1	113834946	113834946	1	30595370	Autoimmune traits		rs2476601	2e-103				autoimmune disease
chr1	113834946	113834946	1	30595370	Hypothyroidism		rs2476601	2e-173				hypothyroidism
chr1	113834946	113834946	1	30595370	White blood cell count		rs2476601	1e-47				leukocyte count
chr1	113834946	113834946	1	30254083	Latent autoimmune diabetes vs. type 2 diabetes	PTPN22	rs2476601	5e-16		1.529	[1.38-1.693]	latent autoimmune diabetes in adults, type 2 diabetes mellitus
chr1	113834946	113834946	1	30573655	Systemic seropositive rheumatic diseases (Systemic sclerosis or systemic lupus erythematosus or rheumatoid arthritis or idiopathic inflammatory myopathies)	PTPN22	rs2476601	2e-28		1.33333	[1.2-1.49]	systemic scleroderma, rheumatoid arthritis, myositis, systemic lupus erythematosus
chr1	113834946	113834946	1	30891314	Rheumatoid arthritis	PTPN22	rs2476601	1e-12				rheumatoid arthritis
chr1	113834946	113834946	1	31015401	Medication use (drugs used in diabetes)	PTPN22	rs2476601	7e-09		0.110629	[0.073-0.148] unit increase	Drugs used in diabetes use measurement
chr1	113834946	113834946	1	31015401	Medication use (thyroid preparations)	PTPN22	rs2476601	3e-169		0.413973	[0.38-0.44] unit increase	Thyroid preparation use measurement
chr1	113834946	113834946	1	28628107	IgM levels	PTPN22	rs2476601	2e-12		0.12	NR SD units decrease	serum IgM measurement
chr1	113834946	113834946	1	31174203	Basal cell carcinoma	PHTF1	rs2476601	2e-14		1.11111	[1.09-1.15]	basal cell carcinoma
chr1	113834946	113834946	1	30572963	Autoimmune traits (pleiotropy)	PTPN22	rs2476601	6e-119				autoimmune disease
chr1	113834946	113834946	1	30572963	Rheumatoid arthritis	PTPN22	rs2476601	4e-81		1.62207		rheumatoid arthritis
chr1	113834946	113834946	1	30572963	Type 1 diabetes	PTPN22	rs2476601	1e-91		2.004		type 2 diabetes mellitus
chr1	113834946	113834946	1	32581359	Autoimmune thyroid disease	PTPN22	rs2476601	2e-160		1.44	[NR]	autoimmune thyroid disease
chr1	113834946	113834946	1	32888494	Lymphocyte counts	PTPN22	rs2476601	8e-61		0.0599908	[0.053-0.067] unit increase	lymphocyte count
chr1	113834946	113834946	1	32888494	White blood cell count	PTPN22	rs2476601	2e-49		0.0538244	[0.047-0.061] unit increase	leukocyte count
chr1	113834946	113834946	1	32888493	Lymphocyte counts	NR	rs2476601	1e-67		0.054421	[0.048-0.061] SD unit increase	lymphocyte count
chr1	113834946	113834946	1	32888493	Lymphocyte counts	NR	rs2476601	1e-63				lymphocyte count
chr1	113834946	113834946	1	32888493	Monocyte count	NR	rs2476601	1e-10		0.019969	[0.014-0.026] SD unit increase	monocyte count
chr1	113834946	113834946	1	32888493	Neutrophil count	NR	rs2476601	6e-33		0.038024	[0.032-0.044] SD unit increase	neutrophil count
chr1	113834946	113834946	1	32888493	White blood cell count	NR	rs2476601	3e-67		0.052755	[0.047-0.059] SD unit increase	myeloid white cell count
chr1	113834946	113834946	1	32888493	White blood cell count	NR	rs2476601	1e-64				myeloid white cell count
chr1	113834946	113834946	1	33549134	Basal cell carcinoma	AP4B1-AS1;PTPN22	rs2476601	3e-10		0.118074	[0.081-0.155] unit decrease	basal cell carcinoma
chr1	113834946	113834946	1	33574239	Addison's disease	TPN22	rs2476601	6e-17		1.74	[1.53–1.98]	Genetic chronic primary adrenal insufficiency
chr1	113834946	113834946	1	33686288	Crohn's disease vs rheumatoid arthritis (ordinary least squares (OLS))		rs2476601	8e-67		0.14	NR unit increase	rheumatoid arthritis, Crohn's disease
chr1	113834946	113834946	1	33686288	Crohn's disease vs ulcerative colitis (ordinary least squares (OLS))		rs2476601	3e-09		0.036	NR unit increase	ulcerative colitis, Crohn's disease
chr1	113834946	113834946	1	33462484	Serum alkaline phosphatase levels	NR	rs2476601	2e-14		0.0305	[0.023-0.038] unit increase	alkaline phosphatase measurement
chr1	113834946	113834946	1	34594039	Graves' disease		rs2476601	6e-13		0.3856	[0.28-0.49] unit decrease	Graves disease
chr1	113834946	113834946	1	34594039	Hashimoto thyroiditis		rs2476601	3e-45		0.3308	[0.28-0.38] unit decrease	Hashimoto's thyroiditis
chr1	113834946	113834946	1	34594039	Hyperthyroidism		rs2476601	5e-15		0.2961	[0.22-0.37] unit decrease	Hyperthyroidism
chr1	113834946	113834946	1	34594039	Hypothyroidism		rs2476601	2e-117		0.3663	[0.34-0.4] unit decrease	hypothyroidism
chr1	113834946	113834946	1	34594039	Lymphocyte counts		rs2476601	6e-49		0.0575	[0.05-0.065] unit increase	lymphocyte count
chr1	113834946	113834946	1	34594039	Medication use (drugs used in diabetes)		rs2476601	7e-09		0.1106	[0.073-0.148] unit decrease	Drugs used in diabetes use measurement
chr1	113834946	113834946	1	34594039	Medication use (thyroid preparations)		rs2476601	3e-169		0.414	[0.38-0.44] unit decrease	Thyroid preparation use measurement
chr1	113834946	113834946	1	34594039	Neutrophil count		rs2476601	5e-18		0.0338	[0.026-0.041] unit increase	neutrophil count
chr1	113834946	113834946	1	34594039	Rheumatoid arthritis		rs2476601	6e-34		0.3076	[0.26-0.36] unit decrease	rheumatoid arthritis
chr1	113834946	113834946	1	34594039	Type 1 diabetes		rs2476601	1e-50		0.4287	[0.37-0.48] unit decrease	type 1 diabetes mellitus
chr1	113834946	113834946	1	34594039	White blood cell count		rs2476601	2e-34		0.048	[0.04-0.056] unit increase	leukocyte count
chr1	113834946	113834946	1	35074870	Myasthenia gravis		rs2476601	2e-12		1.49	[1.32-1.67]	Myasthenia gravis
chr1	150764744	150567705	0.872041	26198764	Schizophrenia	NR	rs72700829	3e-08		1.13636	[NR]	schizophrenia
chr1	150764744	150664515	0.9092	31174203	Keratinocyte cancer (MTAG)	GOLPH3L	rs144984465	8e-14		1.1236	[1.09-1.16]	keratinocyte carcinoma
chr1	150764744	150713240	0.994263	30072576	Blood protein levels	CTSS	rs72702561	4e-62	(CTSS, 3181_50_2)	0.76403	[0.68-0.85] unit increase	blood protein measurement
chr1	150764744	150764744	1	29875488	Blood protein levels	CTSS	rs41271951	7e-94	(Cathepsin S, CTSS.3181.50.2)	0.86	[0.78-0.94] unit decrease	blood protein measurement
chr1	150764744	150764744	1	31174203	Basal cell carcinoma	GOLPH3L	rs41271951	1e-14		1.1236	[1.09-1.16]	basal cell carcinoma
chr1	150764744	150764744	1	33549134	Basal cell carcinoma	CTSS	rs41271951	3e-09		0.110875	[0.074-0.147] unit increase	basal cell carcinoma
chr1	150764744	150764744	1	33462484	Apolipoprotein A1 levels	NR	rs41271951	2e-19		0.0411	[0.032-0.05] unit increase	apolipoprotein A 1 measurement
chr1	150764744	150764744	1	33462484	Calcium levels	NR	rs41271951	1e-18		0.0399	[0.031-0.049] unit increase	calcium measurement
chr1	150764744	150764744	1	33462484	Creatinine levels	NR	rs41271951	7e-23		0.0427	[0.034-0.051] unit decrease	creatinine measurement
chr1	150764744	150764744	1	33462484	Cystatin C levels	NR	rs41271951	2e-11		0.0291	[0.021-0.038] unit decrease	cystatin C measurement
chr1	150764744	150764744	1	33462484	Estimated glomerular filtration rate	NR	rs41271951	7e-22		0.0416	[0.033-0.05] unit increase	glomerular filtration rate
chr1	150764744	150764744	1	33462484	Glycated hemoglobin levels	NR	rs41271951	2e-17		0.0376	[0.029-0.046] unit decrease	HbA1c measurement
chr1	150764744	150764744	1	33462484	High density lipoprotein cholesterol levels	NR	rs41271951	4e-15		0.0357	[0.027-0.045] unit increase	high density lipoprotein cholesterol measurement
chr1	150764744	150764744	1	35078996	Serum levels of protein CTSS		rs41271951	7e-120		0.7731	[0.71-0.84] unit decrease	blood protein measurement
chr1	150764744	150764744	1	28240269	Cathepsin S levels		rs41271951	4e-40	(EA)	0.9647	[0.83-1.1] unit decrease	cathepsin S measurement
chr1	150764744	150998719	0.828899	33686288	Schizophrenia vs ADHD (ordinary least squares (OLS))		rs79366331	3e-08		0.0191	NR unit decrease	attention deficit hyperactivity disorder, schizophrenia
chr1	150764744	151002495	0.818797	33462484	Apolipoprotein A1 levels	NR	rs41310885	4e-15		0.0383	[0.029-0.048] unit increase	apolipoprotein A 1 measurement
chr1	150764744	151002495	0.818797	33462484	Calcium levels	NR	rs41310885	2e-18		0.0426	[0.033-0.052] unit increase	calcium measurement
chr1	150764744	151002495	0.818797	33462484	Creatinine levels	NR	rs41310885	3e-19		0.0417	[0.032-0.051] unit decrease	creatinine measurement
chr1	150764744	151002495	0.818797	33462484	Cystatin C levels	NR	rs41310885	2e-09		0.0278	[0.019-0.037] unit decrease	cystatin C measurement
chr1	150764744	151002495	0.818797	33462484	Estimated glomerular filtration rate	NR	rs41310885	9e-18		0.0399	[0.031-0.049] unit increase	glomerular filtration rate
chr1	150764744	151002495	0.818797	33462484	Glycated hemoglobin levels	NR	rs41310885	9e-15		0.037	[0.028-0.046] unit decrease	HbA1c measurement
chr1	150764744	151002495	0.818797	33462484	High density lipoprotein cholesterol levels	NR	rs41310885	4e-13		0.0353	[0.026-0.045] unit increase	high density lipoprotein cholesterol measurement
chr1	156815190	156813500	0.875043	32888494	Plateletcrit	SH2D2A	rs2182761	1e-18		0.0209049	[0.016-0.026] unit increase	platelet crit
chr1	156815190	156815190	1	32581359	Autoimmune thyroid disease	SH2D2A	rs926103	1e-11		1.07	[NR]	autoimmune thyroid disease
chr1	156815190	156815190	1	34594039	Hypothyroidism		rs926103	8e-11		0.0678	[0.047-0.088] unit decrease	hypothyroidism
chr1	167455687	167448647	0.9892	30595370	Respiratory diseases		rs2949669	4e-18				respiratory system disease
chr1	167455687	167448647	0.9892	32929287	CD3 on Terminally Differentiated CD8+ T cell		rs2949669	2e-14		0.2073	[0.15-0.26] unit increase	blood protein measurement
chr1	167455687	167449231	0.990303	34594039	Asthma		rs34276574	3e-08		0.0489	[0.032-0.066] unit decrease	asthma
chr1	167455687	167450602	0.941378	32929287	CD3 on CD28- CD8+ T cell		rs2988279	2e-18		0.2396	[0.19-0.29] unit increase	blood protein measurement
chr1	167455687	167450602	0.941378	32929287	CD3 on Effector Memory CD8+ T cell		rs2988279	8e-35		0.3371	[0.28-0.39] unit increase	blood protein measurement
chr1	167455687	167451062	0.99062	30929738	Asthma	CD247	rs2056625	5e-21		1.067	[1.05-1.08]	asthma
chr1	167455687	167451062	0.99062	30929738	Asthma (adult onset)	CD247	rs2056625	8e-11		1.048	[1.03-1.06]	adult onset asthma
chr1	167455687	167451062	0.99062	34594039	Medication use (adrenergics, inhalants)		rs2056625	7e-16		0.0704	[0.053-0.087] unit decrease	Inhalant adrenergic use measurement
chr1	167455687	167451188	0.941568	20383147	Systemic sclerosis	CD247	rs2056626	3e-09		1.16	[1.11-1.23]	systemic scleroderma
chr1	167455687	167451188	0.941568	31672989	Systemic sclerosis	CD247	rs2056626	1e-11		1.23457		systemic scleroderma
chr1	167455687	167455687	0.999966	30595370	Eosinophil counts		rs2949661	3e-16				eosinophil count
chr1	167455687	167455687	0.999966	31015401	Medication use (adrenergics, inhalants)	CD247	rs2949661	4e-14		0.0696397	[0.052-0.088] unit decrease	Inhalant adrenergic use measurement
chr1	167455687	167455687	0.999966	31015401	Medication use (glucocorticoids)	CD247	rs2949661	8e-11		0.0743154	[0.052-0.097] unit decrease	Glucocorticoid use measurement
chr1	167455687	167455687	0.999966	34594039	Medication use (glucocorticoids)		rs2949661	7e-12		0.0715	[0.051-0.092] unit decrease	Glucocorticoid use measurement
chr1	167455687	167455687	0.999966	32929287	CD3 on CD39+ CD4+ T cell		rs2949661	4e-132		0.644	[0.6-0.69] unit increase	blood protein measurement
chr1	167455687	167455687	0.999966	32929287	CD3 on CD39+ activated CD4 regulatory T cell		rs2949661	5e-108		0.5797	[0.53-0.63] unit increase	blood protein measurement
chr1	167455687	167455687	0.999966	32929287	CD3 on CD39+ secreting CD4 regulatory T cell		rs2949661	4e-94		0.5477	[0.5-0.6] unit increase	blood protein measurement
chr1	167455687	167455687	0.999966	32929287	CD3 on CD4 regulatory T cell		rs2949661	7e-128		0.6285	[0.58-0.68] unit increase	blood protein measurement
chr1	167455687	167455687	0.999966	32929287	CD3 on CD45RA+ CD4+ T cell		rs2949661	2e-133		0.6441	[0.6-0.69] unit increase	blood protein measurement
chr1	167455687	167455687	0.999966	32929287	CD3 on CD45RA- CD4+ T cell		rs2949661	1e-84		0.521	[0.47-0.57] unit increase	blood protein measurement
chr1	167455687	167455687	0.999966	32929287	CD3 on Central Memory CD4+ T cell		rs2949661	3e-99		0.567	[0.52-0.62] unit increase	blood protein measurement
chr1	167455687	167455687	0.999966	32929287	CD3 on Naive CD4+ T cell		rs2949661	6e-154		0.6864	[0.64-0.73] unit increase	blood protein measurement
chr1	167455687	167455687	0.999966	32929287	CD3 on activated & secreting CD4 regulatory T cell		rs2949661	3e-127		0.6324	[0.58-0.68] unit increase	blood protein measurement
chr1	167455687	167455687	0.999966	32929287	CD3 on activated CD4 regulatory T cell		rs2949661	7e-122		0.6184	[0.57-0.67] unit increase	blood protein measurement
chr1	167455687	167455687	0.999966	32929287	CD3 on secreting CD4 regulatory T cell		rs2949661	4e-119		0.6149	[0.57-0.66] unit increase	blood protein measurement
chr1	167455687	167455687	1	30595370	Eosinophil counts		rs2949661	3e-16				eosinophil count
chr1	167455687	167455687	1	31015401	Medication use (adrenergics, inhalants)	CD247	rs2949661	4e-14		0.0696397	[0.052-0.088] unit decrease	Inhalant adrenergic use measurement
chr1	167455687	167455687	1	31015401	Medication use (glucocorticoids)	CD247	rs2949661	8e-11		0.0743154	[0.052-0.097] unit decrease	Glucocorticoid use measurement
chr1	167455687	167455687	1	34594039	Medication use (glucocorticoids)		rs2949661	7e-12		0.0715	[0.051-0.092] unit decrease	Glucocorticoid use measurement
chr1	167455687	167455687	1	32929287	CD3 on CD39+ CD4+ T cell		rs2949661	4e-132		0.644	[0.6-0.69] unit increase	blood protein measurement
chr1	167455687	167455687	1	32929287	CD3 on CD39+ activated CD4 regulatory T cell		rs2949661	5e-108		0.5797	[0.53-0.63] unit increase	blood protein measurement
chr1	167455687	167455687	1	32929287	CD3 on CD39+ secreting CD4 regulatory T cell		rs2949661	4e-94		0.5477	[0.5-0.6] unit increase	blood protein measurement
chr1	167455687	167455687	1	32929287	CD3 on CD4 regulatory T cell		rs2949661	7e-128		0.6285	[0.58-0.68] unit increase	blood protein measurement
chr1	167455687	167455687	1	32929287	CD3 on CD45RA+ CD4+ T cell		rs2949661	2e-133		0.6441	[0.6-0.69] unit increase	blood protein measurement
chr1	167455687	167455687	1	32929287	CD3 on CD45RA- CD4+ T cell		rs2949661	1e-84		0.521	[0.47-0.57] unit increase	blood protein measurement
chr1	167455687	167455687	1	32929287	CD3 on Central Memory CD4+ T cell		rs2949661	3e-99		0.567	[0.52-0.62] unit increase	blood protein measurement
chr1	167455687	167455687	1	32929287	CD3 on Naive CD4+ T cell		rs2949661	6e-154		0.6864	[0.64-0.73] unit increase	blood protein measurement
chr1	167455687	167455687	1	32929287	CD3 on activated & secreting CD4 regulatory T cell		rs2949661	3e-127		0.6324	[0.58-0.68] unit increase	blood protein measurement
chr1	167455687	167455687	1	32929287	CD3 on activated CD4 regulatory T cell		rs2949661	7e-122		0.6184	[0.57-0.67] unit increase	blood protein measurement
chr1	167455687	167455687	1	32929287	CD3 on secreting CD4 regulatory T cell		rs2949661	4e-119		0.6149	[0.57-0.66] unit increase	blood protein measurement
chr1	167455687	167455687	1	30595370	Eosinophil counts		rs2949661	3e-16				eosinophil count
chr1	167455687	167455687	1	31015401	Medication use (adrenergics, inhalants)	CD247	rs2949661	4e-14		0.0696397	[0.052-0.088] unit decrease	Inhalant adrenergic use measurement
chr1	167455687	167455687	1	31015401	Medication use (glucocorticoids)	CD247	rs2949661	8e-11		0.0743154	[0.052-0.097] unit decrease	Glucocorticoid use measurement
chr1	167455687	167455687	1	34594039	Medication use (glucocorticoids)		rs2949661	7e-12		0.0715	[0.051-0.092] unit decrease	Glucocorticoid use measurement
chr1	167455687	167455687	1	32929287	CD3 on CD39+ CD4+ T cell		rs2949661	4e-132		0.644	[0.6-0.69] unit increase	blood protein measurement
chr1	167455687	167455687	1	32929287	CD3 on CD39+ activated CD4 regulatory T cell		rs2949661	5e-108		0.5797	[0.53-0.63] unit increase	blood protein measurement
chr1	167455687	167455687	1	32929287	CD3 on CD39+ secreting CD4 regulatory T cell		rs2949661	4e-94		0.5477	[0.5-0.6] unit increase	blood protein measurement
chr1	167455687	167455687	1	32929287	CD3 on CD4 regulatory T cell		rs2949661	7e-128		0.6285	[0.58-0.68] unit increase	blood protein measurement
chr1	167455687	167455687	1	32929287	CD3 on CD45RA+ CD4+ T cell		rs2949661	2e-133		0.6441	[0.6-0.69] unit increase	blood protein measurement
chr1	167455687	167455687	1	32929287	CD3 on CD45RA- CD4+ T cell		rs2949661	1e-84		0.521	[0.47-0.57] unit increase	blood protein measurement
chr1	167455687	167455687	1	32929287	CD3 on Central Memory CD4+ T cell		rs2949661	3e-99		0.567	[0.52-0.62] unit increase	blood protein measurement
chr1	167455687	167455687	1	32929287	CD3 on Naive CD4+ T cell		rs2949661	6e-154		0.6864	[0.64-0.73] unit increase	blood protein measurement
chr1	167455687	167455687	1	32929287	CD3 on activated & secreting CD4 regulatory T cell		rs2949661	3e-127		0.6324	[0.58-0.68] unit increase	blood protein measurement
chr1	167455687	167455687	1	32929287	CD3 on activated CD4 regulatory T cell		rs2949661	7e-122		0.6184	[0.57-0.67] unit increase	blood protein measurement
chr1	167455687	167455687	1	32929287	CD3 on secreting CD4 regulatory T cell		rs2949661	4e-119		0.6149	[0.57-0.66] unit increase	blood protein measurement
chr1	167455687	167457187	0.955114	30595370	Eczema		rs1214598	2e-25				Eczema
chr1	167455687	167457187	0.955114	29785011	Allergic disease (asthma, hay fever or eczema)	CD247	rs1214598	5e-10		1.06383	[1.04-1.09]	asthma, allergic disease
chr1	167455687	167457187	0.955114	29785011	Asthma or allergic disease (pleiotropy)	CD247	rs1214598	5e-11		1.05263		asthma, allergic disease
chr1	167455687	167457187	0.955114	31361310	Allergic disease (asthma, hay fever or eczema)	NR	rs1214598	8e-25		1.05966	[1.05-1.07]	asthma, Eczema, allergic rhinitis
chr1	167455687	167457187	0.955114	31361310	Asthma	CD247	rs1214598	2e-17				asthma
chr1	167455687	167457187	0.955114	31361310	Hay fever and/or eczema	NR	rs1214598	6e-21		1.05943	[1.05-1.07]	Eczema, allergic rhinitis
chr1	167455687	167457187	0.955114	31959851	Asthma	CD247, POU2F1, CREG1, RCSD1, TRP-CGG1-1, TRP-AGG2-1	rs1214598	8e-11		1.04308	[1.03-1.05]	asthma
chr1	167455687	167457187	0.955114	32296059	Asthma	CD247	rs1214598	3e-22				asthma
chr1	167455687	167457187	0.955114	32581359	Autoimmune thyroid disease	CD247	rs1214598	3e-10		1.06	[NR]	autoimmune thyroid disease
chr1	167455687	167457187	0.955114	32888494	Eosinophil counts	CD247	rs1214598	7e-15		0.0176851	[0.013-0.022] unit decrease	eosinophil count
chr1	167455687	167457187	0.955114	32888494	Eosinophil percentage of white cells	CD247	rs1214598	6e-19		0.0202314	[0.016-0.025] unit decrease	eosinophil percentage of leukocytes
chr1	167455687	167457187	0.955114	32888493	Eosinophil counts	NR	rs1214598	6e-19		0.018148	[0.014-0.022] SD unit decrease	eosinophil count
chr1	167455687	167457187	0.955114	32888493	Eosinophil counts	NR	rs1214598	2e-17				eosinophil count
chr1	167455687	167457187	0.955114	34116867	Atopic dermatitis		rs1214598	2e-10		0.94	[0.92-0.96]	atopic eczema
chr1	167455687	167457933	0.986547	32929287	CD3 on CD4+ T cell		rs1214596	9e-69		0.4631	[0.41-0.51] unit increase	blood protein measurement
chr1	167455687	167457933	0.986547	32929287	CD3 on resting CD4 regulatory T cell		rs1214596	2e-136		0.6523	[0.6-0.7] unit increase	blood protein measurement
chr1	167455687	167458010	0.850766	30552067	Asthma (moderate or severe)	CD247	rs7523907	5e-09		1.1	[1.06-1.13]	asthma
chr1	167455687	167458010	0.850766	31619474	Asthma	CD247, POU2F1	rs7523907	9e-10		1.0394	[1.03-1.05]	asthma
chr1	167455687	167458010	0.850766	31669095	Asthma (adult onset)	NR	rs7523907	5e-08				adult onset asthma
chr1	167455687	167458010	0.850766	31669095	Atopic asthma	NR	rs7523907	4e-11				atopic asthma
chr1	167455687	167461956	0.972594	34103634	Asthma	CD247	rs2995089	3e-11		0.0441292	[0.031-0.057] unit decrease	asthma
chr1	167455687	167461956	0.972594	32929287	CD3 on CD28+ CD45RA+ CD8+ T cell		rs2995089	1e-115		0.6021	[0.55-0.65] unit increase	blood protein measurement
chr1	167455687	167461956	0.972594	32929287	CD3 on Effector Memory CD4+ T cell		rs2995089	2e-71		0.4829	[0.43-0.53] unit increase	blood protein measurement
chr1	167455687	167461956	0.972594	32929287	CD3 on naive CD8+ T cell		rs2995089	7e-120		0.6185	[0.57-0.67] unit increase	blood protein measurement
chr1	167455687	167462115	0.97252	29083406	Allergic disease (asthma, hay fever or eczema)	CD247	rs2988277	4e-14		1.04	[1.03-1.05]	allergic disease
chr1	167455687	167462115	0.97252	31361310	Allergic rhinitis	CD247	rs2988277	3e-10		1.07504	[1.05-1.1]	allergic rhinitis
chr1	167455687	167462115	0.97252	34594039	Hypothyroidism		rs2988277	2e-08		0.0593	[0.039-0.08] unit increase	hypothyroidism
chr1	167455687	167462115	0.97252	32929287	CD3 on CD28+ CD4+ T cell		rs2988277	2e-71		0.4749	[0.42-0.53] unit increase	blood protein measurement
chr1	167455687	167463712	0.946343	32929287	CD3 on HLA DR+ CD8+ T cell		rs1773542	7e-26		0.2805	[0.23-0.33] unit increase	blood protein measurement
chr1	167455687	167463819	0.946341	32296059	Asthma	CD247	rs1723016	2e-21		1.0598	[1.04718057640867-1.07256914786657]	asthma
chr1	167455687	167463819	0.946341	32929287	CD3 on CD39+ resting CD4 regulatory T cell		rs1723016	2e-31		0.3265	[0.27-0.38] unit increase	blood protein measurement
chr1	167455687	167464183	0.946008	27182965	Asthma	CD247	rs1723018	1e-08		1.0582	[1.04-1.08]	asthma
chr1	167455687	167464183	0.946008	34594039	Eosinophil counts		rs1723018	1e-10		0.0113	[0.008-0.0146] unit decrease	eosinophil count
chr1	167455687	167464183	0.946008	32929287	CD3 on CD28+ CD45RA- CD8+ T cell		rs1723018	7e-43		0.3668	[0.32-0.42] unit increase	blood protein measurement
chr1	167455687	167464183	0.946008	32929287	CD3 on CD39+ CD8+ T cell		rs1723018	8e-39		0.3496	[0.3-0.4] unit increase	blood protein measurement
chr1	167455687	167464183	0.946008	32929287	CD3 on CD8+ T cell		rs1723018	6e-53		0.4112	[0.36-0.46] unit increase	blood protein measurement
chr1	167455687	167464183	0.946008	32929287	CD3 on Central Memory CD8+ T cell		rs1723018	1e-57		0.4235	[0.37-0.47] unit increase	blood protein measurement
chr1	167455687	167464183	0.946008	32929287	CD3 on HLA DR+ CD4+ T cell		rs1723018	1e-61		0.4384	[0.39-0.49] unit increase	blood protein measurement
chr1	167455687	167464183	0.946008	32929287	CD3 on HLA DR+ T cell		rs1723018	5e-49		0.3893	[0.34-0.44] unit increase	blood protein measurement
chr1	167455687	167464183	0.946008	32929287	CD3 on Terminally Differentiated CD4+ T cell		rs1723018	2e-23		0.2737	[0.22-0.33] unit increase	blood protein measurement
chr1	167455687	167467033	0.966382	30929738	Asthma	CD247	rs1617333	2e-19		1.065	[1.05-1.08]	asthma
chr1	167455687	167467033	0.966382	30929738	Asthma (childhood onset)	CD247	rs1617333	3e-22		1.075	[1.06-1.09]	childhood onset asthma
chr1	200871339	200712960	0.994007	34594039	Medication use (thyroid preparations)		rs12748718	2e-10		0.0837	[0.058-0.109] unit increase	Thyroid preparation use measurement
chr1	200871339	200842637	0.998317	31015401	Medication use (thyroid preparations)	CAMSAP2	rs12742404	4e-10		0.0872849	[0.06-0.115] unit increase	Thyroid preparation use measurement
chr1	200871339	200857641	0.998171	22116939	Epilepsy	CAMSAP1L1	rs2292096	1e-08		1.59	[NR]	epilepsy
chr1	200871339	200871339	1	30595370	Hypothyroidism		rs12756886	1e-10				hypothyroidism
chr1	200871339	200871339	1	32581359	Autoimmune thyroid disease	GPR25	rs12756886	3e-09		1.08	[NR]	autoimmune thyroid disease
chr1	212821425	212715997	0.82509	34594039	Eosinophil counts		rs1580991	2e-08		0.0098	[0.0065-0.0131] unit increase	eosinophil count
chr1	212821425	212734524	0.997947	30595370	Eosinophil counts		rs6696908	4e-12				eosinophil count
chr1	212821425	212734524	0.997871	30595370	Eosinophil counts		rs6696908	4e-12				eosinophil count
chr1	236465834	236465834	1	30595370	Hypothyroidism		rs12117927	4e-09				hypothyroidism
chr1	236465834	236465834	1	32581359	Autoimmune thyroid disease	EDARADD	rs12117927	2e-11		1.06	[NR]	autoimmune thyroid disease
chr1	236465834	236465834	1	34594039	Hypothyroidism		rs12117927	2e-09		0.0627	[0.042-0.083] unit increase	hypothyroidism
chr10	6056861	6056861	1	20410501	Vitiligo	RBM17, IL2RA, PFKB3	rs706779	3e-09		1.27	[1.17-1.37]	Vitiligo
chr10	6056861	6056861	1	27723757	Vitiligo	IL2RA	rs706779	7e-27		1.29887	[1.23-1.37]	Vitiligo
chr10	6056861	6056861	1	34594039	Type 1 diabetes		rs706779	3e-08		0.0963	[0.062-0.13] unit decrease	type 1 diabetes mellitus
chr10	6056861	6056861	1	32929287	CD25 on IgD- CD38- B cell		rs706779	7e-31		0.293	[0.24-0.34] unit decrease	blood protein measurement
chr10	6348230	6348230	1	22057235	Celiac disease	PFKFB3, PRKCQ	rs2387397	2e-08		1.13636		celiac disease
chr10	8544381	8533620	0.982652	32769997	Thyroid stimulating hormone levels	LINC00708, LOC105376398	rs11592436	7e-13		0.0432	[0.031-0.055] SD increase	thyroid stimulating hormone measurement
chr10	9026201	9044184	0.867227	30804565	Snoring	NR	rs11256034	5e-11		1.04	[1.03-1.05]	snoring measurement
chr10	9026201	9044184	0.867227	31676860	Brain region volumes	NR	rs11256034	3e-08	(right entorhinal)			brain volume measurement
chr10	62020112	62020112	1	24390342	Rheumatoid arthritis	ARID5B	rs71508903	3e-15	(EA)	1.15	[1.11-1.20]	rheumatoid arthritis
chr10	62020112	62020112	1	24390342	Rheumatoid arthritis	ARID5B	rs71508903	5e-22		1.16	[1.13-1.20]	rheumatoid arthritis
chr10	62020112	62020112	1	24390342	Rheumatoid arthritis	ARID5B	rs71508903	1e-08	(East Asian)	1.18	[1.12-1.25]	rheumatoid arthritis
chr10	62020112	62020112	1	27723757	Vitiligo	ARID5B	rs71508903	7e-09		1.183	[1.12-1.25]	Vitiligo
chr10	62020112	62020112	1	30423114	Rheumatoid arthritis	ARID5B	rs71508903	4e-13	(EA)	0.14368	[0.1-0.18] unit increase	rheumatoid arthritis
chr10	62020112	62020112	1	30423114	Rheumatoid arthritis	ARID5B	rs71508903	4e-09	(East Asian)	0.17897	[0.12-0.24] unit increase	rheumatoid arthritis
chr10	62020112	62020112	1	30423114	Rheumatoid arthritis	ARID5B	rs71508903	3e-20		0.154172	[0.12-0.19] unit increase	rheumatoid arthritis
chr10	62020112	62020112	1	30595370	Autoimmune traits		rs71508903	5e-24				autoimmune disease
chr10	62020112	62020112	1	30595370	Hypothyroidism		rs71508903	5e-33				hypothyroidism
chr10	62020112	62020112	1	31015401	Medication use (thyroid preparations)	ARID5B	rs71508903	2e-32		0.139273	[0.12-0.16] unit increase	Thyroid preparation use measurement
chr10	62020112	62020112	1	32581359	Autoimmune thyroid disease	ARID5B	rs71508903	2e-31		1.14	[NR]	autoimmune thyroid disease
chr10	62020112	62020112	1	33310728	Rheumatoid arthritis		rs71508903	3e-25		1.16	[1.13-1.19]	rheumatoid arthritis
chr10	62020112	62020112	1	32723749	Rheumatoid arthritis	ARID5B	rs71508903	2e-12		1.24	[1.17-1.32]	rheumatoid arthritis
chr10	62020112	62020112	1	34594039	Hypothyroidism		rs71508903	9e-14		0.0934	[0.069-0.118] unit increase	hypothyroidism
chr10	62020112	62020112	1	34594039	Medication use (thyroid preparations)		rs71508903	5e-37		0.139	[0.12-0.16] unit increase	Thyroid preparation use measurement
chr10	62020112	62020112	1	34594039	Rheumatoid arthritis		rs71508903	3e-08		0.0872	[0.056-0.118] unit increase	rheumatoid arthritis
chr10	62020112	62022065	0.832395	33097823	Appendicular lean mass	ARID5B	rs67527161	6e-15		0.0182	[0.014-0.023] unit increase	appendicular lean mass
chr10	62234146	62292578	0.990614	27182965	Hypothyroidism	RTKN2, ZNF365	rs10821973	4e-08		1.07	[1.04-1.10]	hypothyroidism
chr10	62234146	62292578	0.989392	27182965	Hypothyroidism	RTKN2, ZNF365	rs10821973	4e-08		1.07	[1.04-1.10]	hypothyroidism
chr10	62234146	62297443	0.808914	30595370	Hypothyroidism		rs10761620	2e-14				hypothyroidism
chr10	62234146	62297443	0.808914	31015401	Medication use (thyroid preparations)	RP11-120C12.3	rs10761620	3e-15		0.0728988	[0.055-0.091] unit increase	Thyroid preparation use measurement
chr10	79286696	79282718	0.926507	26974007	Chronic inflammatory diseases (ankylosing spondylitis, Crohn's disease, psoriasis, primary sclerosing cholangitis, ulcerative colitis) (pleiotropy)	ZMIZ1	rs1250573	2e-22	(subset analysis)			ankylosing spondylitis, psoriasis, ulcerative colitis, Crohn's disease, sclerosing cholangitis
chr10	79286696	79286696	1	26192919	Inflammatory bowel disease	NR	rs1250566	5e-20	(EA)			inflammatory bowel disease
chr10	79286696	79287626	0.999592	26301688	Pediatric autoimmune diseases	ZMIZ1	rs1250563	1e-08				autoimmune thyroid disease, obsolete_common variable immunodeficiency, type 1 diabetes mellitus, ankylosing spondylitis, psoriasis, celiac disease, ulcerative colitis, Crohn's disease, autoimmune disease, juvenile idiopathic arthritis, systemic lupus erythematosus
chr10	88089762	88089762	1	30367059	Thyroid stimulating hormone levels	PTEN	rs4933466	2e-10		0.037	[0.025-0.049] unit increase	thyroid stimulating hormone measurement
chr10	88089762	88089762	1	32769997	Thyroid stimulating hormone levels	PTEN, RNLS	rs4933466	1e-13		0.035	[0.026-0.044] SD decrease	thyroid stimulating hormone measurement
chr10	99523573	99523571	0.817312	26192919	Crohn's disease	NR	rs71485777	1e-36	(EA)			Crohn's disease
chr10	99523573	99523573	1	26192919	Inflammatory bowel disease	NR	rs10748781	2e-63	(EA)			inflammatory bowel disease
chr10	99523573	99523573	1	27182965	Hypothyroidism	GOT1, NKX2-3	rs10748781	1e-10		1.088	[1.060-1.116]	hypothyroidism
chr10	99523573	99523573	1	26974007	Chronic inflammatory diseases (ankylosing spondylitis, Crohn's disease, psoriasis, primary sclerosing cholangitis, ulcerative colitis) (pleiotropy)	NKX2-3	rs10748781	6e-51	(subset analysis)			ankylosing spondylitis, psoriasis, ulcerative colitis, Crohn's disease, sclerosing cholangitis
chr10	99523573	99523573	1	30595370	Hypothyroidism		rs10748781	9e-12				hypothyroidism
chr10	99523573	99523573	1	31015401	Medication use (thyroid preparations)	RP11-129J12.2	rs10748781	7e-09		0.0539429	[0.036-0.072] unit increase	Thyroid preparation use measurement
chr10	99523573	99523573	1	32581359	Autoimmune thyroid disease	NKX2-3	rs10748781	8e-12		1.06	[NR]	autoimmune thyroid disease
chr10	99523573	99523573	1	32769997	Thyroid stimulating hormone levels	GOT1, LINC01475	rs10748781	6e-35		0.0584	[0.049-0.068] SD decrease	thyroid stimulating hormone measurement
chr10	99523573	99523573	1	34594039	Hypothyroidism		rs10748781	7e-09		0.0592	[0.039-0.079] unit decrease	hypothyroidism
chr10	99523573	99523573	1	34594039	Medication use (thyroid preparations)		rs10748781	2e-10		0.0567	[0.039-0.074] unit decrease	Thyroid preparation use measurement
chr10	99523573	99523573	1	34594039	Ulcerative colitis		rs10748781	5e-10		0.1237	[0.085-0.163] unit decrease	ulcerative colitis
chr10	99523573	99524480	0.810497	21102463	Crohn's disease	NKX2-3	rs4409764	2e-20		1.22	[1.17-1.27]	Crohn's disease
chr10	99523573	99524480	0.810497	23128233	Inflammatory bowel disease	NKX2-3	rs4409764	1e-54		1.182	[1.149-1.217]	inflammatory bowel disease
chr10	99523573	99524480	0.810497	26192919	Crohn's disease	NR	rs4409764	6e-47	(EA)	1.18896	[1.17-1.21]	Crohn's disease
chr10	99523573	99524480	0.810497	26192919	Ulcerative colitis	NR	rs4409764	2e-36	(EA)	1.17106	[1.15-1.2]	ulcerative colitis
chr10	99523573	99524480	0.810497	28067908	Crohn's disease	NKX2-3	rs4409764	2e-24				Crohn's disease
chr10	99523573	99524480	0.810497	28067908	Inflammatory bowel disease	NKX2-3	rs4409764	2e-34				inflammatory bowel disease
chr10	99523573	99524480	0.810497	28067908	Ulcerative colitis	NKX2-3	rs4409764	2e-21				ulcerative colitis
chr10	99523573	99524588	0.81076	32888493	Monocyte count	NR	rs4129134	2e-10		0.030728	[0.021-0.04] SD units increase	monocyte count
chr10	99523573	99524588	0.81076	32888493	White blood cell count	NR	rs4129134	4e-10		0.023175	[0.016-0.03] SD units increase	myeloid white cell count
chr10	99523573	99528007	0.810653	17554261	Crohn's disease	NKX2-3	rs10883365	4e-10		1.18	[1.05-1.32]	Crohn's disease
chr10	99523573	99531836	0.80984	18587394	Crohn's disease	NKX2-3	rs11190140	3e-16		1.2	[NR]	Crohn's disease
chr10	99523573	99531836	0.80984	20228799	Ulcerative colitis	NKX2-3	rs11190140	1e-08		1.23	[NR]	ulcerative colitis
chr10	99523573	99533278	0.809769	34469753	Lymphocyte-to-monocyte ratio		rs41290504	1e-19				lymphocyte:monocyte ratio
chr10	113588287	113588287	1	27863252	Eosinophil counts	HABP2	rs7080536	7e-09		0.0510315	[0.034-0.068] unit decrease	eosinophil count
chr10	113588287	113588287	1	27863252	Eosinophil percentage of white cells	HABP2	rs7080536	2e-09		0.0525708	[0.035-0.07] unit decrease	eosinophil percentage of leukocytes
chr10	113588287	113588287	1	29875488	Blood protein levels	HABP2	rs7080536	4e-24	(Interferon gamma receptor 1, IFNGR1.5825.49.3)	0.63	[0.51-0.75] unit increase	blood protein measurement
chr10	113588287	113588287	1	29875488	Blood protein levels	HABP2	rs7080536	4e-26	(Gastrin-releasing peptide, GRP.8339.72.3)	0.65	[0.53-0.77] unit decrease	blood protein measurement
chr10	113588287	113588287	1	29875488	Blood protein levels	HABP2	rs7080536	6e-63	(C-type lectin domain family 5 member A, CLEC5A.8282.15.3)	1.01	[0.89-1.13] unit decrease	blood protein measurement
chr10	113588287	113588287	1	30070759	Plasma factor VII activating protease levels	HABP2	rs7080536	7e-142		429	[397.44-460.56] unit decrease	factor VII activating protease measurement
chr10	113588287	113588287	1	30595370	Eosinophil counts		rs7080536	2e-18				eosinophil count
chr10	113588287	113588287	1	32888494	Eosinophil counts	HABP2	rs7080536	3e-18		0.047985	[0.037-0.059] unit decrease	eosinophil count
chr10	113588287	113588287	1	32888494	Eosinophil percentage of white cells	HABP2	rs7080536	3e-21		0.0521133	[0.041-0.063] unit decrease	eosinophil percentage of leukocytes
chr10	113588287	113588287	1	32888493	Eosinophil counts	NR	rs7080536	1e-18		0.043694	[0.034-0.053] SD unit decrease	eosinophil count
chr10	113588287	113588287	1	32888493	Eosinophil counts	NR	rs7080536	6e-16				eosinophil count
chr10	113588287	113588287	1	32778093	Protein quantitative trait loci (liver)	NR	rs7080536	4e-10	(ABCB6)	0.02947	NR unit increase	protein measurement
chr10	113588287	113588287	1	33961016	High-sensitivity cardiac troponin I concentration		rs7080536	1e-12		0.1	[0.08-0.12] unit decrease	cardiac troponin I measurement
chr10	113588287	113588287	1	34594039	Eosinophil counts		rs7080536	5e-11		0.0287	[0.02-0.037] unit decrease	eosinophil count
chr10	113588287	113588287	1	35078996	Serum levels of protein CLEC5A		rs7080536	5e-86		0.918382	[0.83-1.01] unit decrease	blood protein measurement
chr10	113588287	113588287	1	35078996	Serum levels of protein IFNGR1		rs7080536	4e-31		0.543041	[0.45-0.63] unit increase	interferon gamma receptor 1 measurement
chr10	113588287	113588287	1	35078996	Serum levels of protein PACSIN1		rs7080536	5e-74		0.84961	[0.76-0.94] unit decrease	blood protein measurement
chr10	122429681	122371660	0.930216	33097823	Appendicular lean mass	PLEKHA1	rs4752689	1e-26		0.0205	[0.017-0.024] unit increase	appendicular lean mass
chr10	122429681	122380394	0.948081	30595370	Hypothyroidism		rs3850765	3e-13				hypothyroidism
chr10	122429681	122380394	0.948081	34594039	Height		rs3850765	4e-33		0.0156	[0.013-0.018] unit increase	body height
chr10	122429681	122389836	0.986107	30595370	Autoimmune traits		rs7088058	2e-09				autoimmune disease
chr10	122429681	122389836	0.986107	31015401	Medication use (thyroid preparations)	PLEKHA1	rs7088058	4e-10		0.057948	[0.04-0.076] unit decrease	Thyroid preparation use measurement
chr10	122429681	122389836	0.986107	34594039	Medication use (thyroid preparations)		rs7088058	4e-10		0.0559	[0.038-0.073] unit decrease	Thyroid preparation use measurement
chr10	122429681	122429681	1	32581359	Autoimmune thyroid disease	PLEKHA1	rs1045216	8e-10		1.05263	[NR]	autoimmune thyroid disease
chr11	308290	305619	0.803621	27863252	Neutrophil percentage of white cells	IFITM2, RP11-326C3.4	rs6421984	3e-25		0.0370516	[0.03-0.044] unit increase	neutrophil percentage of leukocytes
chr11	308290	305619	0.803621	30595370	Lung function (FEV1/FVC)		rs6421984	3e-09				FEV/FEC ratio
chr11	308290	305619	0.803621	32888493	Basophil count	NR	rs6421984	7e-19		0.018366	[0.014-0.022] SD unit increase	basophil count
chr11	308290	305619	0.803621	32888493	Basophil count	NR	rs6421984	3e-16				basophil count
chr11	308290	305619	0.803621	33972514	Liver enzyme levels (alkaline phosphatase)	IFITM2	rs6421984	8e-124		0.00539045	[0.0049-0.0058] unit decrease	alkaline phosphatase measurement
chr11	308290	306920	0.81169	27863252	Granulocyte percentage of myeloid white cells	IFITM2, RP11-326C3.4	rs7115703	4e-52		0.0543283	[0.047-0.061] unit increase	granulocyte percentage of myeloid white cells
chr11	308290	306920	0.81169	30595370	White blood cell count		rs7115703	4e-64				leukocyte count
chr11	308290	306920	0.81169	32888494	Monocyte percentage of white cells	IFITM2, RP11-326C3.4	rs7115703	4e-56		0.0397549	[0.035-0.045] unit decrease	monocyte percentage of leukocytes
chr11	308290	307696	0.811314	27863252	Monocyte percentage of white cells	IFITM2	rs7480524	7e-44		0.0496221	[0.043-0.057] unit decrease	monocyte percentage of leukocytes
chr11	308290	308290	1	30595370	Red blood cell count		rs1058900	4e-12				erythrocyte count
chr11	308290	308290	1	32581359	Autoimmune thyroid disease	IFITM2	rs1058900	9e-09		1.05	[NR]	autoimmune thyroid disease
chr11	308290	308290	1	32888494	Basophil count	IFITM2	rs1058900	2e-14		0.0175138	[0.013-0.022] unit increase	basophil count
chr11	615011	577534	0.991201	30595370	Hypothyroidism		rs7936397	1e-09				hypothyroidism
chr11	615011	613208	0.999571	28714469	Systemic lupus erythematosus	IRF7	rs1131665	9e-21		1.19048	[1.15-1.23]	systemic lupus erythematosus
chr11	615011	614318	0.999568	27399966	Systemic lupus erythematosus	IRF7	rs1061502	9e-11	(EA)	1.23	[NR]	systemic lupus erythematosus
chr11	615011	617228	0.988639	28714469	Systemic lupus erythematosus	IRF7	rs112006329	1e-16		1.23457	[1.18-1.3]	systemic lupus erythematosus
chr11	615011	617378	0.911455	34594039	Hypothyroidism		rs61877856	1e-08		0.0658	[0.043-0.088] unit decrease	hypothyroidism
chr11	615011	625085	0.97683	26502338	Systemic lupus erythematosus	IRF7	rs58688157	5e-13		1.24	[NR]	systemic lupus erythematosus
chr11	35247353	35245397	0.953194	30595370	Hypothyroidism		rs736374	9e-19				hypothyroidism
chr11	35247353	35245397	0.953194	34594039	Hypothyroidism		rs736374	6e-16		0.0832	[0.063-0.103] unit increase	hypothyroidism
chr11	35247353	35253282	0.999685	27723757	Vitiligo	CD44, SLC1A2	rs1043101	5e-18		1.234	[1.18-1.29]	Vitiligo
chr11	35247353	35259305	0.999511	22561518	Vitiligo	CD44	rs10768122	2e-09		1.22	[NR]	Vitiligo
chr11	35247353	35267496	0.998707	34127860	Type 1 diabetes	SLC1A2	rs11033048	2e-10		1.091		type 1 diabetes mellitus
chr11	35247353	35268272	0.997869	34594039	Medication use (thyroid preparations)		rs1570214	2e-18		0.077	[0.06-0.094] unit increase	Thyroid preparation use measurement
chr11	35247353	35292908	0.990034	31015401	Medication use (thyroid preparations)	SLC1A2	rs10836367	8e-19		0.0831447	[0.065-0.102] unit increase	Thyroid preparation use measurement
chr11	35247353	35296165	0.989826	32581359	Autoimmune thyroid disease	SLC1A2	rs10742340	2e-17		1.08	[NR]	autoimmune thyroid disease
chr11	60967470	60961822	0.982778	34127860	Type 1 diabetes	CD5/CD6	rs79538630	1e-09		1.213		type 1 diabetes mellitus
chr11	64343211	64254133	0.832445	27723757	Vitiligo	PPP1R14B, PLCB3, BAD, GPR137, KCNK4, TEX40, ESRRA, TRMT112, PRDX5	rs12421615	5e-08		1.14982	[1.1-1.2]	Vitiligo
chr11	64343211	64329761	0.921505	21102463	Crohn's disease	ESRRA, PRDX5	rs694739	6e-10		1.1	[1.05-1.16]	Crohn's disease
chr11	64343211	64329761	0.921505	26626624	Psoriasis vulgaris	PRDX5	rs694739	2e-09		1.139	NR	psoriasis vulgaris
chr11	64343211	64329761	0.921505	24076602	Multiple sclerosis	PRDX5	rs694739	2e-09		1.07		multiple sclerosis
chr11	64343211	64329761	0.921505	26051272	Sarcoidosis	NR	rs694739	3e-16	(EA)	1.26582	[1.19-1.33]	obsolete_sarcoidosis
chr11	64343211	64329761	0.921505	30643251	Age of smoking initiation (MTAG)	NR	rs694739	5e-09		0.00880531	[0.0059-0.0117] unit increase	smoking initiation
chr11	64343211	64335476	0.988925	25608926	Alopecia areata	PRDX5	rs574087	9e-14		1.32		alopecia areata
chr11	64343211	64335476	0.988925	34446935	Externalizing behaviour (multivariate analysis)		rs574087	9e-11		0.008	[0.006-0.01] unit increase	attention deficit hyperactivity disorder, substance abuse, antisocial behaviour measurement
chr11	64343211	64338457	0.990157	34290314	Non-melanoma skin cancer		rs499425	4e-09		1.06703	[1.05-1.09]	non-melanoma skin carcinoma
chr11	64343211	64338845	0.989872	30595370	Hypothyroidism		rs11231757	2e-10				hypothyroidism
chr11	64343211	64342950	0.997141	34033851	Primary biliary cholangitis		rs11601860	1e-10		0.146003	[0.1-0.19] unit decrease	primary biliary cirrhosis
chr11	64343211	64343196	0.998026	35512355	Crohn's disease or Leprosy (opposite effect)		rs574835	3e-09				leprosy, Crohn's disease
chr11	64343211	64347665	0.959587	26394269	Primary biliary cholangitis	CCDC88B	rs510372	2e-09		1.23457	NR	primary biliary cirrhosis
chr11	64343211	64362250	0.88308	21399635	Primary biliary cholangitis	RPS6KA4	rs538147	2e-10		1.23	[1.15-1.31]	biliary liver cirrhosis
chr11	64343211	64366080	0.883	30643251	Smoking initiation (ever regular vs never regular)	NR	rs61886926	7e-12		0.0179401	[0.013-0.023] unit decrease	smoking status measurement
chr11	64343211	64366080	0.883	30643251	Smoking initiation (ever regular vs never regular) (MTAG)	NR	rs61886926	8e-16		0.00891707	[0.0067-0.0111] unit decrease	smoking status measurement
chr11	64343211	64367826	0.883049	30019117	Adolescent idiopathic scoliosis	NR	rs645078	3e-08				adolescent idiopathic scoliosis
chr11	64343211	64367826	0.883049	34127860	Type 1 diabetes	CCDC88B	rs645078	3e-09		0.925		type 1 diabetes mellitus
chr11	94179870	94176914	0.996495	34594039	Medication use (thyroid preparations)		rs12796568	2e-11		0.1051	[0.074-0.136] unit decrease	Thyroid preparation use measurement
chr11	94179870	94178690	0.998385	31015401	Medication use (thyroid preparations)	PANX1	rs2282655	5e-11		0.115793	[0.081-0.15] unit decrease	Thyroid preparation use measurement
chr11	94179870	94179472	0.999892	30595370	Hypothyroidism		rs11822813	6e-09				hypothyroidism
chr11	94179870	94179472	0.999892	34594039	Aspartate aminotransferase levels		rs11822813	9e-13		0.0291992	[0.021-0.037] unit decrease	aspartate aminotransferase measurement
chr11	94179870	94179870	1	32581359	Autoimmune thyroid disease	PANX1	rs12793348	5e-09		1.11111	[NR]	autoimmune thyroid disease
chr11	94179870	94180526	0.998492	29403010	Alanine transaminase levels	PANX1	rs74913549	6e-18		0.0447	[0.035-0.055] unit decrease	serum alanine aminotransferase measurement
chr11	94179870	94180526	0.998492	29403010	Aspartate aminotransferase levels	PANX1	rs74913549	3e-11		0.03405	[0.024-0.044] unit decrease novel	aspartate aminotransferase measurement
chr11	94179870	94180526	0.998492	33339817	Aspartate aminotransferase levels	PANX1	rs12804697	5e-12		0.0355	[0.026-0.045] unit decrease	aspartate aminotransferase measurement
chr11	95578258	95578096	0.952255	32888494	Mean reticulocyte volume		rs12575636	1e-10		0.0185947	[0.013-0.024] unit decrease	mean reticulocyte volume
chr11	95578258	95578096	0.952255	32042192	Sex hormone-binding globulin levels	NR	rs12575636	5e-17		0.0100341	[0.0077-0.0124] unit increase	sex hormone-binding globulin measurement
chr11	95578258	95578096	0.952255	32042192	Sex hormone-binding globulin levels adjusted for BMI	NR	rs12575636	3e-18		0.00961297	[0.0075-0.0117] unit increase	sex hormone-binding globulin measurement
chr11	95578258	95578096	0.952255	34594039	Serum albumin levels		rs12575636	5e-09		0.0168	[0.011-0.022] unit increase	serum albumin measurement
chr11	95578258	95578258	1	22561518	Vitiligo	TYR	rs4409785	2e-13		1.34	[NR]	Vitiligo
chr11	95578258	95578258	1	24390342	Rheumatoid arthritis	CEP57	rs4409785	1e-11		1.12	[1.09-1.16]	rheumatoid arthritis
chr11	95578258	95578258	1	24390342	Rheumatoid arthritis	CEP57	rs4409785	4e-09	(EA)	1.12	[1.08-1.16]	rheumatoid arthritis
chr11	95578258	95578258	1	30423114	Rheumatoid arthritis	CEP57	rs4409785	3e-08		0.124011	[0.037-0.211] unit decrease	rheumatoid arthritis
chr11	95578258	95578258	1	30595370	Autoimmune traits		rs4409785	4e-21				autoimmune disease
chr11	95578258	95578258	1	30595370	Eosinophil counts		rs4409785	3e-09				eosinophil count
chr11	95578258	95578258	1	30595370	Hypothyroidism		rs4409785	2e-31				hypothyroidism
chr11	95578258	95578258	1	31015401	Medication use (thyroid preparations)	RP11-338H14.1	rs4409785	2e-32		0.143064	[0.12-0.17] unit increase	Thyroid preparation use measurement
chr11	95578258	95578258	1	31604244	Multiple sclerosis	LOC100129203	rs4409785	7e-12		1.08743	NR	multiple sclerosis
chr11	95578258	95578258	1	32581359	Autoimmune thyroid disease	NR	rs4409785	2e-31		1.15	[NR]	autoimmune thyroid disease
chr11	95578258	95578258	1	32888494	Eosinophil counts		rs4409785	2e-11		0.0197282	[0.014-0.025] unit increase	eosinophil count
chr11	95578258	95578258	1	32888493	Eosinophil counts	NR	rs4409785	4e-10		0.016435	[0.011-0.022] SD unit increase	eosinophil count
chr11	95578258	95578258	1	33310728	Rheumatoid arthritis		rs4409785	8e-09		0.91	[0.88-0.94]	rheumatoid arthritis
chr11	95578258	95578258	1	33462484	Sex hormone-binding globulin levels	NR	rs4409785	3e-15		0.0262	[0.02-0.033] unit decrease	sex hormone-binding globulin measurement
chr11	95578258	95578258	1	34594039	Graves' disease		rs4409785	7e-09		0.2029	[0.13-0.27] unit increase	Graves disease
chr11	95578258	95578258	1	34594039	Hypothyroidism		rs4409785	8e-16		0.1069	[0.081-0.133] unit increase	hypothyroidism
chr11	95578258	95578258	1	34594039	Medication use (thyroid preparations)		rs4409785	2e-35		0.1453	[0.12-0.17] unit increase	Thyroid preparation use measurement
chr11	95578258	95587644	0.977559	27723757	Vitiligo	Intergenic	rs11021232	2e-23		1.335	[1.26-1.41]	Vitiligo
chr11	95578258	95587644	0.977559	32203549	Apolipoprotein A1 levels	FAM76B	rs11021232	1e-10		0.0164804	[0.011-0.022] unit increase	apolipoprotein A 1 measurement
chr11	95578258	95587644	0.977559	32203549	HDL cholesterol levels	FAM76B	rs11021232	2e-11		0.0167738	[0.012-0.022] unit increase	high density lipoprotein cholesterol measurement
chr11	95578258	95587644	0.977559	32888494	Eosinophil percentage of white cells		rs11021232	1e-10		0.0187052	[0.013-0.024] unit increase	eosinophil percentage of leukocytes
chr11	95578258	95587644	0.977559	32042192	Sex hormone-binding globulin levels	NR	rs11021232	2e-13		0.013416	[0.0098-0.0171] unit increase	sex hormone-binding globulin measurement
chr11	95578258	95587644	0.977559	32042192	Sex hormone-binding globulin levels adjusted for BMI	NR	rs11021232	4e-17		0.0134515	[0.01-0.017] unit increase	sex hormone-binding globulin measurement
chr11	95578258	95587644	0.977559	34594039	HDL cholesterol		rs11021232	1e-09		0.0171	[0.012-0.023] unit decrease	high density lipoprotein cholesterol measurement
chr11	95578258	95587644	0.977559	35192695	Sex hormone-binding globulin levels		rs11021232	1e-13		0.0310762	[0.023-0.039] unit decrease	sex hormone-binding globulin measurement
chr11	95578258	95587644	0.977559	35192695	Sex hormone-binding globulin levels		rs11021232	1e-13		7.39	z score increase	sex hormone-binding globulin measurement
chr11	115182291	115174517	0.907577	30367059	Thyroid stimulating hormone levels	CADM1	rs4445669	4e-12		0.039	[0.027-0.051] unit decrease	thyroid stimulating hormone measurement
chr11	115182291	115174517	0.907577	32769997	Thyroid stimulating hormone levels	CADM1	rs4445669	5e-17		0.0383	[0.029-0.047] SD increase	thyroid stimulating hormone measurement
chr11	115182291	115182788	0.879788	35361970	Educational attainment		rs12807135	9e-24		0.0105218	[0.0085-0.0126] unit decrease	educational attainment
chr11	118400000	118387341	1	34594039	Hemoglobin		rs1079118	1e-10		0.0125	[0.0088-0.0162] unit decrease	hemoglobin measurement
chr11	118400000	118387341	1	34594039	Hemoglobin		rs1079118	1e-10		0.0125	[0.0088-0.0162] unit decrease	hemoglobin measurement
chr11	118400000	118410703	0.999342	32888494	Hematocrit	ATP5L	rs60545357	1e-11		0.019652	[0.014-0.025] unit decrease	hematocrit
chr11	118400000	118410703	0.999342	32888494	Hematocrit	ATP5L	rs60545357	1e-11		0.019652	[0.014-0.025] unit decrease	hematocrit
chr11	118400000	118410703	0.999342	34594039	Hematocrit		rs60545357	1e-10		0.0127	[0.0088-0.0166] unit decrease	hematocrit
chr11	118400000	118410703	0.999342	34594039	Hematocrit		rs60545357	1e-10		0.0127	[0.0088-0.0166] unit decrease	hematocrit
chr11	118400000	118426020	0.818314	32888493	Hematocrit	NR	rs59255055	6e-12		0.01542	[0.011-0.02] SD unit decrease	hematocrit
chr11	118400000	118426020	0.818314	32888493	Hematocrit	NR	rs59255055	6e-12		0.01542	[0.011-0.02] SD unit decrease	hematocrit
chr11	118400000	118426020	0.818314	32888493	Hematocrit	NR	rs59255055	6e-12				hematocrit
chr11	118400000	118426020	0.818314	32888493	Hematocrit	NR	rs59255055	6e-12				hematocrit
chr11	118400000	118426020	0.818314	32888493	Hemoglobin concentration	NR	rs59255055	3e-13				hemoglobin measurement
chr11	118400000	118426020	0.818314	32888493	Hemoglobin concentration	NR	rs59255055	3e-13				hemoglobin measurement
chr11	118400000	118426020	0.818314	32888493	Hematocrit	NR	rs59255055	6e-12		0.01542	[0.011-0.02] SD unit decrease	hematocrit
chr11	118400000	118426020	0.818314	32888493	Hematocrit	NR	rs59255055	6e-12		0.01542	[0.011-0.02] SD unit decrease	hematocrit
chr11	118400000	118426020	0.818314	32888493	Hematocrit	NR	rs59255055	6e-12				hematocrit
chr11	118400000	118426020	0.818314	32888493	Hematocrit	NR	rs59255055	6e-12				hematocrit
chr11	118400000	118426020	0.818314	32888493	Hemoglobin concentration	NR	rs59255055	3e-13				hemoglobin measurement
chr11	118400000	118426020	0.818314	32888493	Hemoglobin concentration	NR	rs59255055	3e-13				hemoglobin measurement
chr11	118400000	118427537	0.807081	32888494	Hemoglobin	ATP5L	rs4456287	3e-12		0.0187945	[0.014-0.024] unit decrease	hemoglobin measurement
chr11	118400000	118427537	0.807081	32888494	Hemoglobin	ATP5L	rs4456287	3e-12		0.0187945	[0.014-0.024] unit decrease	hemoglobin measurement
chr11	118400000	118427537	0.807081	32888493	Hemoglobin concentration	NR	rs4456287	2e-13		0.016409	[0.012-0.021] SD unit decrease	hemoglobin measurement
chr11	118400000	118427537	0.807081	32888493	Hemoglobin concentration	NR	rs4456287	2e-13		0.016409	[0.012-0.021] SD unit decrease	hemoglobin measurement
chr11	128302748	128261371	0.960331	31361310	Allergic disease (asthma, hay fever or eczema)	NR	rs1940377	8e-13		1.04943	[1.04-1.06]	asthma, Eczema, allergic rhinitis
chr11	128302748	128261371	0.960331	32296059	Asthma	ETS1	rs1940377	9e-12		1.05133	[1.03630865380046-1.06656823804872]	asthma
chr11	128302748	128283912	0.960157	34594039	Asthma		rs61907683	5e-12		0.0582	[0.042-0.075] unit decrease	asthma
chr11	128302748	128287970	0.987775	30595370	Eczema		rs61907710	3e-14				Eczema
chr11	128302748	128287970	0.987775	30595370	Eczema		rs61907710	3e-14				Eczema
chr11	128302748	128288294	0.987831	29083406	Allergic disease (asthma, hay fever or eczema)	KIRREL3-AS3, ETS1	rs56129466	2e-13		1.047	[1.04-1.06]	allergic disease
chr11	128302748	128293212	0.994285	31361310	Hay fever and/or eczema	NR	rs61907713	4e-13		1.05385	[1.04-1.07]	Eczema, allergic rhinitis
chr11	128302748	128298736	0.999944	31361310	Eczema	ETS1	rs55836957	5e-09		1.13225	[1.09-1.18]	Eczema
chr11	128302748	128298736	0.999944	32296059	Asthma	ETS1	rs55836957	2e-12				asthma
chr11	128302748	128302575	0.999903	31015401	Medication use (thyroid preparations)	ETS1	rs61907718	5e-10		0.0692825	[0.047-0.091] unit increase	Thyroid preparation use measurement
chr11	128302748	128302575	0.999903	34594039	Medication use (thyroid preparations)		rs61907718	2e-10		0.067	[0.046-0.088] unit increase	Thyroid preparation use measurement
chr11	128302748	128304886	0.999944	34116867	Atopic dermatitis		rs73018933	6e-09		0.93	[0.91-0.95]	atopic eczema
chr12	9747028	9746454	0.999814	27863252	White blood cell count	intergenic	rs10772108	4e-15		0.0298859	[0.022-0.037] unit increase	leukocyte count
chr12	9747028	9747028	1	27863252	Monocyte percentage of white cells	intergenic	rs10844682	3e-12		0.0263773	[0.019-0.034] unit decrease	monocyte percentage of leukocytes
chr12	9747028	9747028	1	32888494	Eosinophil percentage of white cells		rs10844682	6e-13		0.0169437	[0.012-0.022] unit decrease	eosinophil percentage of leukocytes
chr12	9747028	9747028	1	32888494	Monocyte percentage of white cells		rs10844682	1e-27		0.02567	[0.021-0.03] unit decrease	monocyte percentage of leukocytes
chr12	9747028	9753094	0.841126	24076602	Multiple sclerosis	CD69	rs11052877	6e-13		1.09		multiple sclerosis
chr12	9747028	9753094	0.841126	32888494	White blood cell count	CD69	rs11052877	4e-19		0.0219614	[0.017-0.027] unit increase	leukocyte count
chr12	9747028	9753094	0.841126	32888493	Lymphocyte counts	NR	rs11052877	6e-271		0.068864	[0.065-0.073] SD unit increase	lymphocyte count
chr12	9747028	9753094	0.841126	32888493	Lymphocyte counts	NR	rs11052877	1e-290				lymphocyte count
chr12	9747028	9753094	0.841126	32888493	White blood cell count	NR	rs11052877	4e-39		0.024974	[0.021-0.029] SD unit increase	myeloid white cell count
chr12	9747028	9753094	0.841126	32888493	White blood cell count	NR	rs11052877	4e-43				myeloid white cell count
chr12	9747028	9753094	0.841126	34469753	Basophil count		rs11052877	1e-14				basophil count
chr12	9747028	9753094	0.841126	34469753	Lymphocyte counts		rs11052877	1e-84				lymphocyte count
chr12	9747028	9753094	0.841126	34469753	Platelet-to-lymphocyte ratio		rs11052877	1e-69				platelet-to-lymphocyte ratio
chr12	9747028	9753094	0.841126	34594039	Lymphocyte counts		rs11052877	3e-149		0.0565	[0.052-0.061] unit increase	lymphocyte count
chr12	9747028	9753094	0.841126	34594039	Lymphocyte counts		rs11052877	9e-17		0.0383937	[0.029-0.047] unit increase	lymphocyte count
chr12	9747028	9753094	0.841126	34594039	White blood cell count		rs11052877	1e-28		0.0226	[0.019-0.027] unit increase	leukocyte count
chr12	9747028	9757536	0.840692	27863252	Lymphocyte counts	CD69	rs10844706	2e-75		0.0686041	[0.061-0.076] unit increase	lymphocyte count
chr12	9747028	9757536	0.840692	27863252	Lymphocyte percentage of white cells	CD69	rs10844706	3e-42		0.0503498	[0.043-0.058] unit increase	lymphocyte percentage of leukocytes
chr12	9747028	9757536	0.840692	32888494	Lymphocyte counts	CD69	rs10844706	1e-55		0.0428791	[0.038-0.048] unit increase	lymphocyte count
chr12	9747028	9757536	0.840692	32888494	Lymphocyte percentage of white cells	CD69	rs10844706	4e-30		0.0312254	[0.026-0.037] unit increase	lymphocyte percentage of leukocytes
chr12	9747028	9757536	0.840692	32888494	Neutrophil percentage of white cells	CD69	rs10844706	3e-23		0.0254635	[0.02-0.03] unit decrease	neutrophil percentage of leukocytes
chr12	9747028	9757536	0.840692	34469753	Lymphocyte-to-monocyte ratio		rs10844706	6e-72				lymphocyte:monocyte ratio
chr12	9764044	9760134	0.963544	27863252	Lymphocyte percentage of white cells	CD69	rs3176789	9e-50		0.0590827	[0.051-0.067] unit decrease	lymphocyte percentage of leukocytes
chr12	9764044	9760134	0.963544	27863252	Neutrophil percentage of white cells	CD69	rs3176789	5e-27		0.0429251	[0.035-0.051] unit increase	neutrophil percentage of leukocytes
chr12	9764044	9764044	1	32888494	Lymphocyte counts	CD69	rs3136559	1e-82		0.056123	[0.05-0.062] unit decrease	lymphocyte count
chr12	9764044	9773674	0.894785	32888494	White blood cell count	NR	rs796878431	6e-10		0.0160335	[0.011-0.021] unit decrease	leukocyte count
chr12	9764044	9774279	0.999861	32888494	Lymphocyte percentage of white cells		rs10844750	9e-57		0.0463508	[0.041-0.052] unit decrease	lymphocyte percentage of leukocytes
chr12	9764044	9774279	0.999861	32888494	Neutrophil percentage of white cells		rs10844750	3e-27		0.0300241	[0.025-0.035] unit increase	neutrophil percentage of leukocytes
chr12	9764044	9774279	0.999861	34469753	Neutrophil-to-lymphocyte ratio		rs10844750	9e-75				neutrophil-to-lymphocyte ratio
chr12	9764044	9777083	0.899705	27863252	Lymphocyte counts	intergenic	rs1861090	9e-62		0.0656422	[0.058-0.073] unit decrease	lymphocyte count
chr12	9764044	9778751	0.900161	34594039	Hashimoto thyroiditis		rs2110451	3e-08		0.0998	[0.064-0.135] unit increase	Hashimoto's thyroiditis
chr12	12424931	12422237	0.881486	30595370	Balding type 1		rs11054898	4e-08				balding measurement
chr12	12424931	12423062	0.871085	30573740	Male-pattern baldness	NR	rs11537452	2e-12		0.0222987	[0.016-0.028] unit increase	balding measurement
chr12	12424931	12432447	0.812198	30595370	Lung function (FEV1/FVC)		rs10743986	2e-08				FEV/FEC ratio
chr12	56002984	55975722	0.930412	30595370	Autoimmune traits		rs773107	1e-09				autoimmune disease
chr12	56002984	55975722	0.930412	30595370	Autoimmune traits		rs773107	1e-09				autoimmune disease
chr12	56002984	55981353	0.937275	30595370	Eosinophil counts		rs773110	4e-31				eosinophil count
chr12	56002984	55981353	0.937275	30595370	Eosinophil counts		rs773110	4e-31				eosinophil count
chr12	56002984	55996580	0.941467	30061609	Lung function (FEV1)	RAB5B	rs772920	2e-08		13.86	[8.98-18.74] ml increase	forced expiratory volume
chr12	56002984	55996580	0.941467	30061609	Lung function (FEV1)	RAB5B	rs772920	2e-08		13.86	[8.98-18.74] ml increase	forced expiratory volume
chr12	56002984	55996580	0.941467	30595370	Hypothyroidism		rs772920	7e-15				hypothyroidism
chr12	56002984	55996580	0.941467	30595370	Hypothyroidism		rs772920	7e-15				hypothyroidism
chr12	56002984	55996852	0.941761	22885925	Polycystic ovary syndrome	RAB5B, SUOX	rs705702	9e-26		1.27	[NR]	polycystic ovary syndrome
chr12	56002984	55996852	0.941761	22885925	Polycystic ovary syndrome	RAB5B, SUOX	rs705702	9e-26		1.27	[NR]	polycystic ovary syndrome
chr12	56002984	56002984	1	26301688	Pediatric autoimmune diseases	SUOX	rs1689510	4e-09				autoimmune thyroid disease, obsolete_common variable immunodeficiency, type 1 diabetes mellitus, ankylosing spondylitis, psoriasis, celiac disease, ulcerative colitis, Crohn's disease, autoimmune disease, juvenile idiopathic arthritis, systemic lupus erythematosus
chr12	56002984	56002984	1	26301688	Pediatric autoimmune diseases	SUOX	rs1689510	4e-09				autoimmune thyroid disease, obsolete_common variable immunodeficiency, type 1 diabetes mellitus, ankylosing spondylitis, psoriasis, celiac disease, ulcerative colitis, Crohn's disease, autoimmune disease, juvenile idiopathic arthritis, systemic lupus erythematosus
chr12	56002984	56002984	1	30038396	Educational attainment (years of education)		rs1689510	1e-38		0.0194	[0.016-0.022] unit increase	self reported educational attainment
chr12	56002984	56002984	1	30038396	Educational attainment (years of education)		rs1689510	1e-38		0.0194	[0.016-0.022] unit increase	self reported educational attainment
chr12	56002984	56002984	1	30038396	Educational attainment (MTAG)	Intergenic	rs1689510	3e-46	(MTAG)	0.0198	[0.017-0.023] unit increase	self reported educational attainment
chr12	56002984	56002984	1	30038396	Educational attainment (MTAG)	Intergenic	rs1689510	3e-46	(MTAG)	0.0198	[0.017-0.023] unit increase	self reported educational attainment
chr12	56002984	56002984	1	30595370	Educational attainment (years of education)		rs1689510	8e-14				self reported educational attainment
chr12	56002984	56002984	1	30595370	Educational attainment (years of education)		rs1689510	8e-14				self reported educational attainment
chr12	56002984	56002984	1	30595370	Respiratory diseases		rs1689510	2e-19				respiratory system disease
chr12	56002984	56002984	1	30595370	Respiratory diseases		rs1689510	2e-19				respiratory system disease
chr12	56002984	56002984	1	30804560	FEV1	RAB5B	rs1689510	6e-10		0.0153	[0.01-0.02] unit decrease	forced expiratory volume
chr12	56002984	56002984	1	30804560	FEV1	RAB5B	rs1689510	6e-10		0.0153	[0.01-0.02] unit decrease	forced expiratory volume
chr12	56002984	56002984	1	30804560	Lung function (FEV1/FVC)	RAB5B	rs1689510	8e-09		0.0145	[0.0096-0.0194] unit decrease	FEV/FEC ratio
chr12	56002984	56002984	1	30804560	Lung function (FEV1/FVC)	RAB5B	rs1689510	8e-09		0.0145	[0.0096-0.0194] unit decrease	FEV/FEC ratio
chr12	56002984	56002984	1	31015401	Medication use (glucocorticoids)	SUOX	rs1689510	1e-11		0.0805332	[0.057-0.104] unit increase	Glucocorticoid use measurement
chr12	56002984	56002984	1	31015401	Medication use (glucocorticoids)	SUOX	rs1689510	1e-11		0.0805332	[0.057-0.104] unit increase	Glucocorticoid use measurement
chr12	56002984	56002984	1	31361310	Asthma	NR	rs1689510	3e-20	(conditional)			asthma
chr12	56002984	56002984	1	31361310	Asthma	NR	rs1689510	3e-20	(conditional)			asthma
chr12	56002984	56002984	1	31361310	Hay fever and/or eczema	NR	rs1689510	2e-19		1.058	[1.045-1.07]	Eczema, allergic rhinitis
chr12	56002984	56002984	1	31361310	Hay fever and/or eczema	NR	rs1689510	2e-19		1.058	[1.045-1.07]	Eczema, allergic rhinitis
chr12	56002984	56002984	1	32296059	Asthma	SUOX	rs1689510	2e-31				asthma
chr12	56002984	56002984	1	32296059	Asthma	SUOX	rs1689510	2e-31				asthma
chr12	56002984	56002984	1	32888494	Eosinophil counts	SUOX	rs1689510	1e-31		0.0272969	[0.023-0.032] unit increase	eosinophil count
chr12	56002984	56002984	1	32888494	Eosinophil counts	SUOX	rs1689510	1e-31		0.0272969	[0.023-0.032] unit increase	eosinophil count
chr12	56002984	56002984	1	32888494	Eosinophil percentage of white cells	SUOX	rs1689510	1e-35		0.0291661	[0.025-0.034] unit increase	eosinophil percentage of leukocytes
chr12	56002984	56002984	1	32888494	Eosinophil percentage of white cells	SUOX	rs1689510	1e-35		0.0291661	[0.025-0.034] unit increase	eosinophil percentage of leukocytes
chr12	56002984	56002984	1	32888493	Eosinophil counts	NR	rs1689510	1e-36		0.026511	[0.022-0.031] SD unit increase	eosinophil count
chr12	56002984	56002984	1	32888493	Eosinophil counts	NR	rs1689510	1e-36		0.026511	[0.022-0.031] SD unit increase	eosinophil count
chr12	56002984	56002984	1	32888493	Eosinophil counts	NR	rs1689510	9e-37				eosinophil count
chr12	56002984	56002984	1	32888493	Eosinophil counts	NR	rs1689510	9e-37				eosinophil count
chr12	56002984	56002984	1	34594039	Medication use (glucocorticoids)		rs1689510	5e-14		0.0727	[0.054-0.092] unit increase	Glucocorticoid use measurement
chr12	56002984	56002984	1	34594039	Medication use (glucocorticoids)		rs1689510	5e-14		0.0727	[0.054-0.092] unit increase	Glucocorticoid use measurement
chr12	56002984	56002984	1	35361970	Educational attainment		rs1689510	4e-55		0.0174406	[0.015-0.02] unit increase	educational attainment
chr12	56002984	56002984	1	35361970	Educational attainment		rs1689510	4e-55		0.0174406	[0.015-0.02] unit increase	educational attainment
chr12	56002984	56009793	0.972068	30595370	Heel bone mineral density		rs772921	9e-10				heel bone mineral density
chr12	56002984	56009793	0.972068	30595370	Heel bone mineral density		rs772921	9e-10				heel bone mineral density
chr12	56002984	56009793	0.972068	30643258	Smoking status (ever vs never smokers)	IKZF4	rs772921	4e-09		0.0124907	[0.0083-0.0166] unit decrease	smoking behavior
chr12	56002984	56009793	0.972068	30643258	Smoking status (ever vs never smokers)	IKZF4	rs772921	4e-09		0.0124907	[0.0083-0.0166] unit decrease	smoking behavior
chr12	56002984	56009793	0.972068	34855049	Educational attainment		rs772921	3e-15				educational attainment
chr12	56002984	56009793	0.972068	34855049	Educational attainment		rs772921	3e-15				educational attainment
chr12	56002984	56013288	0.971834	27723757	Vitiligo	IKZF4	rs2017445	7e-31		1.333	[1.27-1.40]	Vitiligo
chr12	56002984	56013288	0.971834	27723757	Vitiligo	IKZF4	rs2017445	7e-31		1.333	[1.27-1.40]	Vitiligo
chr12	56002984	56018703	0.972003	18198356	Type 1 diabetes	CDK2, RAB5B, SUOX, IKZF4, ERBB3	rs1701704	9e-10		1.25	[1.12-1.40]	type 1 diabetes mellitus
chr12	56002984	56018703	0.972003	18198356	Type 1 diabetes	CDK2, RAB5B, SUOX, IKZF4, ERBB3	rs1701704	9e-10		1.25	[1.12-1.40]	type 1 diabetes mellitus
chr12	56002984	56018703	0.972003	20596022	Alopecia areata	IKZF4	rs1701704	3e-08		1.34	[1.21-1.48]	alopecia areata
chr12	56002984	56018703	0.972003	20596022	Alopecia areata	IKZF4	rs1701704	3e-08		1.34	[1.21-1.48]	alopecia areata
chr12	56002984	56018703	0.972003	21804548	Asthma	IKZF4	rs1701704	2e-13		1.19	[1.14-1.25]	asthma
chr12	56002984	56018703	0.972003	21804548	Asthma	IKZF4	rs1701704	2e-13		1.19	[1.14-1.25]	asthma
chr12	56002984	56018703	0.972003	21829393	Type 1 diabetes	IKZF4	rs1701704	5e-18		1.25	[NR]	type 1 diabetes mellitus
chr12	56002984	56018703	0.972003	21829393	Type 1 diabetes	IKZF4	rs1701704	5e-18		1.25	[NR]	type 1 diabetes mellitus
chr12	56002984	56018703	0.972003	30595370	Lung function (FEV1/FVC)		rs1701704	1e-19				FEV/FEC ratio
chr12	56002984	56018703	0.972003	30595370	Lung function (FEV1/FVC)		rs1701704	1e-19				FEV/FEC ratio
chr12	56002984	56018703	0.972003	30643251	Age of smoking initiation (MTAG)	NR	rs1701704	4e-11		0.0102015	[0.0072-0.0132] unit increase	smoking initiation
chr12	56002984	56018703	0.972003	30643251	Age of smoking initiation (MTAG)	NR	rs1701704	4e-11		0.0102015	[0.0072-0.0132] unit increase	smoking initiation
chr12	56002984	56018703	0.972003	30679032	Smoking initiation (ever regular vs never regular)	IKZF4	rs1701704	3e-08		0.0126	[0.0082-0.017] unit decrease	smoking initiation
chr12	56002984	56018703	0.972003	30679032	Smoking initiation (ever regular vs never regular)	IKZF4	rs1701704	3e-08		0.0126	[0.0082-0.017] unit decrease	smoking initiation
chr12	56002984	56018703	0.972003	32700739	Asthma	IKZF4	rs1701704	2e-14		1.07	[1.05-1.09]	asthma
chr12	56002984	56018703	0.972003	32700739	Asthma	IKZF4	rs1701704	2e-14		1.07	[1.05-1.09]	asthma
chr12	56002984	56018703	0.972003	34855049	Lifetime smoking		rs1701704	3e-09				smoking status measurement
chr12	56002984	56018703	0.972003	34855049	Lifetime smoking		rs1701704	3e-09				smoking status measurement
chr12	56002984	56023144	0.9719	22561518	Vitiligo	IKZF4	rs2456973	3e-14		1.29	[NR]	Vitiligo
chr12	56002984	56023144	0.9719	22561518	Vitiligo	IKZF4	rs2456973	3e-14		1.29	[NR]	Vitiligo
chr12	56002984	56023144	0.9719	27225129	Educational attainment (years of education)	NR	rs2456973	6e-16		0.0190684	NR unit decrease	self reported educational attainment
chr12	56002984	56023144	0.9719	27225129	Educational attainment (years of education)	NR	rs2456973	6e-16		0.0190684	NR unit decrease	self reported educational attainment
chr12	56002984	56023144	0.9719	27225129	Educational attainment (college completion)	NR	rs2456973	2e-09		1.03801	[NR]	self reported educational attainment
chr12	56002984	56023144	0.9719	27225129	Educational attainment (college completion)	NR	rs2456973	2e-09		1.03801	[NR]	self reported educational attainment
chr12	56002984	56023144	0.9719	29186694	Cognitive ability (MTAG)	IKZF4	rs2456973	1e-08		5.734	z score decrease	intelligence, self reported educational attainment
chr12	56002984	56023144	0.9719	29186694	Cognitive ability (MTAG)	IKZF4	rs2456973	1e-08		5.734	z score decrease	intelligence, self reported educational attainment
chr12	56002984	56023144	0.9719	34743297	Alzheimer's disease or educational attainment (pleiotropy)		rs2456973	2e-11		56.3845	z score increase	Alzheimer disease, educational attainment
chr12	56002984	56023144	0.9719	34743297	Alzheimer's disease or educational attainment (pleiotropy)		rs2456973	2e-11		56.3845	z score increase	Alzheimer disease, educational attainment
chr12	56002984	56034024	0.970297	29844566	General cognitive ability	ENSG00000257449	rs1702877	6e-12		6.874	z-score increase	intelligence
chr12	56002984	56034024	0.970297	29844566	General cognitive ability	ENSG00000257449	rs1702877	6e-12		6.874	z-score increase	intelligence
chr12	56002984	56034024	0.970297	34211149	Age at first birth	IKZF4	rs1702877	8e-10		0.0602	[0.041-0.079] unit increase	age at first birth measurement
chr12	56002984	56034024	0.970297	34211149	Age at first birth	IKZF4	rs1702877	8e-10		0.0602	[0.041-0.079] unit increase	age at first birth measurement
chr12	56002984	56034024	0.970297	34594039	Asthma		rs1702877	1e-11		0.1172	[0.083-0.151] unit increase	asthma
chr12	56002984	56034024	0.970297	34594039	Asthma		rs1702877	1e-11		0.1172	[0.083-0.151] unit increase	asthma
chr12	56002984	56034024	0.970297	34594039	Asthma		rs1702877	3e-18		0.0663	[0.051-0.081] unit increase	asthma
chr12	56002984	56034024	0.970297	34594039	Asthma		rs1702877	3e-18		0.0663	[0.051-0.081] unit increase	asthma
chr12	56002984	56034024	0.970297	34594039	Pediatric asthma		rs1702877	6e-10		0.0602	[0.041-0.079] unit increase	childhood onset asthma
chr12	56002984	56034024	0.970297	34594039	Pediatric asthma		rs1702877	6e-10		0.0602	[0.041-0.079] unit increase	childhood onset asthma
chr12	56002984	56041628	0.97188	28232668	Nonsyndromic cleft lip with cleft palate	RPS26	rs705704	1e-09		1.22		Cleft palate, cleft lip
chr12	56002984	56041628	0.97188	28232668	Nonsyndromic cleft lip with cleft palate	RPS26	rs705704	1e-09		1.22		Cleft palate, cleft lip
chr12	56002984	56041628	0.97188	30239722	Body mass index		rs705704	6e-15		0.0137	[0.01-0.017] unit decrease	body mass index
chr12	56002984	56041628	0.97188	30239722	Body mass index		rs705704	6e-15		0.0137	[0.01-0.017] unit decrease	body mass index
chr12	56002984	56041628	0.97188	32514122	Asthma		rs705704	7e-10		1.13525	[1.090382653-1.181954567]	asthma
chr12	56002984	56041628	0.97188	32514122	Asthma		rs705704	7e-10		1.13525	[1.090382653-1.181954567]	asthma
chr12	56002984	56041628	0.97188	34594039	Medication use (thyroid preparations)		rs705704	9e-16		0.0742	[0.056-0.092] unit increase	Thyroid preparation use measurement
chr12	56002984	56041628	0.97188	34594039	Medication use (thyroid preparations)		rs705704	9e-16		0.0742	[0.056-0.092] unit increase	Thyroid preparation use measurement
chr12	56002984	56041720	0.9021	25751624	Type 1 diabetes	IKZF4	rs705705	4e-32		1.25		type 1 diabetes mellitus
chr12	56002984	56041720	0.9021	25751624	Type 1 diabetes	IKZF4	rs705705	4e-32		1.25		type 1 diabetes mellitus
chr12	56002984	56050848	0.967367	31015401	Medication use (adrenergics, inhalants)	RPS26	rs34415530	5e-17		0.0798495	[0.061-0.098] unit increase	Inhalant adrenergic use measurement
chr12	56002984	56050848	0.967367	31015401	Medication use (adrenergics, inhalants)	RPS26	rs34415530	5e-17		0.0798495	[0.061-0.098] unit increase	Inhalant adrenergic use measurement
chr12	56002984	56051582	0.967488	30038396	Highest math class taken	Intergenic	rs10876866	9e-20		0.022	[0.017-0.027] unit decrease	mathematical ability
chr12	56002984	56051582	0.967488	30038396	Highest math class taken	Intergenic	rs10876866	9e-20		0.022	[0.017-0.027] unit decrease	mathematical ability
chr12	56002984	56051582	0.967488	31959851	Asthma	RPS26, IKZF4, ERBB3, SUOX, PA2G4, RAB5B	rs10876866	1e-15		1.05419	[1.04-1.07]	asthma
chr12	56002984	56051582	0.967488	31959851	Asthma	RPS26, IKZF4, ERBB3, SUOX, PA2G4, RAB5B	rs10876866	1e-15		1.05419	[1.04-1.07]	asthma
chr12	56002984	56051582	0.967488	34594039	Nasal polyps		rs10876866	9e-10		0.1326	[0.09-0.175] unit increase	Nasal Cavity Polyp
chr12	56002984	56051582	0.967488	34594039	Nasal polyps		rs10876866	9e-10		0.1326	[0.09-0.175] unit increase	Nasal Cavity Polyp
chr12	56002984	56051582	0.967488	34594039	Type 1 diabetes		rs10876866	3e-08		0.1105	[0.071-0.15] unit increase	type 1 diabetes mellitus
chr12	56002984	56051582	0.967488	34594039	Type 1 diabetes		rs10876866	3e-08		0.1105	[0.071-0.15] unit increase	type 1 diabetes mellitus
chr12	56002984	56052982	0.937756	30595370	Eczema		rs61938962	6e-23				Eczema
chr12	56002984	56052982	0.937756	30595370	Eczema		rs61938962	6e-23				Eczema
chr12	56002984	56055651	0.960078	27863252	Eosinophil counts	intergenic	rs7302200	3e-13		0.027462	[0.02-0.035] unit increase	eosinophil count
chr12	56002984	56055651	0.960078	27863252	Eosinophil counts	intergenic	rs7302200	3e-13		0.027462	[0.02-0.035] unit increase	eosinophil count
chr12	56002984	56055651	0.960078	30929738	Asthma	RPS26, ERBB3	rs7302200	8e-25		1.077	[1.06-1.09]	asthma
chr12	56002984	56055651	0.960078	30929738	Asthma	RPS26, ERBB3	rs7302200	8e-25		1.077	[1.06-1.09]	asthma
chr12	56002984	56055651	0.960078	30929738	Asthma (adult onset)	RPS26, ERBB3	rs7302200	4e-15		1.059	[1.05-1.07]	adult onset asthma
chr12	56002984	56055651	0.960078	30929738	Asthma (adult onset)	RPS26, ERBB3	rs7302200	4e-15		1.059	[1.05-1.07]	adult onset asthma
chr12	56002984	56055651	0.960078	31015401	Medication use (thyroid preparations)	RPS26	rs7302200	1e-14		0.0745688	[0.056-0.093] unit increase	Thyroid preparation use measurement
chr12	56002984	56055651	0.960078	31015401	Medication use (thyroid preparations)	RPS26	rs7302200	1e-14		0.0745688	[0.056-0.093] unit increase	Thyroid preparation use measurement
chr12	56002984	56055651	0.960078	31374203	Cognitive ability, years of educational attainment or schizophrenia (pleiotropy)	RPS26	rs7302200	1e-14		0.0167568	[0.013-0.021] unit increase	schizophrenia, intelligence, self reported educational attainment
chr12	56002984	56055651	0.960078	31374203	Cognitive ability, years of educational attainment or schizophrenia (pleiotropy)	RPS26	rs7302200	1e-14		0.0167568	[0.013-0.021] unit increase	schizophrenia, intelligence, self reported educational attainment
chr12	56002984	56061510	0.967331	30038396	Highest math class taken (MTAG)	Intergenic	rs2640564	4e-37	(MTAG)	0.0223	[0.019-0.026] unit increase	mathematical ability
chr12	56002984	56061510	0.967331	30038396	Highest math class taken (MTAG)	Intergenic	rs2640564	4e-37	(MTAG)	0.0223	[0.019-0.026] unit increase	mathematical ability
chr12	56002984	56061510	0.967331	31361310	Allergic rhinitis	STAT6, B2	rs2640564	1e-09		1.074	[1.051-1.098]	allergic rhinitis
chr12	56002984	56061510	0.967331	31361310	Allergic rhinitis	STAT6, B2	rs2640564	1e-09		1.074	[1.051-1.098]	allergic rhinitis
chr12	56002984	56072689	0.954414	34446935	Externalizing behaviour (multivariate analysis)		rs2640562	1e-12		0.009	[0.007-0.011] unit increase	attention deficit hyperactivity disorder, substance abuse, antisocial behaviour measurement
chr12	56002984	56072689	0.954414	34446935	Externalizing behaviour (multivariate analysis)		rs2640562	1e-12		0.009	[0.007-0.011] unit increase	attention deficit hyperactivity disorder, substance abuse, antisocial behaviour measurement
chr12	56002984	56072689	0.954414	34594039	Medication use (adrenergics, inhalants)		rs2640562	2e-21		0.0837	[0.066-0.101] unit increase	Inhalant adrenergic use measurement
chr12	56002984	56072689	0.954414	34594039	Medication use (adrenergics, inhalants)		rs2640562	2e-21		0.0837	[0.066-0.101] unit increase	Inhalant adrenergic use measurement
chr12	56002984	56074922	0.921641	31676860	Brain region volumes	NR	rs7955865	3e-08	(total brain volume)			brain volume measurement
chr12	56002984	56074922	0.921641	31676860	Brain region volumes	NR	rs7955865	3e-08	(total brain volume)			brain volume measurement
chr12	56002984	56074922	0.921641	34211149	Age at first sexual intercourse	ERBB3	rs7955865	8e-10		0.0133806	[0.0091-0.0176] unit increase	age at first sexual intercourse measurement
chr12	56002984	56074922	0.921641	34211149	Age at first sexual intercourse	ERBB3	rs7955865	8e-10		0.0133806	[0.0091-0.0176] unit increase	age at first sexual intercourse measurement
chr12	56002984	56074922	0.921641	34910505	Vertex-wise cortical thickness		rs7955865	7e-12		6.85	z score increase	cortical thickness
chr12	56002984	56074922	0.921641	34910505	Vertex-wise cortical thickness		rs7955865	7e-12		6.85	z score increase	cortical thickness
chr12	56002984	56080595	0.919629	30038396	Educational attainment (years of education)		rs3741499	5e-35	(conditional-joint)	0.0184	[0.015-0.021] unit increase	self reported educational attainment
chr12	56002984	56080595	0.919629	30038396	Educational attainment (years of education)		rs3741499	5e-35	(conditional-joint)	0.0184	[0.015-0.021] unit increase	self reported educational attainment
chr12	56002984	56080595	0.919629	30643251	Smoking initiation (ever regular vs never regular) (MTAG)	NR	rs3741499	4e-13		0.00823738	[0.006-0.0105] unit increase	smoking status measurement
chr12	56002984	56080595	0.919629	30643251	Smoking initiation (ever regular vs never regular) (MTAG)	NR	rs3741499	4e-13		0.00823738	[0.006-0.0105] unit increase	smoking status measurement
chr12	56002984	56080595	0.919629	33082346	Smoking initiation	ERBB3	rs3741499	2e-08		0.98	[NR]	smoking initiation
chr12	56002984	56080595	0.919629	33082346	Smoking initiation	ERBB3	rs3741499	2e-08		0.98	[NR]	smoking initiation
chr12	56002984	56080696	0.91971	30643251	Smoking initiation (ever regular vs never regular)	NR	rs4759229	7e-09		0.0155696	[0.01-0.021] unit increase	smoking status measurement
chr12	56002984	56080696	0.91971	30643251	Smoking initiation (ever regular vs never regular)	NR	rs4759229	7e-09		0.0155696	[0.01-0.021] unit increase	smoking status measurement
chr12	56002984	56080696	0.91971	31669095	Adult onset asthma and/or BMI	NR	rs4759229	2e-23				adult onset asthma, body mass index
chr12	56002984	56080696	0.91971	31669095	Adult onset asthma and/or BMI	NR	rs4759229	2e-23				adult onset asthma, body mass index
chr12	56002984	56080696	0.91971	31669095	Nonatopic asthma and/or BMI	NR	rs4759229	2e-21				asthma, body mass index
chr12	56002984	56080696	0.91971	31669095	Nonatopic asthma and/or BMI	NR	rs4759229	2e-21				asthma, body mass index
chr12	56002984	56080696	0.91971	34560273	Cortical thickness	NR	rs4759229	4e-08				cortical thickness
chr12	56002984	56080696	0.91971	34560273	Cortical thickness	NR	rs4759229	4e-08				cortical thickness
chr12	56002984	56086864	0.883385	33414549	Noncognitive aspects of educational attainment	NR	rs705696	8e-09		0.0428388	[0.028-0.057] unit decrease	self reported educational attainment
chr12	56002984	56086864	0.883385	33414549	Noncognitive aspects of educational attainment	NR	rs705696	8e-09		0.0428388	[0.028-0.057] unit decrease	self reported educational attainment
chr12	56002984	56088396	0.882538	17554260	Type 1 diabetes	ERBB3	rs2292239	2e-20		1.28	[1.21-1.35]	type 1 diabetes mellitus
chr12	56002984	56088396	0.882538	17554260	Type 1 diabetes	ERBB3	rs2292239	2e-20		1.28	[1.21-1.35]	type 1 diabetes mellitus
chr12	56002984	56088396	0.882538	18978792	Type 1 diabetes	ERBB3	rs2292239	3e-16				type 1 diabetes mellitus
chr12	56002984	56088396	0.882538	18978792	Type 1 diabetes	ERBB3	rs2292239	3e-16				type 1 diabetes mellitus
chr12	56002984	56088396	0.882538	19430480	Type 1 diabetes	ERBB3	rs2292239	2e-25				type 1 diabetes mellitus
chr12	56002984	56088396	0.882538	19430480	Type 1 diabetes	ERBB3	rs2292239	2e-25				type 1 diabetes mellitus
chr12	56002984	56088396	0.882538	21829393	Type 1 diabetes	ERBB3	rs2292239	3e-27		1.3	[NR]	type 1 diabetes mellitus
chr12	56002984	56088396	0.882538	21829393	Type 1 diabetes	ERBB3	rs2292239	3e-27		1.3	[NR]	type 1 diabetes mellitus
chr12	56002984	56088396	0.882538	25608926	Alopecia areata	ERBB3, IKZF4, Eos	rs2292239	4e-09		1.25		alopecia areata
chr12	56002984	56088396	0.882538	25608926	Alopecia areata	ERBB3, IKZF4, Eos	rs2292239	4e-09		1.25		alopecia areata
chr12	56002984	56088396	0.882538	30617275	Smoking initiation	ERBB3	rs2292239	3e-08		0.0121	[0.0062-0.018] unit increase (replication)	smoking initiation
chr12	56002984	56088396	0.882538	30617275	Smoking initiation	ERBB3	rs2292239	3e-08		0.0121	[0.0062-0.018] unit increase (replication)	smoking initiation
chr12	56598846	56625659	0.93535	27863252	Mean platelet volume	BAZ2A	rs7973618	6e-98		0.0786592	[0.071-0.086] unit decrease	mean platelet volume
chr12	56598846	56625659	0.93535	27863252	Mean platelet volume	BAZ2A	rs7973618	6e-98		0.0786592	[0.071-0.086] unit decrease	mean platelet volume
chr12	56598846	56625659	0.93535	32888494	Mean platelet volume	BAZ2A	rs7973618	4e-293		0.0837903	[0.079-0.088] unit decrease	mean platelet volume
chr12	56598846	56625659	0.93535	32888494	Mean platelet volume	BAZ2A	rs7973618	4e-293		0.0837903	[0.079-0.088] unit decrease	mean platelet volume
chr12	56598846	56625659	0.93535	32888494	Platelet count	BAZ2A	rs7973618	1e-53		0.0357909	[0.031-0.04] unit increase	platelet count
chr12	56598846	56625659	0.93535	32888494	Platelet count	BAZ2A	rs7973618	1e-53		0.0357909	[0.031-0.04] unit increase	platelet count
chr12	56598846	56625659	0.93535	32888494	Platelet distribution width	BAZ2A	rs7973618	5e-19		0.0405504	[0.032-0.049] unit decrease	platelet component distribution width
chr12	56598846	56625659	0.93535	32888494	Platelet distribution width	BAZ2A	rs7973618	5e-19		0.0405504	[0.032-0.049] unit decrease	platelet component distribution width
chr12	56598846	56625659	0.93535	34469753	Platelet count		rs7973618	1e-32				platelet count
chr12	56598846	56625659	0.93535	34469753	Platelet count		rs7973618	1e-32				platelet count
chr12	56598846	56625659	0.93535	34469753	Platelet-to-lymphocyte ratio		rs7973618	3e-08				platelet-to-lymphocyte ratio
chr12	56598846	56625659	0.93535	34469753	Platelet-to-lymphocyte ratio		rs7973618	3e-08				platelet-to-lymphocyte ratio
chr12	56598846	56625659	0.93535	34594039	Platelet count		rs7973618	1e-70		0.0352	[0.031-0.039] unit increase	platelet count
chr12	56598846	56625659	0.93535	34594039	Platelet count		rs7973618	1e-70		0.0352	[0.031-0.039] unit increase	platelet count
chr12	56598846	56627222	0.935504	32888493	Mean platelet volume	NR	rs2950387	0		0.079935	[0.076-0.084] SD unit increase	mean platelet volume
chr12	56598846	56627222	0.935504	32888493	Mean platelet volume	NR	rs2950387	0		0.079935	[0.076-0.084] SD unit increase	mean platelet volume
chr12	56598846	56627222	0.935504	32888493	Platelet count	NR	rs2950387	7e-75		0.034792	[0.031-0.039] SD unit increase	platelet count
chr12	56598846	56627222	0.935504	32888493	Platelet count	NR	rs2950387	7e-75		0.034792	[0.031-0.039] SD unit increase	platelet count
chr12	56598846	56627222	0.935504	32888493	Platelet count	NR	rs2950387	7e-77				platelet count
chr12	56598846	56627222	0.935504	32888493	Platelet count	NR	rs2950387	7e-77				platelet count
chr12	96190080	96190080	1	32769997	Thyroid stimulating hormone levels	LTA4H, ELK3	rs61938844	6e-29		0.1861	[0.15-0.22] SD increase	thyroid stimulating hormone measurement
chr12	103499163	103499163	1	30595370	Hypothyroidism		rs12582330	2e-16				hypothyroidism
chr12	103499163	103499163	1	32581359	Autoimmune thyroid disease	C12orf42	rs12582330	8e-15		1.08	[NR]	autoimmune thyroid disease
chr12	111446804	111395984	0.830729	24390342	Rheumatoid arthritis	SH2B3, PTPN11	rs10774624	7e-09	(EA)	1.09	[1.06-1.13]	rheumatoid arthritis
chr12	111446804	111395984	0.830729	27723757	Vitiligo	SH2B3, ATXN2	rs10774624	6e-23		1.26936	[1.2-1.33]	Vitiligo
chr12	111446804	111395984	0.830729	29785010	Intraocular pressure	SHB3/ATXN2	rs10774624	3e-10		0.082	[0.057-0.107] unit decrease	intraocular pressure measurement
chr12	111446804	111395984	0.830729	30595370	Eosinophil counts		rs10774624	1e-300				eosinophil count
chr12	111446804	111395984	0.830729	30578418	Systolic blood pressure	SH2B3	rs10774624	3e-19		0.481	[0.38-0.59] mmHg decrease	systolic blood pressure
chr12	111446804	111395984	0.830729	33067605	C-X-C motif chemokine 16 levels		rs10774624	6e-19		0.0718	unit increase	protein measurement
chr12	111446804	111395984	0.830729	33067605	Interleukin-27 levels		rs10774624	8e-19		0.0739	unit decrease	protein measurement
chr12	111446804	111395984	0.830729	33239696	Preeclampsia (maternal genotype effect)		rs10774624	2e-08		1.11	[1.07-1.15]	preeclampsia, parental genotype effect measurement
chr12	111446804	111395984	0.830729	34059833	Glycated hemoglobin levels	SH2B3	rs10774624	4e-14		0.0093	[0.0068-0.0118] unit increase	HbA1c measurement
chr12	111446804	111395984	0.830729	34601942	Peripheral artery disease in non diabetes		rs10774624	2e-09		1.14	[1.1-1.19]	peripheral arterial disease
chr12	111446804	111427245	0.979512	26561523	Fibrinogen levels	SH2B3	rs7310615	2e-13		0.0069	NR unit decrease	fibrinogen measurement
chr12	111446804	111427245	0.979512	29912962	Diastolic blood pressure x alcohol consumption interaction (2df test)	SH2B3	rs7310615	7e-58	(EA)			diastolic blood pressure, alcohol drinking
chr12	111446804	111427245	0.979512	29912962	Mean arterial pressure x alcohol consumption (light vs heavy) interaction (2df test)	SH2B3	rs7310615	5e-20	(EA)			mean arterial pressure, alcohol consumption measurement
chr12	111446804	111427245	0.979512	29912962	Mean arterial pressure x alcohol consumption interaction (2df test)	SH2B3	rs7310615	2e-20	(AA, EA, Hispanic)			mean arterial pressure, alcohol drinking
chr12	111446804	111427245	0.979512	29912962	Mean arterial pressure x alcohol consumption interaction (2df test)	SH2B3	rs7310615	3e-16	(EA)			mean arterial pressure, alcohol drinking
chr12	111446804	111427245	0.979512	29912962	Systolic blood pressure x alcohol consumption (light vs heavy) interaction (2df test)	SH2B3	rs7310615	4e-14	(EA)			systolic blood pressure, alcohol consumption measurement
chr12	111446804	111427245	0.979512	29912962	Systolic blood pressure x alcohol consumption interaction (2df test)	SH2B3	rs7310615	3e-30	(EA)			systolic blood pressure, alcohol drinking
chr12	111446804	111427245	0.979512	30595370	Autoimmune traits		rs7310615	2e-76				autoimmune disease
chr12	111446804	111427245	0.979512	31015401	Medication use (agents acting on the renin-angiotensin system)	SH2B3	rs7310615	3e-27		0.0657325	[0.054-0.078] unit increase	Agents acting on the renin-angiotensin system use measurement
chr12	111446804	111427245	0.979512	31015401	Medication use (beta blocking agents)	SH2B3	rs7310615	8e-22		0.0797056	[0.063-0.096] unit increase	Beta blocking agent use measurement
chr12	111446804	111427245	0.979512	31015401	Medication use (diuretics)	SH2B3	rs7310615	5e-16		0.0643791	[0.049-0.08] unit increase	Diuretic use measurement
chr12	111446804	111427245	0.979512	30698716	HDL cholesterol levels x alcohol consumption (drinkers vs non-drinkers) interaction (2df)	SH2B3	rs7310615	2e-09				alcohol drinking, high density lipoprotein cholesterol measurement
chr12	111446804	111427245	0.979512	30698716	LDL cholesterol levels x alcohol consumption (drinkers vs non-drinkers) interaction (2df)	SH2B3	rs7310615	1e-08	(EA)			low density lipoprotein cholesterol measurement, alcohol drinking
chr12	111446804	111427245	0.979512	30698716	LDL cholesterol levels x alcohol consumption (drinkers vs non-drinkers) interaction (2df)	SH2B3	rs7310615	2e-12				low density lipoprotein cholesterol measurement, alcohol drinking
chr12	111446804	111427245	0.979512	30698716	LDL cholesterol levels x alcohol consumption (regular vs non-regular drinkers) interaction (2df)	SH2B3	rs7310615	2e-08	(EA)			low density lipoprotein cholesterol measurement, alcohol consumption measurement
chr12	111446804	111427245	0.979512	30698716	LDL cholesterol levels x alcohol consumption (regular vs non-regular drinkers) interaction (2df)	SH2B3	rs7310615	2e-11				low density lipoprotein cholesterol measurement, alcohol consumption measurement
chr12	111446804	111427245	0.979512	31666681	White matter microstructure (mode of anisotropy)	NR	rs7310615	3e-08	(Posterior corona radiata )			white matter microstructure measurement
chr12	111446804	111427245	0.979512	32382064	Left ventricular end-diastolic volume	SH2B3	rs7310615	5e-16				left ventricular diastolic function measurement
chr12	111446804	111427245	0.979512	33057200	Myeloproliferative neoplasms	SH2B3, ATXN2	rs7310615	3e-19		1.27	1.21-1.34	myeloproliferative disorder
chr12	111446804	111427245	0.979512	34594039	Basophil count		rs7310615	2e-11		0.0137	[0.0098-0.0176] unit decrease	basophil count
chr12	111446804	111427245	0.979512	34594039	Eosinophil counts		rs7310615	4e-298		0.0652	[0.062-0.069] unit decrease	eosinophil count
chr12	111446804	111427245	0.979512	34594039	Hemoglobin		rs7310615	1e-148		0.0494	[0.046-0.053] unit decrease	hemoglobin measurement
chr12	111446804	111427245	0.979512	34594039	Hemoglobin A1c levels		rs7310615	6e-35		0.0286	[0.024-0.033] unit increase	hemoglobin A1 measurement
chr12	111446804	111427245	0.979512	34594039	Lymphocyte counts		rs7310615	7e-260		0.0822	[0.077-0.087] unit decrease	lymphocyte count
chr12	111446804	111427245	0.979512	34594039	Medication use (agents acting on the renin-angiotensin system)		rs7310615	3e-27		0.0657	[0.054-0.078] unit decrease	Agents acting on the renin-angiotensin system use measurement
chr12	111446804	111427245	0.979512	34594039	Medication use (beta blocking agents)		rs7310615	8e-22		0.0797	[0.063-0.096] unit decrease	Beta blocking agent use measurement
chr12	111446804	111427245	0.979512	34594039	Medication use (diuretics)		rs7310615	5e-16		0.0644	[0.049-0.08] unit decrease	Diuretic use measurement
chr12	111446804	111427245	0.979512	34594039	Monocyte count		rs7310615	5e-72		0.0418	[0.037-0.046] unit decrease	monocyte count
chr12	111446804	111427245	0.979512	34594039	Total bilirubin levels		rs7310615	2e-56		0.0367	[0.032-0.041] unit decrease	bilirubin measurement
chr12	111446804	111427245	0.979512	35078996	Serum levels of protein THPO		rs7310615	5e-17		0.164514	[0.13-0.2] unit decrease	blood protein measurement
chr12	111446804	111427245	0.979512	35315439	BMI at birth		rs7310615	7e-09		0.0498278	[0.033-0.067] unit decrease	body mass index
chr12	111446804	111427245	0.979512	35285134	Coronary artery disease or fibrinogen levels (pleiotropy)		rs7310615	8e-35				fibrinogen measurement, coronary artery disease
chr12	111446804	111427245	0.979512	35285134	Fibrinogen levels or factor VII levels (pleiotropy)		rs7310615	1e-14				fibrinogen measurement, factor VII measurement
chr12	111446804	111427245	0.979512	35285134	Venous thromboembolism or fibrinogen levels (pleiotropy)		rs7310615	6e-19				venous thromboembolism, fibrinogen measurement
chr12	111446804	111427245	0.979685	26561523	Fibrinogen levels	SH2B3	rs7310615	2e-13		0.0069	NR unit decrease	fibrinogen measurement
chr12	111446804	111427245	0.979685	29912962	Diastolic blood pressure x alcohol consumption interaction (2df test)	SH2B3	rs7310615	7e-58	(EA)			diastolic blood pressure, alcohol drinking
chr12	111446804	111427245	0.979685	29912962	Mean arterial pressure x alcohol consumption (light vs heavy) interaction (2df test)	SH2B3	rs7310615	5e-20	(EA)			mean arterial pressure, alcohol consumption measurement
chr12	111446804	111427245	0.979685	29912962	Mean arterial pressure x alcohol consumption interaction (2df test)	SH2B3	rs7310615	2e-20	(AA, EA, Hispanic)			mean arterial pressure, alcohol drinking
chr12	111446804	111427245	0.979685	29912962	Mean arterial pressure x alcohol consumption interaction (2df test)	SH2B3	rs7310615	3e-16	(EA)			mean arterial pressure, alcohol drinking
chr12	111446804	111427245	0.979685	29912962	Systolic blood pressure x alcohol consumption (light vs heavy) interaction (2df test)	SH2B3	rs7310615	4e-14	(EA)			systolic blood pressure, alcohol consumption measurement
chr12	111446804	111427245	0.979685	29912962	Systolic blood pressure x alcohol consumption interaction (2df test)	SH2B3	rs7310615	3e-30	(EA)			systolic blood pressure, alcohol drinking
chr12	111446804	111427245	0.979685	30595370	Autoimmune traits		rs7310615	2e-76				autoimmune disease
chr12	111446804	111427245	0.979685	31015401	Medication use (agents acting on the renin-angiotensin system)	SH2B3	rs7310615	3e-27		0.0657325	[0.054-0.078] unit increase	Agents acting on the renin-angiotensin system use measurement
chr12	111446804	111427245	0.979685	31015401	Medication use (beta blocking agents)	SH2B3	rs7310615	8e-22		0.0797056	[0.063-0.096] unit increase	Beta blocking agent use measurement
chr12	111446804	111427245	0.979685	31015401	Medication use (diuretics)	SH2B3	rs7310615	5e-16		0.0643791	[0.049-0.08] unit increase	Diuretic use measurement
chr12	111446804	111427245	0.979685	30698716	HDL cholesterol levels x alcohol consumption (drinkers vs non-drinkers) interaction (2df)	SH2B3	rs7310615	2e-09				alcohol drinking, high density lipoprotein cholesterol measurement
chr12	111446804	111427245	0.979685	30698716	LDL cholesterol levels x alcohol consumption (drinkers vs non-drinkers) interaction (2df)	SH2B3	rs7310615	1e-08	(EA)			low density lipoprotein cholesterol measurement, alcohol drinking
chr12	111446804	111427245	0.979685	30698716	LDL cholesterol levels x alcohol consumption (drinkers vs non-drinkers) interaction (2df)	SH2B3	rs7310615	2e-12				low density lipoprotein cholesterol measurement, alcohol drinking
chr12	111446804	111427245	0.979685	30698716	LDL cholesterol levels x alcohol consumption (regular vs non-regular drinkers) interaction (2df)	SH2B3	rs7310615	2e-08	(EA)			low density lipoprotein cholesterol measurement, alcohol consumption measurement
chr12	111446804	111427245	0.979685	30698716	LDL cholesterol levels x alcohol consumption (regular vs non-regular drinkers) interaction (2df)	SH2B3	rs7310615	2e-11				low density lipoprotein cholesterol measurement, alcohol consumption measurement
chr12	111446804	111427245	0.979685	31666681	White matter microstructure (mode of anisotropy)	NR	rs7310615	3e-08	(Posterior corona radiata )			white matter microstructure measurement
chr12	111446804	111427245	0.979685	32382064	Left ventricular end-diastolic volume	SH2B3	rs7310615	5e-16				left ventricular diastolic function measurement
chr12	111446804	111427245	0.979685	33057200	Myeloproliferative neoplasms	SH2B3, ATXN2	rs7310615	3e-19		1.27	1.21-1.34	myeloproliferative disorder
chr12	111446804	111427245	0.979685	34594039	Basophil count		rs7310615	2e-11		0.0137	[0.0098-0.0176] unit decrease	basophil count
chr12	111446804	111427245	0.979685	34594039	Eosinophil counts		rs7310615	4e-298		0.0652	[0.062-0.069] unit decrease	eosinophil count
chr12	111446804	111427245	0.979685	34594039	Hemoglobin		rs7310615	1e-148		0.0494	[0.046-0.053] unit decrease	hemoglobin measurement
chr12	111446804	111427245	0.979685	34594039	Hemoglobin A1c levels		rs7310615	6e-35		0.0286	[0.024-0.033] unit increase	hemoglobin A1 measurement
chr12	111446804	111427245	0.979685	34594039	Lymphocyte counts		rs7310615	7e-260		0.0822	[0.077-0.087] unit decrease	lymphocyte count
chr12	111446804	111427245	0.979685	34594039	Medication use (agents acting on the renin-angiotensin system)		rs7310615	3e-27		0.0657	[0.054-0.078] unit decrease	Agents acting on the renin-angiotensin system use measurement
chr12	111446804	111427245	0.979685	34594039	Medication use (beta blocking agents)		rs7310615	8e-22		0.0797	[0.063-0.096] unit decrease	Beta blocking agent use measurement
chr12	111446804	111427245	0.979685	34594039	Medication use (diuretics)		rs7310615	5e-16		0.0644	[0.049-0.08] unit decrease	Diuretic use measurement
chr12	111446804	111427245	0.979685	34594039	Monocyte count		rs7310615	5e-72		0.0418	[0.037-0.046] unit decrease	monocyte count
chr12	111446804	111427245	0.979685	34594039	Total bilirubin levels		rs7310615	2e-56		0.0367	[0.032-0.041] unit decrease	bilirubin measurement
chr12	111446804	111427245	0.979685	35078996	Serum levels of protein THPO		rs7310615	5e-17		0.164514	[0.13-0.2] unit decrease	blood protein measurement
chr12	111446804	111427245	0.979685	35315439	BMI at birth		rs7310615	7e-09		0.0498278	[0.033-0.067] unit decrease	body mass index
chr12	111446804	111427245	0.979685	35285134	Coronary artery disease or fibrinogen levels (pleiotropy)		rs7310615	8e-35				fibrinogen measurement, coronary artery disease
chr12	111446804	111427245	0.979685	35285134	Fibrinogen levels or factor VII levels (pleiotropy)		rs7310615	1e-14				fibrinogen measurement, factor VII measurement
chr12	111446804	111427245	0.979685	35285134	Venous thromboembolism or fibrinogen levels (pleiotropy)		rs7310615	6e-19				venous thromboembolism, fibrinogen measurement
chr12	111446804	111446804	1	19198610	Eosinophil counts	SH2B3	rs3184504	7e-19	(EA)	7.6	[5.9-9.3] % standard unit increase	eosinophil count
chr12	111446804	111446804	1	19430479	Diastolic blood pressure	SH2B3	rs3184504	3e-14		0.48	[0.36-0.60] mm Hg increase	diastolic blood pressure
chr12	111446804	111446804	1	19430479	Systolic blood pressure	SH2B3	rs3184504	5e-09		0.58	[0.38-0.78] mm Hg increase	systolic blood pressure
chr12	111446804	111446804	1	19430480	Type 1 diabetes	SH2B3	rs3184504	3e-27				type 1 diabetes mellitus
chr12	111446804	111446804	1	21829393	Type 1 diabetes	SH2B3	rs3184504	2e-38		1.3	[NR]	type 1 diabetes mellitus
chr12	111446804	111446804	1	21909115	Diastolic blood pressure	SH2B3	rs3184504	4e-25		0.448	[NR] mmHg increase	diastolic blood pressure
chr12	111446804	111446804	1	22493691	Hypothyroidism	SH2B3, ATXN2, LOC100101246, BRAP, NAA25, C12orf51, PTPN11	rs3184504	3e-12		1.2	[1.14-1.27]	hypothyroidism
chr12	111446804	111446804	1	23222517	Red blood cell traits	SH2B3, ATXN2	rs3184504	4e-19	(EA, Hgb)	0.051	[0.039-0.063] unit increase	hemoglobin measurement
chr12	111446804	111446804	1	23417110	Beta-2 microglubulin plasma levels	SH2B3, ATXN2	rs3184504	3e-08		0.02	[0.012-0.028] unit decrease	beta-2 microglobulin measurement
chr12	111446804	111446804	1	24026423	Platelet count	SH2B3, ATXN2	rs3184504	5e-11		5.33	[NR] unit decrease	platelet count
chr12	111446804	111446804	1	24816252	Blood metabolite levels	SH2B3	rs3184504	6e-18	(kynurenine)	0.015	[0.011-0.019] unit increase	blood metabolite measurement
chr12	111446804	111446804	1	22139419	Platelet count	SH2B3	rs3184504	1e-26		3.99	[3.26-4.72] 10^9/l increase	platelet count
chr12	111446804	111446804	1	26151821	Colorectal cancer	CUX2, BRAP, ACAD10, SH2B3	rs3184504	2e-08	(EA)	1.09	[1.06–1.12]	colorectal cancer
chr12	111446804	111446804	1	26151821	Colorectal cancer	SH2B3, CUX2, BRAP, ACAD10	rs3184504	2e-08		1.09	[1.06-1.12]	colorectal cancer
chr12	111446804	111446804	1	26192919	Inflammatory bowel disease	NR	rs3184504	1e-09	(EA)			inflammatory bowel disease
chr12	111446804	111446804	1	26343387	Coronary artery disease	SH2B3	rs3184504	1e-09		1.07	[1.04- 1.09]	coronary artery disease
chr12	111446804	111446804	1	26621817	Colorectal or endometrial cancer	SH2B3	rs3184504	8e-09	(same direction)	1.1	[1.06-1.13]	colorectal cancer, endometrial neoplasm
chr12	111446804	111446804	1	26390057	Diastolic blood pressure	SH2B3	rs3184504	2e-10	(EA)	0.5387	[0.37-0.71] mmHg increase	diastolic blood pressure
chr12	111446804	111446804	1	27182965	Tonsillectomy	SH2B3	rs3184504	3e-10		1.052	[1.036-1.069]	tonsillectomy risk measurement
chr12	111446804	111446804	1	28017375	Hemoglobin levels	SH2B3	rs3184504	1e-10				hemoglobin measurement
chr12	111446804	111446804	1	27992413	Primary sclerosing cholangitis	SH2B3	rs3184504	4e-13		1.18	[1.13-1.24]	sclerosing cholangitis
chr12	111446804	111446804	1	28107422	Fibrinogen levels	SH2B3	rs3184504	1e-10		0.0066	unit increase	fibrinogen measurement
chr12	111446804	111446804	1	27863252	Granulocyte count	SH2B3	rs3184504	3e-21		0.0338656	[0.027-0.041] unit decrease	granulocyte count
chr12	111446804	111446804	1	27863252	Hematocrit	SH2B3	rs3184504	8e-72		0.0631191	[0.056-0.07] unit decrease	hematocrit
chr12	111446804	111446804	1	27863252	Hemoglobin concentration	SH2B3	rs3184504	1e-74		0.0647006	[0.058-0.072] unit decrease	hemoglobin measurement
chr12	111446804	111446804	1	27863252	Lymphocyte counts	SH2B3	rs3184504	7e-134		0.0883647	[0.081-0.095] unit decrease	lymphocyte count
chr12	111446804	111446804	1	27863252	Myeloid white cell count	SH2B3	rs3184504	1e-26		0.0383437	[0.031-0.045] unit decrease	myeloid white cell count
chr12	111446804	111446804	1	27863252	Neutrophil count	SH2B3	rs3184504	4e-12		0.0247596	[0.018-0.032] unit decrease	neutrophil count
chr12	111446804	111446804	1	27863252	Platelet count	SH2B3	rs3184504	6e-180		0.103873	[0.097-0.111] unit decrease	platelet count
chr12	111446804	111446804	1	27863252	Plateletcrit	SH2B3	rs3184504	5e-216		0.114319	[0.11-0.12] unit decrease	platelet crit
chr12	111446804	111446804	1	27863252	Red blood cell count	SH2B3	rs3184504	2e-43		0.0490202	[0.042-0.056] unit decrease	erythrocyte count
chr12	111446804	111446804	1	27863252	Reticulocyte count	SH2B3	rs3184504	7e-91		0.0724115	[0.065-0.079] unit decrease	reticulocyte count
chr12	111446804	111446804	1	27863252	Sum basophil neutrophil counts	SH2B3	rs3184504	4e-13		0.0259686	[0.019-0.033] unit decrease	neutrophil count, basophil count
chr12	111446804	111446804	1	27863252	Sum neutrophil eosinophil counts	SH2B3	rs3184504	3e-20		0.0329119	[0.026-0.04] unit decrease	neutrophil count, eosinophil count
chr12	111446804	111446804	1	27863252	White blood cell count	SH2B3	rs3184504	9e-70		0.0630864	[0.056-0.07] unit decrease	leukocyte count
chr12	111446804	111446804	1	28739976	Diastolic blood pressure	SH2B3	rs3184504	3e-24	(EA, initial)	0.457	[0.37-0.55] unit decrease	diastolic blood pressure
chr12	111446804	111446804	1	28739976	Systolic blood pressure	SH2B3	rs3184504	2e-17	(EA, initial)	0.629	[0.48-0.77] unit decrease	systolic blood pressure
chr12	111446804	111446804	1	28928442	Tonsillectomy	SH2B3	rs3184504	3e-10		1.05	[1.04-1.06]	tonsillectomy risk measurement
chr12	111446804	111446804	1	29212778	Coronary artery disease	ATXN2, SH2B3	rs3184504	5e-30		0.0742	[0.061-0.087] unit increase	coronary artery disease
chr12	111446804	111446804	1	22057235	Celiac disease	SH2B3, ATXN2	rs3184504	5e-21		1.19		celiac disease
chr12	111446804	111446804	1	26974007	Chronic inflammatory diseases (ankylosing spondylitis, Crohn's disease, psoriasis, primary sclerosing cholangitis, ulcerative colitis) (pleiotropy)	SH2B3	rs3184504	4e-10	(subset analysis)			ankylosing spondylitis, psoriasis, ulcerative colitis, Crohn's disease, sclerosing cholangitis
chr12	111446804	111446804	1	29875488	Blood protein levels	SH2B3	rs3184504	2e-14	(Vascular cell adhesion protein 1, VCAM1.2967.8.1)	0.19	[0.15-0.23] unit decrease	blood protein measurement
chr12	111446804	111446804	1	29531354	Ischemic stroke	SH2B3	rs3184504	2e-14				Ischemic stroke
chr12	111446804	111446804	1	29531354	Stroke	SH2B3	rs3184504	9e-12				stroke
chr12	111446804	111446804	1	27618447	Diastolic blood pressure	SH2B3	rs3184504	3e-20		0.032	mmHg increase	diastolic blood pressure
chr12	111446804	111446804	1	29917119	Colorectal cancer	NR	rs3184504	2e-10	(EA)	1.07527	[1.05-1.1]	colorectal cancer
chr12	111446804	111446804	1	29455858	Diastolic blood pressure (cigarette smoking interaction)	SH2B3, ATXN2	rs3184504	6e-67				smoking status measurement, diastolic blood pressure
chr12	111446804	111446804	1	29455858	Systolic blood pressure (cigarette smoking interaction)	SH2B3, ATXN2	rs3184504	3e-36				smoking status measurement, systolic blood pressure
chr12	111446804	111446804	1	27618452	Diastolic blood pressure	SH2B3	rs3184504	1e-21		0.362	[0.29-0.44] mm Hg increase	diastolic blood pressure
chr12	111446804	111446804	1	27618452	Systolic blood pressure	SH2B3	rs3184504	1e-15		0.498	[0.38-0.62] mm Hg increase	systolic blood pressure
chr12	111446804	111446804	1	30108127	Body mass index	NR	rs3184504	6e-09		0.015	[NR] unit decrease	body mass index
chr12	111446804	111446804	1	30093612	Endometrial cancer	SH2B3	rs3184504	1e-10		1.1	[1.07-1.14]	endometrial carcinoma
chr12	111446804	111446804	1	30093612	Endometrial cancer (endometrioid histology)	SH2B3	rs3184504	6e-09		1.11	[1.07-1.15]	endometrial carcinoma
chr12	111446804	111446804	1	23603763	Primary sclerosing cholangitis	SH2B3, ATXN2	rs3184504	6e-11		1.18	[1.12-1.24]	sclerosing cholangitis
chr12	111446804	111446804	1	29227965	Parental longevity (father's age at death)	SH2B3, ATXN2	rs3184504	4e-08		0.0145	[0.0094-0.0196] unit decrease	parental longevity
chr12	111446804	111446804	1	29531354	Ischemic stroke	SH2B3	rs3184504	1e-14				Ischemic stroke
chr12	111446804	111446804	1	29531354	Stroke	SH2B3	rs3184504	6e-12				stroke
chr12	111446804	111446804	1	30595370	Cardiovascular disease		rs3184504	3e-34				cardiovascular disease
chr12	111446804	111446804	1	30595370	Hypothyroidism		rs3184504	1e-114				hypothyroidism
chr12	111446804	111446804	1	30595370	Red blood cell count		rs3184504	1e-102				erythrocyte count
chr12	111446804	111446804	1	30595370	White blood cell count		rs3184504	8e-222				leukocyte count
chr12	111446804	111446804	1	27841878	Diastolic blood pressure	SH2B3	rs3184504	2e-64		0.401	unit increase	diastolic blood pressure
chr12	111446804	111446804	1	27841878	Diastolic blood pressure	SH2B3	rs3184504	6e-18		0.316	unit increase	diastolic blood pressure
chr12	111446804	111446804	1	27841878	Diastolic blood pressure	SH2B3	rs3184504	9e-15	(EA)	0.299	unit increase	diastolic blood pressure
chr12	111446804	111446804	1	27841878	Systolic blood pressure	SH2B3	rs3184504	3e-23		0.386	unit increase	systolic blood pressure
chr12	111446804	111446804	1	29507422	High density lipoprotein cholesterol levels	NR	rs3184504	2e-11	(EA)	0.025	unit decrease	high density lipoprotein cholesterol measurement
chr12	111446804	111446804	1	29507422	High density lipoprotein cholesterol levels	NR	rs3184504	9e-12		0.024	unit decrease	high density lipoprotein cholesterol measurement
chr12	111446804	111446804	1	29507422	Low density lipoprotein cholesterol levels	NR	rs3184504	2e-12	(EA)	0.033	unit decrease	low density lipoprotein cholesterol measurement
chr12	111446804	111446804	1	29507422	Low density lipoprotein cholesterol levels	NR	rs3184504	2e-12		0.031	unit decrease	low density lipoprotein cholesterol measurement
chr12	111446804	111446804	1	29507422	Total cholesterol levels	NR	rs3184504	6e-14	(EA)	0.034	unit decrease	total cholesterol measurement
chr12	111446804	111446804	1	29507422	Total cholesterol levels	NR	rs3184504	2e-14		0.033	unit decrease	total cholesterol measurement
chr12	111446804	111446804	1	30254083	Latent autoimmune diabetes vs. type 2 diabetes	SH2B3	rs3184504	2e-08		1.24	[1.151-1.336]	latent autoimmune diabetes in adults, type 2 diabetes mellitus
chr12	111446804	111446804	1	30578418	Diastolic blood pressure	SH2B3	rs3184504	2e-09		0.1536	[0.1-0.2] mmHg increase	diastolic blood pressure
chr12	111446804	111446804	1	30595370	Height		rs3184504	1e-09				body height
chr12	111446804	111446804	1	31015401	Medication use (calcium channel blockers)	SH2B3	rs3184504	2e-12		0.0563944	[0.041-0.072] unit increase	Calcium channel blocker use measurement
chr12	111446804	111446804	1	31015401	Medication use (thyroid preparations)	SH2B3	rs3184504	1e-112		0.205206	[0.19-0.22] unit increase	Thyroid preparation use measurement
chr12	111446804	111446804	1	29273807	Body mass index	SH2B3	rs3184504	7e-12		0.0129	[0.0092-0.0166] unit increase	body mass index
chr12	111446804	111446804	1	31043758	Birth weight	SH2B3	rs3184504	3e-19		0.022966	[0.018-0.028] unit increase	birth weight
chr12	111446804	111446804	1	31043758	Offspring birth weight	SH2B3	rs3184504	1e-33		0.036552	[0.031-0.042] unit increase	birth weight, parental genotype effect measurement
chr12	111446804	111446804	1	28628107	IgA levels	SH2B3	rs3184504	1e-08	(Recessive)	0.11	NR SD units increase	serum IgA measurement
chr12	111446804	111446804	1	31604244	Multiple sclerosis	SH2B3	rs3184504	4e-11		1.0643	NR	multiple sclerosis
chr12	111446804	111446804	1	31959993	Glaucoma (multi-trait analysis)	SH2B3	rs3184504	6e-09		1.06383	NR	glaucoma
chr12	111446804	111446804	1	30572963	Celiac disease	SH2B3	rs3184504	1e-17		1.16998		celiac disease
chr12	111446804	111446804	1	30572963	Type 1 diabetes	SH2B3	rs3184504	1e-31		1.31096		type 2 diabetes mellitus
chr12	111446804	111446804	1	32327693	Hemoglobin levels	SH2B3	rs3184504	3e-175		0.061	[NR] unit increase	hemoglobin measurement
chr12	111446804	111446804	1	32203549	Apolipoprotein A1 levels	SH2B3	rs3184504	3e-17		0.0166019	[0.013-0.02] unit decrease	apolipoprotein A 1 measurement
chr12	111446804	111446804	1	32203549	HDL cholesterol levels	SH2B3	rs3184504	4e-44		0.0265573	[0.023-0.03] unit decrease	high density lipoprotein cholesterol measurement
chr12	111446804	111446804	1	32581359	Autoimmune thyroid disease	SH2B3	rs3184504	9e-116		1.23	[NR]	autoimmune thyroid disease
chr12	111446804	111446804	1	32888494	Basophil count	SH2B3	rs3184504	5e-37		0.0282421	[0.024-0.033] unit decrease	basophil count
chr12	111446804	111446804	1	32888494	Eosinophil counts	SH2B3	rs3184504	0		0.104078	[0.1-0.108] unit decrease	eosinophil count
chr12	111446804	111446804	1	32888494	Hematocrit	SH2B3	rs3184504	2e-184		0.0641391	[0.06-0.068] unit decrease	hematocrit
chr12	111446804	111446804	1	32888494	Hemoglobin	SH2B3	rs3184504	6e-117		0.059102	[0.054-0.064] unit decrease	hemoglobin measurement
chr12	111446804	111446804	1	32888494	High light scatter reticulocyte count	SH2B3	rs3184504	1e-114		0.0532654	[0.049-0.058] unit decrease	reticulocyte count
chr12	111446804	111446804	1	32888494	High light scatter reticulocyte percentage of red cells	SH2B3	rs3184504	6e-85		0.0457569	[0.041-0.05] unit decrease	reticulocyte measurement
chr12	111446804	111446804	1	32888494	Immature fraction of reticulocytes	SH2B3	rs3184504	9e-31		0.0268736	[0.022-0.031] unit decrease	reticulocyte measurement
chr12	111446804	111446804	1	32888494	Lymphocyte counts	SH2B3	rs3184504	0		0.0916981	[0.087-0.096] unit decrease	lymphocyte count
chr12	111446804	111446804	1	32888494	Monocyte count	SH2B3	rs3184504	2e-105		0.0485116	[0.044-0.053] unit decrease	monocyte count
chr12	111446804	111446804	1	32888494	Neutrophil count	SH2B3	rs3184504	5e-47		0.0319386	[0.028-0.036] unit decrease	neutrophil count
chr12	111446804	111446804	1	32888494	Platelet count	SH2B3	rs3184504	0		0.15464	[0.15-0.16] unit decrease	platelet count
chr12	111446804	111446804	1	32888494	Plateletcrit	SH2B3	rs3184504	0		0.160592	[0.16-0.17] unit decrease	platelet crit
chr12	111446804	111446804	1	32888494	Red blood cell count	SH2B3	rs3184504	8e-108		0.0488327	[0.044-0.053] unit decrease	erythrocyte count
chr12	111446804	111446804	1	32888494	Reticulocyte count	SH2B3	rs3184504	2e-125		0.0560374	[0.051-0.061] unit decrease	reticulocyte count
chr12	111446804	111446804	1	32888494	Reticulocyte fraction of red cells	SH2B3	rs3184504	3e-90		0.0473826	[0.043-0.052] unit decrease	reticulocyte measurement
chr12	111446804	111446804	1	32888494	White blood cell count	SH2B3	rs3184504	2e-228		0.0713126	[0.067-0.076] unit decrease	leukocyte count
chr12	111446804	111446804	1	32888493	Basophil count	NR	rs3184504	5e-43		0.02822	[0.024-0.032] SD unit decrease	basophil count
chr12	111446804	111446804	1	32888493	Basophil count	NR	rs3184504	2e-39				basophil count
chr12	111446804	111446804	1	32888493	Monocyte count	NR	rs3184504	2e-139		0.047075	[0.043-0.051] SD unit decrease	monocyte count
chr12	111446804	111446804	1	32888493	Monocyte count	NR	rs3184504	1e-136				monocyte count
chr12	111446804	111446804	1	32888493	Neutrophil count	NR	rs3184504	2e-52		0.029388	[0.026-0.033] SD unit decrease	neutrophil count
chr12	111446804	111446804	1	32888493	Neutrophil count	NR	rs3184504	7e-49				neutrophil count
chr12	111446804	111446804	1	32888493	White blood cell count	NR	rs3184504	4e-293		0.067191	[0.064-0.071] SD unit decrease	myeloid white cell count
chr12	111446804	111446804	1	32888493	White blood cell count	NR	rs3184504	8e-290				myeloid white cell count
chr12	111446804	111446804	1	32769997	Thyroid stimulating hormone levels	SH2B3	rs3184504	7e-11		0.0298	[0.021-0.039] SD decrease	thyroid stimulating hormone measurement
chr12	111446804	111446804	1	33097823	Appendicular lean mass	SH2B3	rs3184504	2e-11		0.02	[0.014-0.026] unit decrease	appendicular lean mass
chr12	111446804	111446804	1	33097823	Appendicular lean mass	SH2B3	rs3184504	1e-12		0.02	[0.014-0.026] unit decrease	appendicular lean mass
chr12	111446804	111446804	1	33097823	Appendicular lean mass	SH2B3	rs3184504	3e-22		0.0183	[0.015-0.022] unit decrease	appendicular lean mass
chr12	111446804	111446804	1	32805626	Tumor necrosis factor levels	SH2B3	rs3184504	4e-10		0.03	[0.02-0.04] unit increase	tumor necrosis factor measurement
chr12	111446804	111446804	1	33067605	C-C motif chemokine 3 levels		rs3184504	6e-16		0.0713	unit increase	C-C motif chemokine 3 measurement
chr12	111446804	111446804	1	33495596	Left ventricular end-diastolic volume	SH2B3	rs3184504	1e-10		1.4676	[1.02-1.92] unit increase	left ventricular diastolic function measurement
chr12	111446804	111446804	1	33972514	Liver enzyme levels (alanine transaminase)	SH2B3	rs3184504	6e-31		0.0045174	[0.0038-0.0053] unit increase	serum alanine aminotransferase measurement
chr12	111446804	111446804	1	34315874	Alanine aminotransferase levels	SH2B3	rs3184504	2e-34		0.0051	[0.0043-0.0059] unit increase	serum alanine aminotransferase measurement
chr12	111446804	111446804	1	34315874	Aspartate aminotransferase levels	SH2B3	rs3184504	1e-18		0.0024	[0.0018-0.003] unit increase	aspartate aminotransferase measurement
chr12	111446804	111446804	1	34021172	Hip circumference adjusted for BMI	SH2B3	rs3184504	2e-14		0.0215759	[0.016-0.027] unit decrease	BMI-adjusted hip circumference
chr12	111446804	111446804	1	34469753	Basophil count		rs3184504	4e-82				basophil count
chr12	111446804	111446804	1	34469753	Lymphocyte counts		rs3184504	2e-184				lymphocyte count
chr12	111446804	111446804	1	34469753	Monocyte count		rs3184504	7e-75				monocyte count
chr12	111446804	111446804	1	34469753	Neutrophil count		rs3184504	1e-55				neutrophil count
chr12	111446804	111446804	1	34469753	Platelet count		rs3184504	8e-263				platelet count
chr12	111446804	111446804	1	34594039	Hashimoto thyroiditis		rs3184504	1e-25		0.179	[0.15-0.21] unit decrease	Hashimoto's thyroiditis
chr12	111446804	111446804	1	34594039	Hematocrit		rs3184504	1e-129		0.0471	[0.043-0.051] unit decrease	hematocrit
chr12	111446804	111446804	1	34594039	Hypothyroidism		rs3184504	8e-65		0.1734	[0.15-0.19] unit decrease	hypothyroidism
chr12	111446804	111446804	1	34594039	Medication use (thyroid preparations)		rs3184504	9e-113		0.2052	[0.19-0.22] unit decrease	Thyroid preparation use measurement
chr12	111446804	111446804	1	34594039	Neutrophil count		rs3184504	5e-37		0.0302	[0.025-0.035] unit decrease	neutrophil count
chr12	111446804	111446804	1	34594039	Platelet count		rs3184504	0		0.096	[0.091-0.101] unit decrease	platelet count
chr12	111446804	111446804	1	34594039	Red blood cell count		rs3184504	4e-72		0.0366	[0.033-0.041] unit decrease	erythrocyte count
chr12	111446804	111446804	1	34594039	Type 1 diabetes		rs3184504	4e-14		0.1433	[0.11-0.18] unit decrease	type 1 diabetes mellitus
chr12	111446804	111446804	1	34594039	White blood cell count		rs3184504	2e-157		0.0635	[0.059-0.068] unit decrease	leukocyte count
chr12	111446804	111446804	1	32929287	CD4 on naive CD4+ T cell		rs3184504	5e-08		0.1576	[0.1-0.21] unit decrease	blood protein measurement
chr12	111446804	111446804	1	32929287	CD4+ T cell Absolute Count		rs3184504	8e-12		0.1838	[0.13-0.24] unit decrease	leukocyte count
chr12	111446804	111446804	1	32929287	Central Memory CD4+ T cell Absolute Count		rs3184504	3e-09		0.1609	[0.11-0.21] unit decrease	lymphocyte count
chr12	111446804	111446804	1	32929287	T cell Absolute Count		rs3184504	3e-08		0.1468	[0.095-0.198] unit decrease	leukocyte count
chr12	111446804	111446804	1	35078996	Serum levels of protein CXCL11		rs3184504	4e-18		0.168607	[0.13-0.21] unit increase	CXCL11 measurement
chr12	111446804	111446804	1	34899825	Cystatin C plasma levels		rs3184504	4e-243				cystatin C measurement
chr12	111446804	111446804	1	35213538	Acetate levels		rs3184504	2e-11		0.028061	[0.02-0.036] unit decrease	acetate measurement
chr12	111446804	111446804	1	33875891	IDP dMRI TBSS OD Posterior corona radiata R		rs3184504	3e-10		0.062	[0.042-0.082] unit increase	white matter microstructure measurement
chr12	111446804	111446804	1	35760791	Cryptic phenotype that captures alpha-1-antitrypsin deficiency severity		rs3184504	4e-09		0.007	[0.0047-0.0093] unit increase	cryptic phenotype measurement
chr12	111446804	111446804	1	35285134	Coronary artery disease or plasminogen activator inhibitor 1 levels (pleiotropy)		rs3184504	2e-20				coronary artery disease, plasminogen activator inhibitor 1 measurement
chr12	111446804	111446804	1	35285134	Coronary artery disease or tissue plasminogen activator levels (pleiotropy)		rs3184504	2e-20				tissue plasminogen activator measurement, coronary artery disease
chr12	111446804	111446804	1	35285134	Ischemic stroke or factor VII levels (pleiotropy)		rs3184504	6e-15				Ischemic stroke, factor VII measurement
chr12	111446804	111446804	1	35285134	Ischemic stroke or factor VIII levels (pleiotropy)		rs3184504	8e-15				factor VIII measurement, Ischemic stroke
chr12	111446804	111446804	1	35285134	Ischemic stroke or factor XI levels (pleiotropy)		rs3184504	3e-15				factor XI measurement, Ischemic stroke
chr12	111446804	111446804	1	35285134	Ischemic stroke or fibrinogen levels (pleiotropy)		rs3184504	7e-27				Ischemic stroke, fibrinogen measurement
chr12	111446804	111446804	1	35285134	Ischemic stroke or plasminogen activator inhibitor 1 levels (pleiotropy)		rs3184504	1e-14				Ischemic stroke, plasminogen activator inhibitor 1 measurement
chr12	111446804	111446804	1	35285134	Ischemic stroke or tissue plasminogen activator levels (pleiotropy)		rs3184504	4e-15				Ischemic stroke, tissue plasminogen activator measurement
chr12	111446804	111446804	1	35285134	Ischemic stroke or von Willebrand factor levels (pleiotropy)		rs3184504	3e-16				Ischemic stroke, von Willebrand factor measurement
chr12	111446804	111466567	0.960208	22561518	Vitiligo	SH2B3	rs4766578	4e-18		1.32	[NR]	Vitiligo
chr12	111446804	111466567	0.960208	27863252	High light scatter reticulocyte count	ATXN2	rs4766578	3e-75		0.0656228	[0.059-0.073] unit decrease	reticulocyte count
chr12	111446804	111466567	0.960208	27863252	High light scatter reticulocyte percentage of red cells	ATXN2	rs4766578	2e-60		0.0586027	[0.052-0.066] unit decrease	reticulocyte count
chr12	111446804	111466567	0.960208	27863252	Immature fraction of reticulocytes	ATXN2	rs4766578	4e-19		0.031633	[0.025-0.039] unit decrease	reticulocyte count
chr12	111446804	111466567	0.960208	27863252	Reticulocyte fraction of red cells	ATXN2	rs4766578	2e-69		0.0630118	[0.056-0.07] unit decrease	reticulocyte count
chr12	111446804	111466567	0.960208	29212778	Coronary artery disease	ATXN2	rs4766578	6e-20		0.059	[0.045-0.073] unit decrease	coronary artery disease
chr12	111446804	111466567	0.960208	29844566	Reaction time	ATXN2	rs4766578	1e-08		0.010036	[0.0066-0.0135] unit decrease	reaction time measurement
chr12	111446804	111466567	0.960208	30275531	HDL cholesterol	ATXN2	rs4766578	1e-14		0.0219	[0.016-0.027] mg dl-1 increase	high density lipoprotein cholesterol measurement
chr12	111446804	111466567	0.960208	30104761	Coronary artery disease	ATXN2	rs4766578	8e-14				coronary artery disease
chr12	111446804	111466567	0.960208	30679032	Smoking initiation (ever regular vs never regular)	ATXN2	rs4766578	3e-08		0.0127	[0.0082-0.0172] unit decrease	smoking initiation
chr12	111446804	111466567	0.960208	31097437	Birth weight	NR	rs4766578	8e-15		0.025	[0.019-0.031] z score increase	birth weight
chr12	111446804	111466567	0.960208	31919418	Heart failure	ATXN2	rs4766578	5e-08		1.04	[1.03-1.06]	heart failure
chr12	111446804	111466567	0.960208	32231276	Smoking status (ever vs never smokers)	NR	rs4766578	4e-08		1.028	[1.02-1.04]	smoking status measurement
chr12	111446804	111466567	0.960208	33106285	Arthritis (juvenile idiopathic)	ATXN2	rs4766578	2e-13		1.19	[1.14-1.25]	juvenile idiopathic arthritis
chr12	111446804	111466567	0.960208	33067605	Tumor necrosis factor receptor 2 levels		rs4766578	9e-20		0.0747	unit decrease	tumor necrosis factor receptor II measurement
chr12	111446804	111466567	0.960208	33082346	Smoking initiation	ATXN2	rs4766578	1e-08		1.02	[NR]	smoking initiation
chr12	111446804	111466567	0.960208	35213538	Apolipoprotein B levels		rs4766578	8e-09		0.0238175	[0.016-0.032] unit decrease	apolipoprotein B measurement
chr12	111446804	111466567	0.960208	35213538	Cholesterol levels in large LDL		rs4766578	2e-11		0.0274687	[0.019-0.035] unit decrease	total cholesterol measurement, low density lipoprotein cholesterol measurement
chr12	111446804	111466567	0.960208	35213538	Cholesterol levels in medium LDL		rs4766578	4e-08		0.0227926	[0.015-0.031] unit decrease	total cholesterol measurement, low density lipoprotein cholesterol measurement
chr12	111446804	111466567	0.960208	35213538	Cholesterol levels in small LDL		rs4766578	5e-09		0.024208	[0.016-0.032] unit decrease	total cholesterol measurement, low density lipoprotein cholesterol measurement
chr12	111446804	111466567	0.960208	35213538	Cholesterol to total lipids ratio in medium LDL		rs4766578	1e-08		0.0237317	[0.016-0.032] unit decrease	cholesterol:total lipids ratio, low density lipoprotein cholesterol measurement
chr12	111446804	111466567	0.960208	35213538	Cholesteryl ester levels in LDL		rs4766578	1e-09		0.0252108	[0.017-0.033] unit decrease	cholesteryl ester measurement, low density lipoprotein cholesterol measurement
chr12	111446804	111466567	0.960208	35213538	Cholesteryl ester levels in large LDL		rs4766578	8e-11		0.0266505	[0.019-0.035] unit decrease	cholesteryl ester measurement, low density lipoprotein cholesterol measurement
chr12	111446804	111466567	0.960208	35213538	Clinical LDL cholesterol levels		rs4766578	3e-11		0.0273451	[0.019-0.035] unit decrease	low density lipoprotein cholesterol measurement
chr12	111446804	111466567	0.960208	35213538	Concentration of LDL particles		rs4766578	5e-09		0.02415	[0.016-0.032] unit decrease	low density lipoprotein cholesterol measurement
chr12	111446804	111466567	0.960208	35213538	Free cholesterol levels in LDL		rs4766578	6e-12		0.0282182	[0.02-0.036] unit decrease	free cholesterol measurement, low density lipoprotein cholesterol measurement
chr12	111446804	111466567	0.960208	35213538	Free cholesterol levels in large LDL		rs4766578	1e-12		0.0289262	[0.021-0.037] unit decrease	free cholesterol measurement, low density lipoprotein cholesterol measurement
chr12	111446804	111466567	0.960208	35213538	Free cholesterol levels in medium LDL		rs4766578	4e-10		0.0258922	[0.018-0.034] unit decrease	free cholesterol measurement, low density lipoprotein cholesterol measurement
chr12	111446804	111466567	0.960208	35213538	Free cholesterol levels in small LDL		rs4766578	7e-11		0.0269464	[0.019-0.035] unit decrease	free cholesterol measurement, low density lipoprotein cholesterol measurement
chr12	111446804	111466567	0.960208	35213538	Free cholesterol to total lipids ratio in small HDL		rs4766578	2e-08		0.0221025	[0.014-0.03] unit decrease	free cholesterol:total lipids ratio, high density lipoprotein cholesterol measurement
chr12	111446804	111466567	0.960208	35213538	LDL cholesterol levels		rs4766578	2e-10		0.0263192	[0.018-0.034] unit decrease	low density lipoprotein cholesterol measurement
chr12	111446804	111466567	0.960208	35213538	Linoleic acid levels		rs4766578	4e-10		0.025374	[0.017-0.033] unit decrease	linoleic acid measurement
chr12	111446804	111466567	0.960208	35213538	Phospholipid levels in LDL		rs4766578	2e-10		0.0262147	[0.018-0.034] unit decrease	low density lipoprotein cholesterol measurement, phospholipid measurement
chr12	111446804	111466567	0.960208	35213538	Phospholipid levels in large LDL		rs4766578	7e-11		0.0268133	[0.019-0.035] unit decrease	low density lipoprotein cholesterol measurement, phospholipid measurement
chr12	111446804	111466567	0.960208	35213538	Phospholipid levels in small LDL		rs4766578	5e-12		0.0285483	[0.02-0.037] unit decrease	low density lipoprotein cholesterol measurement, phospholipid measurement
chr12	111446804	111466567	0.960208	35213538	Polyunsaturated fatty acid levels		rs4766578	2e-11		0.0270116	[0.019-0.035] unit decrease	polyunsaturated fatty acid measurement
chr12	111446804	111466567	0.960208	35213538	Total cholesterol minus HDL-C levels		rs4766578	3e-10		0.0258717	[0.018-0.034] unit decrease	total cholesterol measurement
chr12	111446804	111466567	0.960208	35213538	Total lipid levels in LDL		rs4766578	5e-10		0.0256052	[0.018-0.034] unit decrease	low density lipoprotein cholesterol measurement, lipid measurement
chr12	111446804	111466567	0.960208	35213538	Total lipid levels in large LDL		rs4766578	7e-11		0.0267467	[0.019-0.035] unit decrease	low density lipoprotein cholesterol measurement, lipid measurement
chr12	111446804	111466567	0.960208	35213538	Total lipid levels in lipoprotein particles		rs4766578	2e-09		0.0245012	[0.017-0.032] unit decrease	lipid measurement, lipoprotein measurement
chr12	111446804	111466567	0.960208	35213538	Total lipid levels in small LDL		rs4766578	2e-09		0.0247314	[0.017-0.033] unit decrease	low density lipoprotein cholesterol measurement, lipid measurement
chr12	111446804	111466567	0.960208	35285134	Fibrinogen levels or factor VII levels or factor XI levels or tissue plasminogen activator levels (pleiotropy)		rs4766578	3e-14				factor XI measurement, fibrinogen measurement, tissue plasminogen activator measurement, factor VII measurement
chr12	111446804	111466567	0.960208	35285134	Fibrinogen levels or tissue plasminogen activator levels (pleiotropy)		rs4766578	2e-14				fibrinogen measurement, tissue plasminogen activator measurement
chr12	111446804	111472415	0.963774	21060863	Retinal vascular caliber	SH2B3, ATXN2, PTPN11	rs10774625	2e-13	(Retinal venular caliber)	1.5	[1.11-1.89] um increase	eye measurement
chr12	111446804	111472415	0.963774	26502338	Systemic lupus erythematosus	SH2B3, ATXN2	rs10774625	4e-09		1.13	[1.08–1.18]	systemic lupus erythematosus
chr12	111446804	111472415	0.963774	27182965	Hypothyroidism	ATXN2	rs10774625	1e-26		1.14286	[1.11-1.17]	hypothyroidism
chr12	111446804	111472415	0.963774	28394258	Left ventricle diastolic internal dimension	ATXN2	rs10774625	1e-08		0.016	[-0.01536-0.04736] cm increase	left ventricular structural measurement
chr12	111446804	111472415	0.963774	28714975	Coronary artery disease (myocardial infarction, percutaneous transluminal coronary angioplasty, coronary artery bypass grafting, angina or chromic ischemic heart disease)	SH2B3	rs10774625	9e-14		1.07	[1.05-1.08]	coronary artery disease
chr12	111446804	111472415	0.963774	28898252	Glycated hemoglobin levels	ATXN2	rs10774625	1e-08		0.0088	[0.0057-0.0119] unit increase	HbA1c measurement
chr12	111446804	111472415	0.963774	31036433	Asthma (childhood onset)	ATXN2, SH2B3, BRAP	rs10774625	2e-08		1.087	[1.056-1.119]	childhood onset asthma
chr12	111446804	111472415	0.963774	31152163	Estimated glomerular filtration rate	ATXN2	rs10774625	1e-08		0.002	[0.0014-0.0026] unit decrease	glomerular filtration rate
chr12	111446804	111472415	0.963774	31578528	Urate levels	NR	rs10774625	4e-08	(men)	0.0364	[0.023-0.049] mg/dL decrease	urate measurement
chr12	111446804	111472415	0.963774	31578528	Urate levels	ATXN2	rs10774625	6e-17		0.032335	[0.025-0.04] mg/dL increase	urate measurement
chr12	111446804	111472415	0.963774	31578528	Urate levels	ATXN2	rs10774625	1e-17		0.0323	[0.025-0.04] mg/dL increase	urate measurement
chr12	111446804	111472415	0.963774	31484785	Parental longevity (father's age at death or father's attained age)	NR	rs10774625	1e-08				parental longevity
chr12	111446804	111472415	0.963774	31879980	Hypertension	ATXN2	rs10774625	2e-13		0.0449492	NR unit decrease	hypertension
chr12	111446804	111472415	0.963774	32888494	Mean spheric corpuscular volume	ATXN2	rs10774625	9e-18		0.0225909	[0.017-0.028] unit increase	mean corpuscular volume
chr12	111446804	111472415	0.963774	33532862	Myocardial infarction	ATXN2	rs10774625	3e-23		1.08	[1.07-1.10]	myocardial infarction
chr12	111446804	111472415	0.963774	33619380	Body mass index and HDL-C (pairwise)	ATXN2	rs10774625	1e-13				body mass index, high density lipoprotein cholesterol measurement
chr12	111446804	111472415	0.963774	33619380	Body mass index and coronary artery disease (pairwise)	ATXN2	rs10774625	2e-13				body mass index, coronary artery disease
chr12	111446804	111472415	0.963774	33619380	Body mass index and systole blood pressure (pairwise)	ATXN2	rs10774625	4e-22				systolic blood pressure, body mass index
chr12	111446804	111472415	0.963774	34446935	Externalizing behaviour (multivariate analysis)		rs10774625	1e-11		0.008	[0.006-0.01] unit increase	attention deficit hyperactivity disorder, substance abuse, antisocial behaviour measurement
chr12	111446804	111472415	0.963774	35245370	Mitral valve prolapse		rs10774625	4e-09		1.15		Mitral valve prolapse
chr12	111446804	111472415	0.963774	34855049	Lifetime smoking		rs10774625	1e-10				smoking status measurement
chr12	111446804	111472415	0.963774	35213538	Cholesteryl ester levels in HDL		rs10774625	6e-09		0.021622	[0.014-0.029] unit decrease	cholesteryl ester measurement, high density lipoprotein cholesterol measurement
chr12	111446804	111472415	0.963774	35213538	Cholesteryl esters to total lipids ratio in large HDL		rs10774625	9e-10		0.0240905	[0.016-0.032] unit decrease	cholesteryl esters:total lipids ratio, high density lipoprotein cholesterol measurement
chr12	111446804	111472415	0.963774	35213538	Free cholesterol levels in HDL		rs10774625	2e-09		0.0219724	[0.015-0.029] unit decrease	free cholesterol measurement, high density lipoprotein cholesterol measurement
chr12	111446804	111472415	0.963774	35213538	Free cholesterol to total lipids ratio in medium HDL		rs10774625	1e-12		0.0260485	[0.019-0.033] unit decrease	free cholesterol:total lipids ratio, high density lipoprotein cholesterol measurement
chr12	111446804	111472415	0.963774	35213538	HDL cholesterol levels		rs10774625	3e-09		0.0219216	[0.015-0.029] unit decrease	high density lipoprotein cholesterol measurement
chr12	111446804	111472415	0.963774	35285134	Fibrinogen levels or plasminogen activator inhibitor 1 levels (pleiotropy)		rs10774625	4e-14				fibrinogen measurement, plasminogen activator inhibitor 1 measurement
chr12	111446804	111472415	0.963774	35654975	Chronic elevation of alanine aminotransferase (cALT) levels		rs10774625	1e-08		0.039	[0.025-0.053] unit increase	serum alanine aminotransferase measurement
chr12	111446804	111494996	0.987725	26752265	Glaucoma (primary open-angle)	ATXN2	rs7137828	9e-10	(European)	1.17	NR	open-angle glaucoma
chr12	111446804	111494996	0.987725	29083406	Allergic disease (asthma, hay fever or eczema)	ATXN2	rs7137828	2e-10		1.033	[1.02-1.04]	allergic disease
chr12	111446804	111494996	0.987725	29212778	Coronary artery disease	ATXN2	rs7137828	4e-27		0.0643	[0.053-0.076] unit decrease	coronary artery disease
chr12	111446804	111494996	0.987725	23603761	Juvenile idiopathic arthritis (oligoarticular or rheumatoid factor-negative polyarticular)	SH2B3, ATXN2	rs7137828	2e-09	(additive model)	1.2	[1.13-1.28]	systemic juvenile idiopathic arthritis, polyarticular juvenile idiopathic arthritis, rheumatoid factor negative, oligoarticular juvenile idiopathic arthritis
chr12	111446804	111494996	0.987725	29912962	Diastolic blood pressure x alcohol consumption (light vs heavy) interaction (2df test)	ATXN2	rs7137828	4e-24	(EA)			diastolic blood pressure, alcohol consumption measurement
chr12	111446804	111494996	0.987725	29912962	Mean arterial pressure x alcohol consumption interaction (2df test)	ATXN2	rs7137828	2e-19	(EA, Hispanic)			mean arterial pressure, alcohol drinking
chr12	111446804	111494996	0.987725	29227965	Parental longevity (combined parental age at death)	SH2B3, ATXN2	rs7137828	3e-08				parental longevity
chr12	111446804	111494996	0.987725	29227965	Parental longevity (combined parental attained age, Martingale residuals)	SH2B3, ATXN2	rs7137828	3e-14		0.017	[0.013-0.021] unit increase	parental longevity
chr12	111446804	111494996	0.987725	29227965	Parental longevity (father's attained age)	SH2B3, ATXN2	rs7137828	3e-12				parental longevity
chr12	111446804	111494996	0.987725	30595370	Systolic blood pressure		rs7137828	9e-56				systolic blood pressure
chr12	111446804	111494996	0.987725	27841878	Diastolic blood pressure	NR	rs7137828	1e-63		0.403	unit increase	diastolic blood pressure
chr12	111446804	111494996	0.987725	27841878	Diastolic blood pressure	NR	rs7137828	4e-18		0.32	unit increase	diastolic blood pressure
chr12	111446804	111494996	0.987725	27841878	Diastolic blood pressure	NR	rs7137828	7e-15	(EA)	0.304	unit increase	diastolic blood pressure
chr12	111446804	111494996	0.987725	27841878	Systolic blood pressure	NR	rs7137828	3e-23		0.389	unit increase	systolic blood pressure
chr12	111446804	111494996	0.987725	32888494	Eosinophil percentage of white cells	ATXN2	rs7137828	2e-307		0.0833423	[0.079-0.088] unit decrease	eosinophil percentage of leukocytes
chr12	111446804	111494996	0.987725	32888493	Hematocrit	NR	rs7137828	3e-243		0.061464	[0.058-0.065] SD unit decrease	hematocrit
chr12	111446804	111494996	0.987725	32888493	Hematocrit	NR	rs7137828	1e-241				hematocrit
chr12	111446804	111494996	0.987725	32888493	Hemoglobin concentration	NR	rs7137828	4e-273		0.064984	[0.061-0.069] SD unit decrease	hemoglobin measurement
chr12	111446804	111494996	0.987725	32888493	Hemoglobin concentration	NR	rs7137828	2e-272				hemoglobin measurement
chr12	111446804	111494996	0.987725	32888493	Lymphocyte counts	NR	rs7137828	0		0.090212	[0.087-0.094] SD unit decrease	lymphocyte count
chr12	111446804	111494996	0.987725	32888493	Red blood cell count	NR	rs7137828	3e-129		0.04467	[0.041-0.048] SD unit decrease	red blood cell density measurement
chr12	111446804	111494996	0.987725	32888493	Red blood cell count	NR	rs7137828	6e-127				red blood cell density measurement
chr12	111446804	111494996	0.987725	33067605	Pappalysin-1 levels		rs7137828	4e-11		0.0685	unit decrease	pappalysin‐1 measurement
chr12	111446804	111494996	0.987725	32678081	Aging traits (healthspan, parental lifespan or longevity) (multivariate analysis)	ATXN2	rs7137828	5e-12				longevity, healthspan, parental longevity
chr12	111446804	111494996	0.987725	33574239	Addison's disease	SH2B3	rs7137828	5e-08		1.3	[1.18–1.42]	Genetic chronic primary adrenal insufficiency
chr12	111446804	111494996	0.987725	33627673	Glaucoma (primary open-angle)	ATXN2	rs7137828	2e-09		0.043	unit increase	open-angle glaucoma
chr12	111446804	111494996	0.987725	34128465	Spleen volume	SH2B3	rs7137828	3e-83		0.133	NR L decrease	spleen volume
chr12	111446804	111494996	0.987725	34469753	Eosinophil counts		rs7137828	5e-201				eosinophil count
chr12	111446804	111494996	0.987725	35213538	Glucose levels		rs7137828	2e-10		0.0260567	[0.018-0.034] unit decrease	glucose measurement
chr12	111446804	111494996	0.987725	35213538	Lactate levels		rs7137828	1e-24		0.042408	[0.034-0.051] unit increase	lactate measurement
chr12	111446804	111494996	0.987725	35285134	Coronary artery disease or factor VII levels (pleiotropy)		rs7137828	3e-21				coronary artery disease, factor VII measurement
chr12	111446804	111494996	0.987725	35285134	Coronary artery disease or factor XI levels (pleiotropy)		rs7137828	1e-21				factor XI measurement, coronary artery disease
chr12	111446804	111494996	0.987725	35285134	Coronary artery disease or von Willebrand factor levels (pleiotropy)		rs7137828	1e-22				von Willebrand factor measurement, coronary artery disease
chr12	111446804	111535554	0.985063	26502338	Systemic lupus erythematosus	SH2B3	rs597808	6e-10		1.18	[NR]	systemic lupus erythematosus
chr12	111446804	111535554	0.985063	29912962	Diastolic blood pressure x alcohol consumption interaction (2df test)	ATXN2	rs597808	8e-60	(AA, EA)			diastolic blood pressure, alcohol drinking
chr12	111446804	111535554	0.985063	29912962	Systolic blood pressure x alcohol consumption interaction (2df test)	ATXN2	rs597808	8e-32	(EA, Hispanic)			systolic blood pressure, alcohol drinking
chr12	111446804	111535554	0.985063	30367059	Hypothyroidism	ATXN2/SH2B3	rs597808	4e-12		0.18	[0.13-0.23] unit increase	hypothyroidism
chr12	111446804	111535554	0.985063	30595370	Mean corpuscular hemoglobin		rs597808	4e-24				mean corpuscular hemoglobin
chr12	111446804	111535554	0.985063	30595370	Waist-hip ratio		rs597808	3e-09				waist-hip ratio
chr12	111446804	111535554	0.985063	30643258	Smoking status (ever vs never smokers)	ATXN2	rs597808	2e-11		0.0145558	[0.01-0.019] unit increase	smoking behavior
chr12	111446804	111535554	0.985063	30510241	Colorectal cancer or advanced adenoma	SH2B3	rs597808	3e-16		1.08	[1.06-1.10]	colorectal cancer, colorectal adenoma
chr12	111446804	111535554	0.985063	31089142	Colorectal cancer	NR	rs597808	8e-15		1.09	[1.07-1.11]	colorectal cancer
chr12	111446804	111535554	0.985063	31527586	Gastroesophageal reflux disease	ATXN2, BRAP, SH2B3	rs597808	6e-09		1.03303	[1.0218-1.0442]	gastroesophageal reflux disease
chr12	111446804	111535554	0.985063	31361310	Allergic rhinitis	ATXN2	rs597808	2e-08		1.06496	[1.04-1.09]	allergic rhinitis
chr12	111446804	111535554	0.985063	32154731	Low density lipoprotein cholesterol levels	ATXN2	rs597808	4e-23		0.0255	[0.021-0.03] unit decrease	low density lipoprotein cholesterol measurement
chr12	111446804	111535554	0.985063	32203549	Apolipoprotein B levels	ATXN2	rs597808	2e-25		0.021719	[0.018-0.026] unit decrease	apolipoprotein B measurement
chr12	111446804	111535554	0.985063	32203549	LDL cholesterol levels	ATXN2	rs597808	2e-38		0.0271233	[0.023-0.031] unit decrease	low density lipoprotein cholesterol measurement
chr12	111446804	111535554	0.985063	32603359	Allergic disease (asthma, hay fever and/or eczema) (age of onset)	ATXN2	rs597808	2e-15		0.033	[0.025-0.041] unit decrease	allergic disease, age at onset
chr12	111446804	111535554	0.985063	32603359	Allergic disease (asthma, hay fever and/or eczema) (multivariate analysis)	ATXN2	rs597808	3e-15		0.033	[0.025-0.041] unit decrease	allergic disease
chr12	111446804	111535554	0.985063	32171239	Hematocrit		rs597808	9e-13		0.1402	[0.1-0.18] unit decrease	hematocrit
chr12	111446804	111535554	0.985063	32171239	Hematocrit		rs597808	3e-12		0.1679	[0.12-0.22] unit decrease	hematocrit
chr12	111446804	111535554	0.985063	32171239	Hemoglobin concentration		rs597808	2e-15		0.0531	[0.04-0.066] unit decrease	mean corpuscular hemoglobin concentration
chr12	111446804	111535554	0.985063	32171239	Hemoglobin concentration		rs597808	2e-14		0.0621	[0.046-0.078] unit decrease	mean corpuscular hemoglobin concentration
chr12	111446804	111535554	0.985063	34469753	Lymphocyte-to-monocyte ratio		rs597808	4e-25				lymphocyte:monocyte ratio
chr12	111446804	111535554	0.985063	34594039	Diastolic blood pressure		rs597808	4e-54		0.0369	[0.032-0.042] unit decrease	diastolic blood pressure
chr12	111446804	111535554	0.985063	34594039	Total cholesterol levels		rs597808	2e-38		0.0302	[0.026-0.035] unit increase	total cholesterol measurement
chr12	111446804	111535554	0.985063	33887194	Hematocrit		rs597808	2e-12		0.16	[0.12-0.2] unit decrease	hematocrit
chr12	111446804	111535554	0.985063	33887194	Hemoglobin		rs597808	3e-14		0.06	[0.04-0.08] unit decrease	hemoglobin measurement
chr12	111446804	111535554	0.985063	32929287	Lymphocyte Absolute Count		rs597808	9e-09		0.1543	[0.1-0.21] unit decrease	leukocyte count
chr12	111446804	111569952	0.985152	19430483	Diastolic blood pressure	SH2B3, ATXN2	rs653178	3e-18		0.46	[0.36-0.56] mm Hg decrease	diastolic blood pressure
chr12	111446804	111569952	0.985152	20190752	Celiac disease	SH2B3	rs653178	7e-21		1.2	[1.15-1.24]	celiac disease
chr12	111446804	111569952	0.985152	20383146	Chronic kidney disease	ATXN2	rs653178	4e-11	(eGFRcys)	0.01	[0.009-0.017] unit increase	cystatin C measurement, chronic kidney disease
chr12	111446804	111569952	0.985152	21383967	Celiac disease or Rheumatoid arthritis	SH2B3	rs653178	3e-19				immune system disease
chr12	111446804	111569952	0.985152	21909110	Blood pressure	ATXN2	rs653178	7e-20	(Mean Arterial Pressure)	0.429	[0.34-0.52] mmHg decrease	mean arterial pressure
chr12	111446804	111569952	0.985152	23263486	Urate levels	ATXN2, PTPN11	rs653178	7e-12		0.035	[0.025-0.045] mg/dl decrease	urate measurement
chr12	111446804	111569952	0.985152	24586183	Thyroid peroxidase antibody positivity	SH2B3, ATXN2	rs653178	1e-09		1.14	[1.08-1.19]	thyroid peroxidase antibody measurement
chr12	111446804	111569952	0.985152	26192919	Inflammatory bowel disease	SH2B3, ALDH2, ATXN2	rs653178	1e-08	(EA)	1.05801	[1.04-1.08]	inflammatory bowel disease
chr12	111446804	111569952	0.985152	26343387	Myocardial infarction	SH2B3	rs653178	3e-11		1.08	[1.06-1.1]	myocardial infarction
chr12	111446804	111569952	0.985152	26390057	Diastolic blood pressure	ATXN2	rs653178	1e-08	(EA)	0.5511	[0.36-0.74] mmHg decrease	diastolic blood pressure
chr12	111446804	111569952	0.985152	28067908	Inflammatory bowel disease	SH2B3, BRAP, ACAD10, ALDH2, TMEM116, NAA25, ATXN2, MAPKAPK5, ERP29, RP11-162P23.2	rs653178	2e-09				inflammatory bowel disease
chr12	111446804	111569952	0.985152	27863252	Eosinophil counts	ATXN2	rs653178	1e-180		0.101912	[0.095-0.109] unit decrease	eosinophil count
chr12	111446804	111569952	0.985152	27863252	Eosinophil percentage of granulocytes	ATXN2	rs653178	4e-126		0.08525	[0.078-0.092] unit decrease	eosinophil percentage of granulocytes
chr12	111446804	111569952	0.985152	27863252	Eosinophil percentage of white cells	ATXN2	rs653178	3e-120		0.0828377	[0.076-0.09] unit decrease	eosinophil percentage of leukocytes
chr12	111446804	111569952	0.985152	27863252	Monocyte count	ATXN2	rs653178	1e-43		0.049377	[0.042-0.056] unit decrease	monocyte count
chr12	111446804	111569952	0.985152	27863252	Neutrophil percentage of granulocytes	ATXN2	rs653178	5e-108		0.0788136	[0.072-0.086] unit increase	neutrophil percentage of granulocytes
chr12	111446804	111569952	0.985152	27863252	Sum eosinophil basophil counts	ATXN2	rs653178	7e-167		0.097991	[0.091-0.105] unit decrease	basophil count, eosinophil count
chr12	111446804	111569952	0.985152	28928442	Tonsillectomy	NR	rs653178	4e-10		0.0507	[0.035-0.067] unit decrease	tonsillectomy risk measurement
chr12	111446804	111569952	0.985152	25751624	Type 1 diabetes	SH2B3	rs653178	2e-44		1.3		type 1 diabetes mellitus
chr12	111446804	111569952	0.985152	26051272	Sarcoidosis	ATXN2, SH2B3	rs653178	2e-10	(EA)	1.19	[1.14-1.27]	obsolete_sarcoidosis
chr12	111446804	111569952	0.985152	28714469	Systemic lupus erythematosus	ATXN2	rs653178	7e-09		1.14	[1.08-1.20]	systemic lupus erythematosus
chr12	111446804	111569952	0.985152	27618448	Mean arterial pressure	ATXN2, SH2B3	rs653178	1e-23		0.479112	[0.39-0.57] unit increase	mean arterial pressure
chr12	111446804	111569952	0.985152	30275531	LDL cholesterol	ATXN2	rs653178	4e-20		0.0258	[0.02-0.031] mg dl-1 increase	low density lipoprotein cholesterol measurement
chr12	111446804	111569952	0.985152	30275531	Total cholesterol levels	ATXN2	rs653178	2e-22		0.0273	[0.022-0.033] mg dl-1 increase	total cholesterol measurement
chr12	111446804	111569952	0.985152	30595370	Eczema		rs653178	4e-19				Eczema
chr12	111446804	111569952	0.985152	31361310	Allergic disease (asthma, hay fever or eczema)	NR	rs653178	3e-14		1.04232	[1.03-1.05]	asthma, Eczema, allergic rhinitis
chr12	111446804	111569952	0.985152	31361310	Hay fever and/or eczema	NR	rs653178	1e-15		1.04855	[1.04-1.06]	Eczema, allergic rhinitis
chr12	111446804	111569952	0.985152	32296059	Asthma	ATXN2	rs653178	1e-10				asthma
chr12	111446804	111569952	0.985152	32888494	Lymphocyte percentage of white cells	ATXN2	rs653178	2e-75		0.0405986	[0.036-0.045] unit decrease	lymphocyte percentage of leukocytes
chr12	111446804	111569952	0.985152	32888494	Neutrophil percentage of white cells	ATXN2	rs653178	8e-111		0.0495284	[0.045-0.054] unit increase	neutrophil percentage of leukocytes
chr12	111446804	111569952	0.985152	32888493	Lymphocyte counts	NR	rs653178	0				lymphocyte count
chr12	111446804	111569952	0.985152	33356394	Urate levels	NR	rs653178	2e-54		0.0282	[0.025-0.032] unit decrease	urate measurement
chr12	111446804	111569952	0.985152	33462484	Alanine aminotransferase levels	NR	rs653178	3e-25		0.0251	[0.02-0.03] unit decrease	serum alanine aminotransferase measurement
chr12	111446804	111569952	0.985152	33462484	Apolipoprotein A1 levels	NR	rs653178	5e-13		0.0183	[0.013-0.023] unit increase	apolipoprotein A 1 measurement
chr12	111446804	111569952	0.985152	33462484	Apolipoprotein B levels	NR	rs653178	4e-12		0.0168	[0.012-0.022] unit increase	apolipoprotein B measurement
chr12	111446804	111569952	0.985152	33462484	Aspartate aminotransferase levels	NR	rs653178	3e-17		0.0204	[0.016-0.025] unit decrease	aspartate aminotransferase measurement
chr12	111446804	111569952	0.985152	33462484	Aspartate aminotransferase to alanine aminotransferase ratio	NR	rs653178	2e-12		0.0171	[0.012-0.022] unit increase	aspartate aminotransferase to alanine aminotransferase ratio
chr12	111446804	111569952	0.985152	33462484	Cystatin C levels	NR	rs653178	3e-174		0.0678	[0.063-0.073] unit decrease	cystatin C measurement
chr12	111446804	111569952	0.985152	33462484	Direct bilirubin levels	NR	rs653178	2e-40		0.0348	[0.03-0.04] unit decrease	bilirubin measurement
chr12	111446804	111569952	0.985152	33462484	Glycated hemoglobin levels	NR	rs653178	4e-31		0.0286	[0.024-0.033] unit increase	HbA1c measurement
chr12	111446804	111569952	0.985152	33462484	High density lipoprotein cholesterol levels	NR	rs653178	8e-31		0.0291	[0.024-0.034] unit increase	high density lipoprotein cholesterol measurement
chr12	111446804	111569952	0.985152	33462484	Low density lipoprotein cholesterol levels	NR	rs653178	1e-22		0.0236	[0.019-0.028] unit increase	low density lipoprotein cholesterol measurement
chr12	111446804	111569952	0.985152	33462484	Non-albumin protein levels	NR	rs653178	3e-59		0.0409	[0.036-0.046] unit decrease	serum non-albumin protein measurement
chr12	111446804	111569952	0.985152	33462484	Serum albumin levels	NR	rs653178	4e-20		0.0232	[0.018-0.028] unit increase	serum albumin measurement
chr12	111446804	111569952	0.985152	33462484	Serum alkaline phosphatase levels	NR	rs653178	9e-23		0.0237	[0.019-0.028] unit decrease	alkaline phosphatase measurement
chr12	111446804	111569952	0.985152	33462484	Serum phosphate levels	NR	rs653178	1e-27		0.0275	[0.023-0.032] unit decrease	blood phosphate measurement
chr12	111446804	111569952	0.985152	33462484	Serum total protein level	NR	rs653178	8e-18		0.0217	[0.017-0.027] unit decrease	blood protein measurement
chr12	111446804	111569952	0.985152	33462484	Total bilirubin levels	NR	rs653178	1e-56		0.0383	[0.034-0.043] unit decrease	bilirubin measurement
chr12	111446804	111569952	0.985152	33462484	Total cholesterol levels	NR	rs653178	1e-33		0.0291	[0.024-0.034] unit increase	total cholesterol measurement
chr12	111446804	111569952	0.985152	33462484	Urate levels	NR	rs653178	1e-45		0.0342	[0.029-0.039] unit decrease	urate measurement
chr12	111446804	111569952	0.985152	33385400	Psoriasis or type 2 diabetes (trans-disease meta-analysis)	NR	rs653178	5e-08		1.06	NR	psoriasis, type 2 diabetes mellitus
chr12	111446804	111569952	0.985152	34469753	Neutrophil-to-lymphocyte ratio		rs653178	8e-64				neutrophil-to-lymphocyte ratio
chr12	111446804	111569952	0.985152	34560273	Cortical surface area	NR	rs653178	1e-17				cortical surface area measurement
chr12	111446804	111569952	0.985152	34560273	Cortical thickness	NR	rs653178	1e-17				cortical thickness
chr12	111446804	111569952	0.985152	32929287	CD45RA- CD4+ T cell Absolute Count		rs653178	1e-08		0.1619	[0.11-0.22] unit decrease	lymphocyte count
chr12	111446804	111569952	0.985152	34910505	Vertex-wise cortical surface area		rs653178	2e-22		9.77	z score increase	cortical surface area measurement
chr12	111446804	111569952	0.985152	34910505	Vertex-wise cortical thickness		rs653178	6e-34		12.15	z score increase	cortical thickness
chr12	111446804	111569952	0.985152	34910505	Vertex-wise sulcal depth		rs653178	2e-35		12.41	z score increase	brain measurement
chr12	111446804	111569952	0.985152	33821002	Brain shape (segment 1)		rs653178	1e-09				brain measurement
chr12	111446804	111569952	0.985152	34899825	Cystatin C plasma levels		rs653178	3e-239				cystatin C measurement
chr12	111446804	111569952	0.985152	34855049	Lifetime smoking (without educational attainment)		rs653178	1e-08				smoking status measurement
chr12	111446804	111569952	0.985152	35213538	Cholesterol levels in IDL		rs653178	2e-14		0.0305813	[0.023-0.038] unit decrease	total cholesterol measurement, intermediate density lipoprotein measurement
chr12	111446804	111569952	0.985152	35213538	Cholesterol levels in large HDL		rs653178	1e-08		0.020843	[0.014-0.028] unit decrease	total cholesterol measurement, high density lipoprotein cholesterol measurement
chr12	111446804	111569952	0.985152	35213538	Cholesterol levels in medium VLDL		rs653178	4e-09		0.0243235	[0.016-0.032] unit decrease	total cholesterol measurement, very low density lipoprotein cholesterol measurement
chr12	111446804	111569952	0.985152	35213538	Cholesterol levels in very large HDL		rs653178	2e-09		0.0225654	[0.015-0.03] unit decrease	total cholesterol measurement, high density lipoprotein cholesterol measurement
chr12	111446804	111569952	0.985152	35213538	Cholesterol levels in very small VLDL		rs653178	7e-09		0.0232446	[0.015-0.031] unit decrease	total cholesterol measurement, very low density lipoprotein cholesterol measurement
chr12	111446804	111569952	0.985152	35213538	Cholesterol to total lipids ratio in large HDL		rs653178	4e-11		0.0256182	[0.018-0.033] unit decrease	cholesterol:total lipids ratio, high density lipoprotein cholesterol measurement
chr12	111446804	111569952	0.985152	35213538	Cholesterol to total lipids ratio in medium VLDL		rs653178	9e-10		0.0238212	[0.016-0.031] unit decrease	very low density lipoprotein cholesterol measurement, cholesterol:total lipids ratio
chr12	111446804	111569952	0.985152	35213538	Cholesteryl ester levels in IDL		rs653178	3e-14		0.0304397	[0.023-0.038] unit decrease	cholesteryl ester measurement, intermediate density lipoprotein measurement
chr12	111446804	111569952	0.985152	35213538	Cholesteryl ester levels in large HDL		rs653178	1e-08		0.0208072	[0.014-0.028] unit decrease	cholesteryl ester measurement, high density lipoprotein cholesterol measurement
chr12	111446804	111569952	0.985152	35213538	Cholesteryl ester levels in medium VLDL		rs653178	5e-10		0.0255285	[0.017-0.034] unit decrease	cholesteryl ester measurement, very low density lipoprotein cholesterol measurement
chr12	111446804	111569952	0.985152	35213538	Cholesteryl ester levels in very large HDL		rs653178	5e-10		0.0230419	[0.016-0.03] unit decrease	cholesteryl ester measurement, high density lipoprotein cholesterol measurement
chr12	111446804	111569952	0.985152	35213538	Cholesteryl ester levels in very small VLDL		rs653178	1e-09		0.0243993	[0.017-0.032] unit decrease	cholesteryl ester measurement, very low density lipoprotein cholesterol measurement
chr12	111446804	111569952	0.985152	35213538	Cholesteryl esters to total lipids ratio in IDL		rs653178	2e-08		0.0228169	[0.015-0.031] unit decrease	cholesteryl esters:total lipids ratio, intermediate density lipoprotein measurement
chr12	111446804	111569952	0.985152	35213538	Cholesteryl esters to total lipids ratio in very small VLDL		rs653178	2e-10		0.0247041	[0.017-0.032] unit decrease	very low density lipoprotein cholesterol measurement, cholesteryl esters:total lipids ratio
chr12	111446804	111569952	0.985152	35213538	Concentration of IDL particles		rs653178	6e-10		0.0252979	[0.017-0.033] unit decrease	intermediate density lipoprotein measurement
chr12	111446804	111569952	0.985152	35213538	Concentration of large HDL particles		rs653178	2e-08		0.0203359	[0.013-0.027] unit decrease	high density lipoprotein cholesterol measurement
chr12	111446804	111569952	0.985152	35213538	Concentration of very large HDL particles		rs653178	8e-09		0.0214987	[0.014-0.029] unit decrease	high density lipoprotein cholesterol measurement
chr12	111446804	111569952	0.985152	35213538	Free cholesterol levels in IDL		rs653178	4e-14		0.0303093	[0.022-0.038] unit decrease	free cholesterol measurement, intermediate density lipoprotein measurement
chr12	111446804	111569952	0.985152	35213538	Free cholesterol levels in large HDL		rs653178	2e-08		0.0204682	[0.013-0.028] unit decrease	free cholesterol measurement, high density lipoprotein cholesterol measurement
chr12	111446804	111569952	0.985152	35213538	Free cholesterol to total lipids ratio in large HDL		rs653178	3e-09		0.0228574	[0.015-0.03] unit decrease	free cholesterol:total lipids ratio, high density lipoprotein cholesterol measurement
chr12	111446804	111569952	0.985152	35213538	Free cholesterol to total lipids ratio in medium VLDL		rs653178	2e-11		0.0264821	[0.019-0.034] unit decrease	very low density lipoprotein cholesterol measurement, free cholesterol:total lipids ratio
chr12	111446804	111569952	0.985152	35213538	Free cholesterol to total lipids ratio in small VLDL		rs653178	1e-11		0.0266054	[0.019-0.034] unit decrease	very low density lipoprotein cholesterol measurement, free cholesterol:total lipids ratio
chr12	111446804	111569952	0.985152	35213538	Phospholipid levels in IDL		rs653178	4e-12		0.0276945	[0.02-0.036] unit decrease	phospholipid measurement, intermediate density lipoprotein measurement
chr12	111446804	111569952	0.985152	35213538	Phospholipids to total lipids ratio in large HDL		rs653178	9e-10		0.0244864	[0.017-0.032] unit increase	phospholipids:total lipids ratio, high density lipoprotein cholesterol measurement
chr12	111446804	111569952	0.985152	35213538	Phospholipids to total lipids ratio in medium VLDL		rs653178	8e-10		0.0243771	[0.017-0.032] unit decrease	very low density lipoprotein cholesterol measurement, phospholipids:total lipids ratio
chr12	111446804	111569952	0.985152	35213538	Phospholipids to total lipids ratio in small VLDL		rs653178	4e-12		0.0273172	[0.02-0.035] unit decrease	very low density lipoprotein cholesterol measurement, phospholipids:total lipids ratio
chr12	111446804	111569952	0.985152	35213538	Remnant cholesterol (non-HDL, non-LDL -cholesterol)		rs653178	2e-09		0.0247731	[0.017-0.033] unit decrease	remnant cholesterol measurement
chr12	111446804	111569952	0.985152	35213538	Sphingomyelin levels		rs653178	8e-15		0.0300303	[0.022-0.038] unit decrease	sphingomyelin measurement
chr12	111446804	111569952	0.985152	35213538	Total cholesterol levels		rs653178	5e-14		0.030207	[0.022-0.038] unit decrease	total cholesterol measurement
chr12	111446804	111569952	0.985152	35213538	Total cholines levels		rs653178	3e-10		0.024447	[0.017-0.032] unit decrease	choline measurement
chr12	111446804	111569952	0.985152	35213538	Total esterified cholesterol levels		rs653178	2e-14		0.0305352	[0.023-0.038] unit decrease	esterified cholesterol measurement
chr12	111446804	111569952	0.985152	35213538	Total free cholesterol levels		rs653178	1e-12		0.028828	[0.021-0.037] unit decrease	free cholesterol measurement
chr12	111446804	111569952	0.985152	35213538	Total lipid levels in IDL		rs653178	2e-13		0.0293133	[0.021-0.037] unit decrease	lipid measurement, intermediate density lipoprotein measurement
chr12	111446804	111569952	0.985152	35213538	Total phospholipid levels in lipoprotein particles		rs653178	5e-11		0.0258963	[0.018-0.034] unit decrease	lipoprotein measurement, phospholipid measurement
chr12	111446804	111569952	0.985152	35213538	Triglycerides to total lipids ratio in medium VLDL		rs653178	4e-10		0.0243764	[0.017-0.032] unit increase	triglycerides:total lipids ratio, very low density lipoprotein cholesterol measurement
chr12	111446804	111569952	0.985152	35213538	Triglycerides to total lipids ratio in small LDL		rs653178	5e-08		0.0217629	[0.014-0.03] unit increase	triglycerides:total lipids ratio, low density lipoprotein cholesterol measurement
chr12	111446804	111569952	0.985152	35213538	Triglycerides to total lipids ratio in very small VLDL		rs653178	3e-10		0.0245744	[0.017-0.032] unit increase	triglycerides:total lipids ratio, very low density lipoprotein cholesterol measurement
chr12	111446804	111569952	0.985152	33414548	Kynurenine levels		rs653178	1e-45		14.174	(zscore) increase	kynurenine measurement
chr12	111446804	111621753	0.84737	28537254	Psoriasis	BRAP, MAPKAPK5	rs11065979	2e-08		1.08		psoriasis
chr12	111446804	111621753	0.84737	27863252	White blood cell count (basophil)	intergenic	rs11065979	1e-12		0.0250959	[0.018-0.032] unit increase	basophil count
chr12	111446804	111621753	0.84737	22961000	Primary biliary cirrhosis	ATXN2, BRAP, SH2B3	rs11065979	3e-09		1.2	[1.13-1.27]	primary biliary cirrhosis
chr12	111446804	111621753	0.84737	29875488	Blood protein levels	BRAP	rs11065979	2e-12	(Platelet glycoprotein Ib alpha chain, GP1BA.4990.87.1)	0.17	[0.13-0.21] unit increase	blood protein measurement
chr12	111446804	111621753	0.84737	29912962	Diastolic blood pressure x alcohol consumption (light vs heavy) interaction (2df test)	BRAP	rs11065979	4e-21	(EA)			diastolic blood pressure, alcohol consumption measurement
chr12	111446804	111621753	0.84737	29912962	Diastolic blood pressure x alcohol consumption interaction (2df test)	BRAP	rs11065979	2e-45	(EA)			diastolic blood pressure, alcohol drinking
chr12	111446804	111621753	0.84737	29912962	Mean arterial pressure x alcohol consumption (light vs heavy) interaction (2df test)	BRAP	rs11065979	1e-16	(EA)			mean arterial pressure, alcohol consumption measurement
chr12	111446804	111621753	0.84737	29912962	Mean arterial pressure x alcohol consumption interaction (2df test)	BRAP	rs11065979	2e-14	(EA, Hispanic)			mean arterial pressure, alcohol drinking
chr12	111446804	111621753	0.84737	29912962	Mean arterial pressure x alcohol consumption interaction (2df test)	BRAP	rs11065979	1e-11	(EA)			mean arterial pressure, alcohol drinking
chr12	111446804	111621753	0.84737	30054594	Intraocular pressure	ATXN2	rs11065979	3e-09		0.0776	[0.052-0.103] unit decrease	intraocular pressure measurement
chr12	111446804	111621753	0.84737	29912962	Systolic blood pressure x alcohol consumption interaction (2df test)	BRAP	rs11065979	2e-22	(EA)			systolic blood pressure, alcohol drinking
chr12	111446804	111621753	0.84737	29227965	Parental longevity (combined parental attained age, Martingale residuals)	NR	rs11065979	2e-12		0.0158643	[0.011-0.02] unit decrease	parental longevity
chr12	111446804	111621753	0.84737	27736895	Diastolic blood pressure	SH2B3, ATXN2	rs11065979	3e-08	(Hispanic)	0.73	[0.48-0.98] unit decrease	diastolic blood pressure
chr12	111446804	111621753	0.84737	30929738	Asthma (childhood onset)	ATXN2, BRAP	rs11065979	5e-18		1.066	[1.05-1.08]	childhood onset asthma
chr12	111446804	111621753	0.84737	31217584	Diastolic blood pressure	NR	rs11065979	5e-08		0.657567	[0.42-0.89] unit increase	diastolic blood pressure
chr12	111446804	111621753	0.84737	30642433	Parental lifespan	ATXN2, BRAP	rs11065979	1e-12		0.2798	[0.2-0.36] years increase	parental longevity
chr12	111446804	111621753	0.84737	32047268	Small vessel stroke (CCSp classification)	SH2B3, BRAP, ALDH2	rs11065979	9e-09		1.13	NR	small vessel stroke
chr12	111446804	111621753	0.84737	34021172	Waist-to-hip ratio adjusted for BMI	BRAP	rs11065979	2e-08		0.0158743	[0.01-0.021] unit increase	BMI-adjusted waist-hip ratio
chr12	111446804	111621753	0.84737	32929287	CD64 on CD14+ CD16+ monocyte		rs11065979	6e-09		0.1497	[0.099-0.2] unit increase	blood protein measurement
chr12	111447506	111447506	1	32888494	Hematocrit	SH2B3	rs72650673	4e-23		0.245253	[0.2-0.29] unit increase	hematocrit
chr12	111447506	111447506	1	32888494	Hemoglobin	SH2B3	rs72650673	3e-21		0.234509	[0.19-0.28] unit increase	hemoglobin measurement
chr12	111447506	111447506	1	32888494	High light scatter reticulocyte count	SH2B3	rs72650673	5e-18		0.215342	[0.17-0.26] unit increase	reticulocyte count
chr12	111447506	111447506	1	32888494	High light scatter reticulocyte percentage of red cells	SH2B3	rs72650673	8e-13		0.178375	[0.13-0.23] unit increase	reticulocyte measurement
chr12	111447506	111447506	1	32888494	Monocyte percentage of white cells	SH2B3	rs72650673	4e-13		0.180212	[0.13-0.23] unit decrease	monocyte percentage of leukocytes
chr12	111447506	111447506	1	32888494	Reticulocyte count	SH2B3	rs72650673	1e-25		0.261079	[0.21-0.31] unit increase	reticulocyte count
chr12	111447506	111447506	1	32888494	Reticulocyte fraction of red cells	SH2B3	rs72650673	1e-17		0.214405	[0.17-0.26] unit increase	reticulocyte measurement
chr12	111447506	111447506	1	33462484	Apolipoprotein A1 levels	NR	rs72650673	8e-10		0.1747	[0.12-0.23] unit decrease	apolipoprotein A 1 measurement
chr12	111447506	111447506	1	33462484	Cystatin C levels	NR	rs72650673	9e-27		0.2922	[0.24-0.35] unit increase	cystatin C measurement
chr12	111447506	111447506	1	33462484	High density lipoprotein cholesterol levels	NR	rs72650673	2e-17		0.2412	[0.19-0.3] unit decrease	high density lipoprotein cholesterol measurement
chr12	111447506	111489157	1	32888494	Neutrophil count	ATXN2	rs570074821	8e-37		0.3201	[0.27-0.37] unit increase	neutrophil count
chr12	111447506	111489157	1	32888494	White blood cell count	ATXN2	rs570074821	3e-43		0.347113	[0.3-0.4] unit increase	leukocyte count
chr12	111447506	111499189	1	32888494	Platelet count	ATXN2	rs551014092	5e-193		0.756319	[0.71-0.81] unit increase	platelet count
chr12	111447506	111499189	1	32888494	Plateletcrit	ATXN2	rs551014092	5e-204		0.774559	[0.72-0.82] unit increase	platelet crit
chr13	24210177	24200509	0.846755	27182965	Hypothyroidism	SPATA13	rs9511143	3e-08		1.08696	[1.05-1.12]	hypothyroidism
chr13	24210177	24212218	0.882073	31015401	Medication use (thyroid preparations)	SPATA13	rs7333647	6e-35		0.124414	[0.1-0.14] unit increase	Thyroid preparation use measurement
chr13	24210177	24212247	0.999882	34594039	Medication use (thyroid preparations)		rs7327883	2e-33		0.1197	[0.1-0.14] unit increase	Thyroid preparation use measurement
chr13	24210177	24212777	0.99989	32581359	Autoimmune thyroid disease	SPATA13	rs17364832	2e-23		1.1	[NR]	autoimmune thyroid disease
chr13	24211331	24202058	0.897613	32769997	Thyroid stimulating hormone levels	SPATA13	rs7318607	8e-17		0.0409	[0.031-0.05] SD increase	thyroid stimulating hormone measurement
chr13	24211331	24207942	0.986935	30367059	Thyroid stimulating hormone levels	SPATA13	rs7329958	7e-14		0.044	[0.032-0.056] unit decrease	thyroid stimulating hormone measurement
chr13	24211331	24212438	1	34594039	Hypothyroidism		rs9511151	3e-20		0.0976	[0.077-0.118] unit decrease	hypothyroidism
chr13	24211331	24212439	1	30595370	Autoimmune traits		rs9507287	7e-16				autoimmune disease
chr13	24211331	24212439	1	30595370	Hypothyroidism		rs9507287	8e-42				hypothyroidism
chr13	28029870	28029870	1	28158719	White blood cell count (monocyte)	FLT3	rs76428106	8e-11		0.0497	[0.035-0.065] unit decrease	monocyte count
chr13	28029870	28029870	1	27863252	Granulocyte percentage of myeloid white cells	FLT3	rs76428106	2e-136		0.388883	[0.36-0.42] unit decrease	granulocyte percentage of myeloid white cells
chr13	28029870	28029870	1	27863252	Monocyte count	FLT3	rs76428106	3e-240		0.517711	[0.49-0.55] unit increase	monocyte count
chr13	28029870	28029870	1	27863252	Monocyte percentage of white cells	FLT3	rs76428106	4e-188		0.456364	[0.43-0.49] unit increase	monocyte percentage of leukocytes
chr13	28029870	28029870	1	27863252	Myeloid white cell count	FLT3	rs76428106	8e-21		0.147559	[0.12-0.18] unit increase	myeloid white cell count
chr13	28029870	28029870	1	27863252	White blood cell count	FLT3	rs76428106	2e-19		0.142151	[0.11-0.17] unit increase	leukocyte count
chr13	28029870	28029870	1	30595370	Autoimmune traits		rs76428106	3e-20				autoimmune disease
chr13	28029870	28029870	1	30595370	Hypothyroidism		rs76428106	4e-39				hypothyroidism
chr13	28029870	28029870	1	30595370	Red cell distribution width		rs76428106	7e-09				red blood cell distribution width
chr13	28029870	28029870	1	30595370	White blood cell count		rs76428106	4e-63				leukocyte count
chr13	28029870	28029870	1	31015401	Medication use (thyroid preparations)	FLT3	rs76428106	2e-26		0.467727	[0.38-0.55] unit increase	Thyroid preparation use measurement
chr13	28029870	28029870	1	28915241	Blood protein levels	NR	rs76428106	2e-12	(Flt3L)	2.11718	[1.53-2.71] unit increase	Fms-related tyrosine kinase 3 ligand measurement
chr13	28029870	28029870	1	32203549	Apolipoprotein A1 levels	FLT3	rs76428106	2e-11		0.0607578	[0.043-0.078] unit increase	apolipoprotein A 1 measurement
chr13	28029870	28029870	1	32203549	HDL cholesterol levels	FLT3	rs76428106	2e-12		0.0620148	[0.045-0.079] unit increase	high density lipoprotein cholesterol measurement
chr13	28029870	28029870	1	32581359	Autoimmune thyroid disease	FLT3	rs76428106	2e-24		1.46	[NR]	autoimmune thyroid disease
chr13	28029870	28029870	1	32888494	Basophil count	FLT3	rs76428106	7e-16		0.0823445	[0.062-0.102] unit increase	basophil count
chr13	28029870	28029870	1	32888494	Lymphocyte counts	FLT3	rs76428106	5e-11		0.066816	[0.047-0.087] unit increase	lymphocyte count
chr13	28029870	28029870	1	32888494	Lymphocyte percentage of white cells	FLT3	rs76428106	2e-22		0.100469	[0.08-0.121] unit decrease	lymphocyte percentage of leukocytes
chr13	28029870	28029870	1	32888494	Monocyte count	FLT3	rs76428106	0		0.631453	[0.61-0.65] unit increase	monocyte count
chr13	28029870	28029870	1	32888494	Monocyte percentage of white cells	FLT3	rs76428106	0		0.541048	[0.52-0.56] unit increase	monocyte percentage of leukocytes
chr13	28029870	28029870	1	32888494	Neutrophil count	FLT3	rs76428106	3e-38		0.133218	[0.11-0.15] unit increase	neutrophil count
chr13	28029870	28029870	1	32888494	White blood cell count	FLT3	rs76428106	4e-83		0.19873	[0.18-0.22] unit increase	leukocyte count
chr13	28029870	28029870	1	32888493	Basophil count	NR	rs76428106	3e-18		0.081896	[0.064-0.1] SD unit increase	basophil count
chr13	28029870	28029870	1	32888493	Basophil count	NR	rs76428106	1e-15				basophil count
chr13	28029870	28029870	1	32888493	Lymphocyte counts	NR	rs76428106	5e-13		0.062814	[0.046-0.08] SD unit increase	lymphocyte count
chr13	28029870	28029870	1	32888493	Lymphocyte counts	NR	rs76428106	4e-11				lymphocyte count
chr13	28029870	28029870	1	32888493	Monocyte count	NR	rs76428106	0				monocyte count
chr13	28029870	28029870	1	32888493	Neutrophil count	NR	rs76428106	6e-32		0.104475	[0.087-0.122] SD unit increase	neutrophil count
chr13	28029870	28029870	1	32888493	White blood cell count	NR	rs76428106	3e-77		0.158445	[0.14-0.18] SD unit increase	myeloid white cell count
chr13	28029870	28029870	1	32888493	White blood cell count	NR	rs76428106	4e-74				myeloid white cell count
chr13	28029870	28029870	1	33462484	Apolipoprotein A1 levels	NR	rs76428106	3e-09		0.0682	[0.046-0.091] unit decrease	apolipoprotein A 1 measurement
chr13	28029870	28029870	1	33462484	Cystatin C levels	NR	rs76428106	2e-13		0.0804	[0.059-0.102] unit increase	cystatin C measurement
chr13	28029870	28029870	1	33462484	Total cholesterol levels	NR	rs76428106	5e-12		0.0756	[0.054-0.097] unit decrease	total cholesterol measurement
chr13	28029870	28029870	1	34107879	White blood cell count (monocyte)		rs76428106	1e-08		0.515	[0.34-0.69] unit increase	monocyte count
chr13	28029870	28029870	1	34469753	Lymphocyte-to-monocyte ratio		rs76428106	1e-220				lymphocyte:monocyte ratio
chr13	28029870	28029870	1	34469753	Monocyte count		rs76428106	0				monocyte count
chr13	28029870	28029870	1	34469753	Neutrophil count		rs76428106	2e-28				neutrophil count
chr13	28029870	28029870	1	34594039	HDL cholesterol		rs76428106	9e-09		0.0598	[0.039-0.08] unit decrease	high density lipoprotein cholesterol measurement
chr13	28029870	28029870	1	34594039	Hypothyroidism		rs76428106	7e-15		0.3711	[0.28-0.46] unit increase	hypothyroidism
chr13	28029870	28029870	1	34594039	LDL cholesterol		rs76428106	6e-09		0.0626	[0.042-0.084] unit decrease	low density lipoprotein cholesterol measurement
chr13	28029870	28029870	1	34594039	Lymphocyte counts		rs76428106	7e-09		0.0628	[0.041-0.084] unit increase	lymphocyte count
chr13	28029870	28029870	1	34594039	Medication use (thyroid preparations)		rs76428106	2e-26		0.4677	[0.38-0.55] unit increase	Thyroid preparation use measurement
chr13	28029870	28029870	1	34594039	Monocyte count		rs76428106	0		0.4865	[0.47-0.51] unit increase	monocyte count
chr13	28029870	28029870	1	34594039	Neutrophil count		rs76428106	1e-23		0.1088	[0.087-0.13] unit increase	neutrophil count
chr13	28029870	28029870	1	34594039	Serum total protein level		rs76428106	1e-29		0.1296	[0.11-0.15] unit increase	total blood protein measurement
chr13	28029870	28029870	1	34594039	Total cholesterol levels		rs76428106	2e-13		0.078	[0.057-0.099] unit decrease	total cholesterol measurement
chr13	28029870	28029870	1	34594039	White blood cell count		rs76428106	7e-49		0.1599	[0.14-0.18] unit increase	leukocyte count
chr13	28100660	28100660	1	27863252	Myeloid white cell count	FLT3	rs117145034	1e-10		0.102196	[0.071-0.133] unit increase	myeloid white cell count
chr13	28100660	28100660	1	32888494	Monocyte count	FLT3	rs117145034	4e-117		0.222175	[0.2-0.24] unit increase	monocyte count
chr13	28100660	28100660	1	32888494	Monocyte percentage of white cells	FLT3	rs117145034	4e-68		0.168645	[0.15-0.19] unit increase	monocyte percentage of leukocytes
chr13	28100660	28100660	1	32888494	Neutrophil count	FLT3	rs117145034	2e-12		0.0686555	[0.05-0.088] unit increase	neutrophil count
chr13	28100660	28100660	1	32888494	White blood cell count	FLT3	rs117145034	1e-23		0.0969207	[0.078-0.116] unit increase	leukocyte count
chr13	42470810	42414410	0.931834	30013184	Allergic rhinitis	TNFSF11, AKAP11	rs7328203	1e-10		1.03	[1.02-1.04]	allergic rhinitis
chr13	42470810	42415524	0.903561	32888493	Lymphocyte counts	NR	rs9594746	1e-27		0.02067	[0.017-0.024] SD unit decrease	lymphocyte count
chr13	42470810	42417320	0.955707	34594039	Lymphocyte counts		rs67190063	2e-19		0.0199	[0.016-0.024] unit decrease	lymphocyte count
chr13	42470810	42422412	0.955709	31015401	Medication use (thyroid preparations)	AKAP11	rs9533100	1e-13		0.0677269	[0.05-0.086] unit decrease	Thyroid preparation use measurement
chr13	42470810	42422412	0.955709	32888494	Lymphocyte counts		rs9533100	7e-21		0.020792	[0.016-0.025] unit decrease	lymphocyte count
chr13	42470810	42443894	0.963785	26192919	Crohn's disease	AKAP1, TFSF11	rs9525625	1e-09	(EA)	1.0764	[1.05-1.1]	Crohn's disease
chr13	42470810	42452525	0.96382	27863252	Lymphocyte percentage of white cells	intergenic	rs1830790	3e-09		0.0213427	[0.014-0.028] unit decrease	lymphocyte percentage of leukocytes
chr13	42470810	42457891	0.963367	33106285	Arthritis (juvenile idiopathic)	TNFSF11	rs12430303	2e-09		1.14	[1.09-1.19]	juvenile idiopathic arthritis
chr13	42470810	42458457	0.980344	18445777	Bone mineral density (spine)	RANKL	rs9594759	2e-21		0.17	[0.14-0.21] s.d. decrease	bone density
chr13	42470810	42458457	0.980344	19079262	Bone mineral density (spine)	RANKL	rs9594759	2e-17		0.12	[0.09-0.15] s.d. decrease	bone density
chr13	42470810	42460832	0.944557	32603359	Allergic disease (asthma, hay fever and/or eczema) (age of onset)	AKAP11, TNFSF11	rs1853573	4e-12		0.029	[0.021-0.037] unit decrease	allergic disease, age at onset
chr13	42470810	42460832	0.944557	32603359	Allergic disease (asthma, hay fever and/or eczema) (multivariate analysis)	AKAP11, TNFSF11	rs1853573	4e-12		0.029	[0.021-0.037] unit decrease	allergic disease
chr13	42470810	42460832	0.944557	34594039	Nasal polyps		rs1853573	2e-08		0.1146	[0.074-0.155] unit increase	Nasal Cavity Polyp
chr13	42470810	42460832	0.943659	32603359	Allergic disease (asthma, hay fever and/or eczema) (age of onset)	AKAP11, TNFSF11	rs1853573	4e-12		0.029	[0.021-0.037] unit decrease	allergic disease, age at onset
chr13	42470810	42460832	0.943659	32603359	Allergic disease (asthma, hay fever and/or eczema) (multivariate analysis)	AKAP11, TNFSF11	rs1853573	4e-12		0.029	[0.021-0.037] unit decrease	allergic disease
chr13	42470810	42460832	0.943659	34594039	Nasal polyps		rs1853573	2e-08		0.1146	[0.074-0.155] unit increase	Nasal Cavity Polyp
chr13	42470810	42465537	0.963887	33067605	TNF-related activation-induced cytokine levels		rs4512994	3e-31		0.1139	unit increase	protein measurement
chr13	42470810	42469459	0.963885	32888493	Lymphocyte counts	NR	rs12428878	2e-25				lymphocyte count
chr13	42470810	42470810	0.99993	34594039	Hypothyroidism		rs7990020	1e-08		0.0577	[0.038-0.077] unit increase	hypothyroidism
chr13	42470810	42470810	0.99993	34594039	Medication use (thyroid preparations)		rs7990020	5e-13		0.0632	[0.046-0.08] unit increase	Thyroid preparation use measurement
chr13	42470810	42470810	1	34594039	Hypothyroidism		rs7990020	1e-08		0.0577	[0.038-0.077] unit increase	hypothyroidism
chr13	42470810	42470810	1	34594039	Medication use (thyroid preparations)		rs7990020	5e-13		0.0632	[0.046-0.08] unit increase	Thyroid preparation use measurement
chr13	42470810	42471900	0.999897	30595370	Autoimmune traits		rs2093816	3e-13				autoimmune disease
chr13	42470810	42473124	0.980401	32581359	Autoimmune thyroid disease	NR	rs9533118	1e-14		1.07527	[NR]	autoimmune thyroid disease
chr13	42470810	42476318	0.876365	34033851	Primary biliary cholangitis		rs79344245	3e-12		0.142495	[0.1-0.18] unit increase	primary biliary cirrhosis
chr13	42470810	42476978	0.963452	32888494	Lymphocyte percentage of white cells		rs386378951	3e-22		0.0215505	[0.017-0.026] unit decrease	lymphocyte percentage of leukocytes
chr13	42470810	42476978	0.963285	32888494	Lymphocyte percentage of white cells		rs386378951	3e-22		0.0215505	[0.017-0.026] unit decrease	lymphocyte percentage of leukocytes
chr13	42470810	42478744	0.96392	21102463	Crohn's disease	TNFSF11	rs2062305	5e-10		1.1	[1.05-1.15]	Crohn's disease
chr13	42470810	42480866	0.956752	34033851	Primary biliary cholangitis		rs9533122	6e-13		0.155125	[0.11-0.2] unit decrease	primary biliary cirrhosis
chr13	42574410	42574410	1	30598549	Heel bone mineral density	TNFSF11	rs138818878	6e-15		0.043973	[0.033-0.055] unit decrease	heel bone mineral density
chr13	42574410	42574410	1	30595370	Heel bone mineral density		rs138818878	1e-24				heel bone mineral density
chr13	42574410	42579733	0.998873	30048462	Heel bone mineral density		rs117543324	3e-21		0.0570335	[0.045-0.069] unit decrease	heel bone mineral density
chr13	42574410	42625967	0.950432	29304378	Total body bone mineral density	NR	rs78667121	2e-13		0.1326	unit increase	bone density
chr13	42574410	42625967	0.950432	29304378	Total body bone mineral density	NR	rs78667121	6e-16	(European)	0.1557	unit increase	bone density
chr13	42574410	42625967	0.950432	33462484	Serum alkaline phosphatase levels	NR	rs78667121	3e-21		0.0655	[0.052-0.079] unit decrease	alkaline phosphatase measurement
chr13	42574410	42625967	0.950432	34673960	Bone mineral density (spine)		rs78667121	2e-09				spine bone mineral density
chr13	50245458	50237019	0.999651	30595370	Hypothyroidism		rs9562955	1e-08				hypothyroidism
chr13	74119264	74119264	1	30595370	White blood cell count		rs9600233	7e-14				leukocyte count
chr13	74119264	74119264	1	32888494	Eosinophil percentage of white cells	KLF12	rs9600233	4e-18		0.0263598	[0.02-0.032] unit decrease	eosinophil percentage of leukocytes
chr13	74119264	74119264	1	34594039	White blood cell count		rs9600233	1e-13		0.0221	[0.016-0.028] unit increase	leukocyte count
chr13	74119264	74127968	0.912512	30595370	Eosinophil counts		rs7335976	1e-09				eosinophil count
chr13	74119264	74130150	0.915011	27863252	Eosinophil percentage of white cells	KLF12	rs9600235	6e-09		0.0289442	[0.019-0.039] unit decrease	eosinophil percentage of leukocytes
chr13	74119264	74131062	0.915443	32888493	Red blood cell count	NR	rs9600236	4e-12		0.018002	[0.013-0.023] SD unit decrease	red blood cell density measurement
chr13	74119264	74131114	0.915007	32888493	Red blood cell count	NR	rs9600237	3e-10				red blood cell density measurement
chr13	74119264	74133293	0.872086	32888494	Lymphocyte counts	KLF12	rs77919370	4e-13		0.0310656	[0.023-0.039] unit increase	lymphocyte count
chr13	74119264	74133293	0.872086	34469753	Platelet-to-lymphocyte ratio		rs77919370	1e-17				platelet-to-lymphocyte ratio
chr13	74119264	74133293	0.872086	34469753	Platelet-to-lymphocyte ratio		rs77919370	5e-08				platelet-to-lymphocyte ratio
chr13	74119264	74133293	0.872086	34594039	Lymphocyte counts		rs77919370	5e-52		0.0477	[0.042-0.054] unit increase	lymphocyte count
chr13	110539066	110539466	0.999997	32769997	Thyroid stimulating hormone levels	RAB20	rs4393429	9e-09		0.03	[0.02-0.04] SD decrease	thyroid stimulating hormone measurement
chr14	36095227	36063370	0.952795	28195142	Thyroid cancer	NR	rs368187	5e-23		1.39	1.30-1.47	thyroid carcinoma
chr14	36095227	36063370	0.952795	33527407	Differentiated thyroid cancer	NR	rs368187	4e-13		1.47	[1.32-1.63]	differentiated thyroid carcinoma
chr14	36095227	36063370	0.952795	34594039	Goiter		rs368187	2e-17		0.2031	[0.16-0.25] unit decrease	goiter
chr14	36095227	36104812	0.845482	23408906	Thyroid hormone levels	MBIP	rs1537424	1e-08	(TSH)	0.052	[0.034-0.07] unit decrease	hormone measurement, thyroid stimulating hormone measurement
chr14	36269155	36269155	1	22267200	Thyroid cancer	MBIP	rs116909374	5e-11		2.09	[1.68-2.60]	thyroid carcinoma
chr14	36269155	36269155	1	28195142	Thyroid cancer	NR	rs116909374	1e-16		1.81	1.57-2.08	thyroid carcinoma
chr14	36269155	36269155	1	30595370	Hypothyroidism		rs116909374	3e-08				hypothyroidism
chr14	36269155	36269155	1	25743335	Thyroid stimulating hormone levels	MBIP	rs116909374	5e-11		0.208	[0.15-0.27] unit decrease	thyroid stimulating hormone measurement
chr14	36269155	36269155	1	32769997	Thyroid stimulating hormone levels	PTCSC3, MBIP	rs116909374	8e-30		0.1692	[0.14-0.2] SD decrease	thyroid stimulating hormone measurement
chr14	36269155	36269155	1	33527407	Differentiated thyroid cancer	NR	rs116909374	2e-10		0.43	[0.33-0.55]	differentiated thyroid carcinoma
chr14	68283210	68261708	0.943504	34594039	Pediatric asthma		rs28498223	5e-09		0.0606	[0.04-0.081] unit increase	childhood onset asthma
chr14	68283210	68276590	0.945498	31619474	Asthma	RAD51B	rs10131490	3e-12		1.04967	[1.04-1.06]	asthma
chr14	68283210	68283210	1	27182965	Asthma	RAD51B	rs3784099	2e-08		1.06157	[1.04-1.08]	asthma
chr14	68283210	68283210	1	30595370	Hypothyroidism		rs3784099	2e-10				hypothyroidism
chr14	68283210	68283210	1	31015401	Medication use (thyroid preparations)	RAD51B	rs3784099	2e-10		0.0649118	[0.045-0.085] unit decrease	Thyroid preparation use measurement
chr14	68283210	68283210	1	32581359	Autoimmune thyroid disease	RAD51B	rs3784099	4e-11		1.06383	[NR]	autoimmune thyroid disease
chr14	68283210	68283210	1	34033851	Primary biliary cholangitis		rs3784099	8e-17		0.203016	[0.16-0.25] unit decrease	primary biliary cirrhosis
chr14	68283210	68283210	1	34033851	Primary biliary cholangitis		rs3784099	2e-14		0.177104	[0.13-0.22] unit decrease	primary biliary cirrhosis
chr14	68283210	68283210	1	34594039	Medication use (thyroid preparations)		rs3784099	3e-11		0.0654	[0.046-0.085] unit decrease	Thyroid preparation use measurement
chr14	68283210	68285926	0.996826	30535121	Macular thickness	RAD51B	rs8008961	2e-16		0.605	[0.46-0.75] unit increase	macula measurement
chr14	68283210	68285926	0.996826	29785011	Asthma or allergic disease (pleiotropy)	RAD51B	rs8008961	1e-08		1.05		asthma, allergic disease
chr14	68283210	68285926	0.996826	31669095	Atopic asthma	NR	rs8008961	2e-14				atopic asthma
chr14	68283210	68286570	0.997507	31669095	Asthma (childhood onset)	NR	rs2208397	1e-09				childhood onset asthma
chr14	68283210	68286876	0.99615	21399635	Primary biliary cholangitis	RAD51L1	rs911263	2e-11		1.29	[1.20-1.39]	biliary liver cirrhosis
chr14	68283210	68286876	0.99615	26394269	Primary biliary cholangitis	RAD51L1, RAD51B	rs911263	2e-09		1.24	NR	primary biliary cirrhosis
chr14	68283210	68286876	0.99615	22961000	Primary biliary cirrhosis	RAD51B	rs911263	1e-10		1.26	[1.17-1.35]	primary biliary cirrhosis
chr14	68283210	68286876	0.99615	28714469	Systemic lupus erythematosus	RAD51B	rs911263	3e-08		1.1236	[1.08-1.18]	systemic lupus erythematosus
chr14	68283210	68286876	0.99615	24532676	Rheumatoid arthritis (ACPA-positive)	RAD51B	rs911263	3e-08		1.11111	[1.06-1.15]	rheumatoid arthritis
chr14	68283210	68286876	0.99615	32296059	Asthma	RAD51B	rs911263	5e-20				asthma
chr14	68283210	68286876	0.99615	34127860	Type 1 diabetes	RAD51B	rs911263	3e-08		1.083		type 1 diabetes mellitus
chr14	68283210	68287700	0.998992	29083406	Allergic disease (asthma, hay fever or eczema)	RAD51B	rs2104047	2e-13		1.042	[1.03-1.05]	allergic disease
chr14	68283210	68287700	0.998992	35368043	Asthma (moderate or severe)		rs2104047	1e-08		1.245	[1.17-1.32]	asthma
chr14	68283210	68287978	0.998993	30929738	Asthma	RAD51B	rs1885013	3e-13		1.056	[1.04-1.07]	asthma
chr14	68283210	68287978	0.998993	30929738	Asthma (childhood onset)	RAD51B	rs1885013	3e-25		1.085	[1.07-1.1]	childhood onset asthma
chr14	68283210	68293424	0.993052	24390342	Rheumatoid arthritis	RAD51B	rs1950897	5e-08	(EA)	1.09	[1.06-1.12]	rheumatoid arthritis
chr14	68283210	68293424	0.993052	24390342	Rheumatoid arthritis	RAD51B	rs1950897	8e-11		1.1	[1.07-1.13]	rheumatoid arthritis
chr14	68283210	68293424	0.993052	30423114	Rheumatoid arthritis	RAD51B	rs1950897	1e-09		0.099176	[0.058-0.14] unit increase	rheumatoid arthritis
chr14	68283210	68293424	0.993052	30595370	Respiratory diseases		rs1950897	5e-11				respiratory system disease
chr14	68283210	68293424	0.993052	31036433	Asthma (childhood onset)	RAD51B, ZFYVE26, ZFF36L1	rs1950897	1e-08		1.096	[1.062-1.131]	childhood onset asthma
chr14	68283210	68293424	0.993052	31361310	Allergic disease (asthma, hay fever or eczema)	NR	rs1950897	3e-13		1.045	[1.033-1.057]	asthma, Eczema, allergic rhinitis
chr14	68283210	68293424	0.993052	31361310	Asthma	RAD51B	rs1950897	8e-13				asthma
chr14	68283210	68293424	0.993052	32296059	Asthma	RAD51B	rs1950897	3e-16		1.05597	[1.04227299178085-1.06985664256798]	asthma
chr14	68283210	68293424	0.993052	33310728	Rheumatoid arthritis		rs1950897	1e-13		1.11	[1.08-1.14]	rheumatoid arthritis
chr14	80938791	80938791	1	34594039	Hypothyroidism		rs2114702	3e-10		0.07	[0.048-0.092] unit increase	hypothyroidism
chr14	93118986	93098871	0.99065	32769997	Thyroid stimulating hormone levels	ITPK1	rs6575306	2e-42		0.0783	[0.067-0.089] SD increase	thyroid stimulating hormone measurement
chr14	93118986	93103433	0.986734	34594039	Goiter		rs8013274	1e-10		0.207	[0.14-0.27] unit decrease	goiter
chr14	93118986	93103433	0.986734	34594039	Goiter		rs8013274	1e-10		0.207	[0.14-0.27] unit decrease	goiter
chr14	93118986	93109317	0.990829	33462484	Cystatin C levels	NR	rs34162105	3e-10		0.0187	[0.013-0.025] unit decrease	cystatin C measurement
chr14	104752139	104757188	0.996594	32769997	Thyroid stimulating hormone levels	SIVA1	rs12590163	2e-16		0.0387	[0.03-0.048] SD decrease	thyroid stimulating hormone measurement
chr14	105691855	105668934	0.959207	30595370	Hypothyroidism		rs34678053	2e-13				hypothyroidism
chr14	105691855	105669295	0.880956	35213538	Free cholesterol to total lipids ratio in IDL		rs8015375	2e-09		0.0283573	[0.019-0.038] unit increase	free cholesterol:total lipids ratio, intermediate density lipoprotein measurement
chr14	105691855	105669973	0.881293	35213538	Phospholipids to total lipids ratio in very large VLDL		rs7154333	3e-09		0.0284182	[0.019-0.038] unit increase	very low density lipoprotein cholesterol measurement, phospholipids:total lipids ratio
chr15	38558061	38541832	0.862666	24390342	Rheumatoid arthritis	RASGRP1	rs8032939	3e-14	(EA)	1.13	[1.09-1.17]	rheumatoid arthritis
chr15	38558061	38541832	0.862666	24390342	Rheumatoid arthritis	RASGRP1	rs8032939	2e-18		1.13	[1.10-1.16]	rheumatoid arthritis
chr15	38558061	38541832	0.862666	24532676	Rheumatoid arthritis (ACPA-positive)	RASGRP1	rs8032939	2e-17		1.16279	[1.12-1.19]	rheumatoid arthritis
chr15	38558061	38541832	0.862666	30423114	Rheumatoid arthritis	RASGRP1	rs8032939	2e-12	(EA)	0.12131	[0.087-0.155] unit decrease	rheumatoid arthritis
chr15	38558061	38541832	0.862666	30423114	Rheumatoid arthritis	RASGRP1	rs8032939	3e-16		0.117174	[0.089-0.145] unit decrease	rheumatoid arthritis
chr15	38558061	38541832	0.862666	30297969	Type 2 diabetes	RASGRP1	rs8032939	4e-14		1.06	[1.04-1.07]	type 2 diabetes mellitus
chr15	38558061	38541832	0.862666	33310728	Rheumatoid arthritis		rs8032939	5e-24		0.88	[0.86-0.9]	rheumatoid arthritis
chr15	38558061	38541832	0.862666	32723749	Rheumatoid arthritis	RASGRP1	rs8032939	1e-09		0.86	[0.81-0.90]	rheumatoid arthritis
chr15	38558061	38551686	0.952326	34594039	Medication use (drugs used in diabetes)		rs28582094	2e-09		0.0475	[0.032-0.063] unit increase	Drugs used in diabetes use measurement
chr15	38558061	38551905	0.963091	34594039	Hypothyroidism		rs12593201	8e-16		0.0905	[0.069-0.112] unit increase	hypothyroidism
chr15	38558061	38554146	0.969052	32514122	Type 2 diabetes		rs36027443	4e-11		1.05581	[1.038952718-1.072944246]	type 2 diabetes mellitus
chr15	38558061	38554477	0.973442	33272962	Systemic lupus erythematosus	RASGRP1	rs7170151	3e-12		1.107	[1.08-1.14]	systemic lupus erythematosus
chr15	38558061	38555562	0.970309	30595370	Autoimmune traits		rs11073337	1e-12				autoimmune disease
chr15	38558061	38555562	0.970309	30595370	Hypothyroidism		rs11073337	5e-16				hypothyroidism
chr15	38558061	38558129	0.999727	32581359	Autoimmune thyroid disease	RASGRP1	rs7173565	9e-18		1.09	[NR]	autoimmune thyroid disease
chr15	41568292	41563538	0.99426	31589552	Metabolic syndrome	TYRO3	rs1023193	2e-10		0.045397	[0.031-0.059] unit decrease	metabolic syndrome
chr16	3966675	3964963	0.998367	30048462	Heel bone mineral density		rs710893	3e-19		0.0247942	[0.019-0.03] unit decrease	heel bone mineral density
chr16	3966675	3964963	0.998367	30595370	Heel bone mineral density		rs710893	7e-20				heel bone mineral density
chr16	3966675	3971733	0.998796	25673412	Waist circumference	ADCY9	rs2531992	3e-09	(EA)	0.0282	[0.019-0.038] unit decrease	waist circumference
chr16	3966675	3971733	0.998796	30598549	Heel bone mineral density	ADCY9	rs2531992	5e-27		0.0276209	[0.023-0.033] unit decrease	heel bone mineral density
chr16	3966675	3971733	0.998796	30690781	Heel bone mineral density (MTAG)	NR	rs2531992	1e-08		0.03	[0.02-0.04] unit decrease	heel bone mineral density
chr16	11361319	11279463	0.824507	23128233	Inflammatory bowel disease	LITAF, RMI2, SOCS1	rs529866	2e-16		1.124	[1.085-1.166]	inflammatory bowel disease
chr16	11361319	11279548	0.822586	26192919	Crohn's disease	NR	rs423674	2e-14	(EA)	1.13179	[1.1-1.16]	Crohn's disease
chr16	11361319	11279548	0.822586	26192919	Inflammatory bowel disease	NR	rs423674	2e-10	(EA)	1.08767		inflammatory bowel disease
chr16	11361319	11286737	0.826284	32888493	Mean corpuscular hemoglobin concentration	NR	rs12921562	4e-12		0.017129	[0.012-0.022] SD unit decrease	mean corpuscular hemoglobin concentration
chr16	11361319	11286737	0.826284	32888493	Mean corpuscular hemoglobin concentration	NR	rs12921562	3e-10				mean corpuscular hemoglobin concentration
chr16	11361319	11286737	0.827159	32888493	Mean corpuscular hemoglobin concentration	NR	rs12921562	4e-12		0.017129	[0.012-0.022] SD unit decrease	mean corpuscular hemoglobin concentration
chr16	11361319	11286737	0.827159	32888493	Mean corpuscular hemoglobin concentration	NR	rs12921562	3e-10				mean corpuscular hemoglobin concentration
chr16	11361319	11360793	0.92928	25961943	HDL cholesterol	RMI2	rs7188861	7e-09		0.044	[0.028-0.06] mmol/l increase	high density lipoprotein cholesterol measurement
chr16	11361319	11364614	0.996424	30595370	Autoimmune traits		rs8061370	3e-08				autoimmune disease
chr16	11361319	11366623	0.94259	27863252	Reticulocyte fraction of red cells	CTD-3088G3.8	rs4781072	7e-10		0.0262749	[0.018-0.035] unit increase	reticulocyte count
chr16	14306452	14306452	1	32769997	Thyroid stimulating hormone levels	MIR193BHG	rs30233	3e-08		0.0256	[0.016-0.035] SD decrease	thyroid stimulating hormone measurement
chr16	28494339	28494339	1	27863252	Platelet distribution width	CLN3	rs151234	1e-10		0.0348671	[0.024-0.045] unit decrease	platelet component distribution width
chr16	28494339	28494339	1	25751624	Type 1 diabetes	IL27	rs151234	5e-11		1.19		type 1 diabetes mellitus
chr16	28494339	28494339	1	30572963	Type 1 diabetes	CLN3	rs151234	1e-10		1.235		type 2 diabetes mellitus
chr16	28494339	28494339	1	32888494	Mean platelet volume	CLN3	rs151234	1e-73		0.0609062	[0.054-0.067] unit decrease	mean platelet volume
chr16	28494339	28494339	1	32888494	Platelet count	CLN3	rs151234	1e-72		0.0605752	[0.054-0.067] unit increase	platelet count
chr16	28494339	28494339	1	32888493	Mean platelet volume	NR	rs151234	1e-110		0.063986	[0.058-0.07] SD unit increase	mean platelet volume
chr16	28494339	28494339	1	32888493	Mean platelet volume	NR	rs151234	3e-108				mean platelet volume
chr16	28494339	28494339	1	32888493	Platelet count	NR	rs151234	4e-110		0.061846	[0.056-0.067] SD unit increase	platelet count
chr16	28494339	28494339	1	32888493	Platelet count	NR	rs151234	2e-111				platelet count
chr16	28494339	28495107	0.992117	27863252	Mean platelet volume	APOBR	rs151233	3e-37		0.0685476	[0.058-0.079] unit decrease	mean platelet volume
chr16	28494339	28495107	0.992117	27863252	Platelet count	APOBR	rs151233	4e-33		0.0648114	[0.054-0.075] unit increase	platelet count
chr16	28494339	28495107	0.992117	27863252	Plateletcrit	APOBR	rs151233	2e-12		0.0382097	[0.028-0.049] unit increase	platelet crit
chr16	28494339	28495107	0.992117	32888494	Plateletcrit	APOBR	rs151233	6e-41		0.0464536	[0.04-0.053] unit increase	platelet crit
chr16	28494339	28495107	0.992117	34469753	Platelet count		rs151233	7e-47				platelet count
chr16	28494339	28495107	0.992117	34594039	Platelet count		rs151233	4e-77		0.0639	[0.057-0.071] unit increase	platelet count
chr16	50301163	50301163	1	28067908	Inflammatory bowel disease	ADCY7	rs78534766	2e-12				inflammatory bowel disease
chr16	50301163	50301163	1	28067908	Ulcerative colitis	ADCY7	rs78534766	3e-13				ulcerative colitis
chr16	50301163	50301163	1	30595370	Autoimmune traits		rs78534766	5e-13				autoimmune disease
chr16	50301163	50301163	1	30595370	Hypothyroidism		rs78534766	1e-16				hypothyroidism
chr16	50301163	50301163	1	28067910	Ulcerative colitis	ADCY7	rs78534766	1e-14		2.16	[1.77-2.62]	ulcerative colitis
chr16	50301163	50301163	1	32581359	Autoimmune thyroid disease	ADCY7	rs78534766	1e-14		1.46	[NR]	autoimmune thyroid disease
chr16	50301163	50301163	1	32888494	Eosinophil counts	ADCY7	rs78534766	1e-11		0.0973264	[0.069-0.125] unit increase	eosinophil count
chr16	50301163	50301163	1	32888494	Eosinophil percentage of white cells	ADCY7	rs78534766	9e-17		0.119596	[0.091-0.148] unit increase	eosinophil percentage of leukocytes
chr16	50301163	50301163	1	32888493	Eosinophil counts	NR	rs78534766	4e-14		0.098103	[0.073-0.124] SD unit increase	eosinophil count
chr16	50301163	50301163	1	32888493	Eosinophil counts	NR	rs78534766	1e-11				eosinophil count
chr16	50301163	50301163	1	34737426	Treatment or medication use - levothyroxine sodium (UKB data field 20003_1141191044)		rs78534766	5e-10		0.45	[0.31-0.59] unit increase	clinical treatment
chr16	50301163	50301163	1	34594039	Hypothyroidism		rs78534766	1e-09		0.3754	[0.26-0.5] unit increase	hypothyroidism
chr16	50319799	50316299	0.980724	31015401	Medication use (thyroid preparations)	BRD7	rs1872691	5e-10		0.0736656	[0.05-0.097] unit decrease	Thyroid preparation use measurement
chr16	50319799	50319618	0.999392	34594039	Medication use (thyroid preparations)		rs7195228	3e-09		0.0696	[0.047-0.093] unit decrease	Thyroid preparation use measurement
chr16	57533494	57533494	0.96723	30595370	Mean corpuscular hemoglobin		rs739815	4e-09				mean corpuscular hemoglobin
chr16	57533494	57533494	0.96723	32888493	Platelet count	NR	rs739815	4e-11		0.013427	[0.0094-0.0174] SD unit decrease	platelet count
chr16	57533494	57533494	1	30595370	Mean corpuscular hemoglobin		rs739815	4e-09				mean corpuscular hemoglobin
chr16	57533494	57533494	1	32888493	Platelet count	NR	rs739815	4e-11		0.013427	[0.0094-0.0174] SD unit decrease	platelet count
chr16	57533494	57533494	1	30595370	Mean corpuscular hemoglobin		rs739815	4e-09				mean corpuscular hemoglobin
chr16	57533494	57533494	1	32888493	Platelet count	NR	rs739815	4e-11		0.013427	[0.0094-0.0174] SD unit decrease	platelet count
chr16	57533494	57533712	0.967037	30595370	Red blood cell count		rs739816	3e-08				erythrocyte count
chr16	57533494	57536649	0.966453	32888493	Basophil count	NR	rs9928015	2e-11		0.014985	[0.011-0.019] SD unit decrease	basophil count
chr16	57533494	57536650	0.966583	32888493	Platelet count	NR	rs9928663	3e-14				platelet count
chr16	57533494	57536792	0.966882	32888493	Mean corpuscular hemoglobin	NR	rs9939347	2e-12				mean corpuscular hemoglobin concentration
chr16	57533494	57539817	0.966936	32888493	Basophil count	NR	rs4783993	1e-11				basophil count
chr16	57533494	57539817	0.966936	32888493	Mean corpuscular volume	NR	rs4783993	9e-11				mean corpuscular volume
chr16	57533494	57539817	0.966936	34594039	Basophil count		rs4783993	2e-09		0.0119	[0.008-0.0158] unit decrease	basophil count
chr16	57533494	57545054	0.966722	32888494	Mean corpuscular hemoglobin	GPR114	rs9931050	8e-12		0.0163146	[0.012-0.021] unit increase	mean corpuscular hemoglobin
chr16	57533494	57545054	0.966722	32888494	Mean corpuscular volume	GPR114	rs9931050	7e-11		0.0137814	[0.0094-0.0182] unit increase	mean corpuscular volume
chr16	57533494	57545054	0.966722	32888494	Mean reticulocyte volume	GPR114	rs9931050	1e-10		0.0157532	[0.011-0.021] unit increase	mean reticulocyte volume
chr16	57533494	57545054	0.966722	32888493	Mean corpuscular volume	NR	rs9931050	7e-11		0.012856	[0.009-0.0167] SD unit increase	mean corpuscular volume
chr16	57533494	57545054	0.966722	34594039	Mean corpuscular hemoglobin		rs9931050	2e-09		0.0127	[0.0086-0.0168] unit increase	mean corpuscular hemoglobin
chr16	57533494	57546317	0.962064	32888494	Plateletcrit	GPR114	rs4783994	3e-11		0.016351	[0.012-0.021] unit decrease	platelet crit
chr16	57533494	57546566	0.962218	34594039	Mean corpuscular volume		rs4783997	3e-09		0.0125	[0.0084-0.0166] unit increase	mean corpuscular volume
chr16	57533494	57551020	0.961369	34594039	Platelet count		rs2404450	1e-09		0.0123	[0.0084-0.0162] unit decrease	platelet count
chr16	67413348	67239270	0.996242	34021172	Waist circumference adjusted for body mass index	FHOD1, SLC9A5	rs150016766	4e-08		0.0579725	[0.037-0.079] unit decrease	BMI-adjusted waist circumference
chr16	67413348	67315575	0.996243	30595370	Hypothyroidism		rs138453996	4e-11				hypothyroidism
chr16	79282918	79282636	0.985159	34594039	Medication use (thyroid preparations)		rs4888945	6e-11		0.0665	[0.047-0.086] unit decrease	Thyroid preparation use measurement
chr16	79282918	79282918	1	30595370	Hypothyroidism		rs8054578	4e-10				hypothyroidism
chr16	79282918	79282918	1	31015401	Medication use (thyroid preparations)	RN5S431	rs8054578	2e-10		0.0698314	[0.048-0.091] unit increase	Thyroid preparation use measurement
chr16	79282918	79282918	1	32450446	Neurofibrillary tangles (SNP x SNP interaction)	NR x NR	rs11195166 x rs8054578	2e-08				neurofibrillary tangles measurement
chr16	79604224	79612092	0.934438	22797727	Renal function-related traits (urea)	MAF	rs889472	1e-09		0.0711	[0.048-0.094] mg/dl increase	renal system measurement, uric acid measurement
chr17	7337072	7337072	1	30595370	Hypothyroidism		rs61759532	4e-14				hypothyroidism
chr17	7337072	7337072	1	30595370	White blood cell count		rs61759532	4e-17				leukocyte count
chr17	7337072	7337072	1	32581359	Autoimmune thyroid disease	ACAP1	rs61759532	1e-15		1.09	[NR]	autoimmune thyroid disease
chr17	7337072	7337072	1	32888494	Monocyte percentage of white cells	ACAP1	rs61759532	5e-16		0.0214155	[0.016-0.027] unit increase	monocyte percentage of leukocytes
chr17	7337072	7337072	1	32888494	Neutrophil count	ACAP1	rs61759532	7e-18		0.0227163	[0.018-0.028] unit decrease	neutrophil count
chr17	7337072	7337072	1	32888494	White blood cell count	ACAP1	rs61759532	1e-20		0.0243958	[0.019-0.03] unit decrease	leukocyte count
chr17	7337072	7337072	1	32888493	Neutrophil count	NR	rs61759532	7e-23		0.023159	[0.019-0.028] SD unit decrease	neutrophil count
chr17	7337072	7337072	1	32888493	Neutrophil count	NR	rs61759532	3e-20				neutrophil count
chr17	7337072	7337072	1	32888493	White blood cell count	NR	rs61759532	8e-30		0.025676	[0.021-0.03] SD unit decrease	myeloid white cell count
chr17	7337072	7337072	1	32888493	White blood cell count	NR	rs61759532	8e-28				myeloid white cell count
chr17	7337072	7337072	1	34012112	Type 1 diabetes	NEURL4	rs61759532	2e-10		0.118379	[0.082-0.155] unit increase	type 1 diabetes mellitus
chr17	7337072	7337072	1	33272962	Systemic lupus erythematosus	ACAP1	rs61759532	3e-11		1.235	[1.17-1.3]	systemic lupus erythematosus
chr17	7337072	7337072	1	34594039	Hypothyroidism		rs61759532	1e-13		0.0905	[0.067-0.114] unit increase	hypothyroidism
chr17	8947867	8937823	0.985898	32581359	Autoimmune thyroid disease	PIK3R5	rs7218886	4e-10		1.08696	[NR]	autoimmune thyroid disease
chr17	8947867	8961373	0.976029	30595370	Hypothyroidism		rs9303234	5e-08				hypothyroidism
chr17	8947867	8961373	0.976029	34594039	Medication use (thyroid preparations)		rs9303234	3e-09		0.0671	[0.045-0.089] unit increase	Thyroid preparation use measurement
chr17	39788266	39764941	0.998636	26502338	Systemic lupus erythematosus	HER-2, C17orf37, GRB7, ZNFN1A3, ZBPB2, GSDMB, IKZF3, ERBB2	rs2941509	8e-09		1.35	[1.22–1.49]	systemic lupus erythematosus
chr17	39788266	39764941	0.998636	31407831	Marginal zone lymphoma or systemic lupus erythematosus	IKZF3	rs2941509	2e-08		1.4118		marginal zone B-cell lymphoma, systemic lupus erythematosus
chr17	39788266	39779996	0.997786	34594039	Serum total protein level		rs13380871	6e-17		0.0574	[0.044-0.071] unit increase	total blood protein measurement
chr17	39788266	39787478	0.997617	30595370	Eosinophil counts		rs9911634	1e-31				eosinophil count
chr17	39788266	39799302	0.999829	27863252	Eosinophil counts	IKZF3	rs13313564	2e-09		0.0585386	[0.039-0.078] unit decrease	eosinophil count
chr17	39788266	39806592	0.999318	32888494	Eosinophil counts	IKZF3	rs79989390	1e-37		0.0784134	[0.066-0.09] unit decrease	eosinophil count
chr17	39788266	39850937	0.995912	26502338	Systemic lupus erythematosus	IKZF3	rs143123127	6e-09		1.51	[NR]	systemic lupus erythematosus
chr17	39788266	39850937	0.996932	26502338	Systemic lupus erythematosus	IKZF3	rs143123127	6e-09		1.51	[NR]	systemic lupus erythematosus
chr17	39788266	39897636	0.928778	27918534	Subcutaneous adipose tissue	GSDMB, ZPBP2	rs2123685	3e-08	(EA)	5.52	z-score increase	subcutaneous adipose tissue measurement
chr17	39788266	39906250	0.928778	33462484	Creatinine levels	NR	rs35104165	1e-13		0.0453	[0.033-0.057] unit increase	creatinine measurement
chr17	39788266	39906250	0.928778	33462484	Estimated glomerular filtration rate	NR	rs35104165	3e-12		0.0427	[0.031-0.055] unit decrease	glomerular filtration rate
chr17	39788266	39906250	0.928778	33462484	Non-albumin protein levels	NR	rs35104165	3e-27		0.0692	[0.057-0.082] unit increase	serum non-albumin protein measurement
chr17	39788266	39906250	0.928778	33462484	Serum total protein level	NR	rs35104165	1e-12		0.0453	[0.033-0.058] unit increase	blood protein measurement
chr17	39788266	39914834	0.928394	32888494	White blood cell count	GSDMB	rs150597688	2e-16		0.0204383	[0.016-0.025] unit increase	leukocyte count
chr17	39788266	39930483	0.927862	35459240	C-reactive protein levels		rs145604770	3e-08		0.0287	[0.019-0.039] unit decrease	C-reactive protein measurement
chr17	42128273	42126504	0.999637	34594039	Hypothyroidism		rs9902341	5e-10		0.0801	[0.055-0.105] unit increase	hypothyroidism
chr17	42128273	42126504	0.999637	34594039	Mean corpuscular volume		rs9902341	2e-16		0.0218	[0.017-0.027] unit increase	mean corpuscular volume
chr17	42128273	42136994	0.999484	27723757	Vitiligo	KAT2A, HSPB9, RAB5C	rs11079035	7e-10		1.209	[1.14-1.29]	Vitiligo
chr17	42128273	42136994	0.999484	30595370	White blood cell count		rs11079035	3e-11				leukocyte count
chr17	42128273	42136994	0.999484	32888494	White blood cell count	CTD-2132N18.3, RAB5C	rs11079035	6e-09		0.017266	[0.011-0.023] unit increase	leukocyte count
chr17	42128273	42136994	0.999484	34594039	Monocyte count		rs11079035	3e-13		0.02	[0.015-0.025] unit increase	monocyte count
chr17	42128273	42137394	0.999425	30595370	Hypothyroidism		rs12325861	2e-12				hypothyroidism
chr17	42128273	42137394	0.999425	31015401	Medication use (thyroid preparations)	RAB5C	rs12325861	2e-14		0.0937906	[0.07-0.118] unit increase	Thyroid preparation use measurement
chr17	42128273	42144905	0.990921	35213538	Albumin levels		rs61653336	1e-11		0.0374114	[0.027-0.048] unit increase	serum albumin measurement
chr17	42128273	42145640	0.999276	30595370	Autoimmune traits		rs13380830	5e-09				autoimmune disease
chr17	42128273	42145640	0.999276	34594039	Medication use (thyroid preparations)		rs13380830	2e-15		0.0911	[0.069-0.114] unit increase	Thyroid preparation use measurement
chr17	45983657	45495695	0.969699	33875891	aparc-DKTatlas rh area lateraloccipital		rs62065452	2e-14		0.089	[0.065-0.113] unit decrease	total cortical area measurement
chr17	45983657	45495695	0.969699	33875891	aparc-Desikan rh area lateraloccipital		rs62065452	3e-14		0.088	[0.064-0.112] unit decrease	total cortical area measurement
chr17	45983657	45495695	0.969699	33875891	aparc-Desikan rh volume fusiform		rs62065452	6e-10		0.072	[0.048-0.096] unit decrease	brain volume measurement
chr17	45983657	45496053	0.970046	29255261	Neuroticism	intergenic	rs62065453	2e-24		10.227	unit increase	neuroticism measurement
chr17	45983657	45496053	0.970046	29500382	Feeling nervous	NR	rs62065453	6e-15		7.81	z score increase	feeling nervous measurement
chr17	45983657	45496053	0.970046	29500382	Irritable mood	NR	rs62065453	3e-12		6.99	z score increase	irritability measurement
chr17	45983657	45496053	0.970046	33972514	Liver enzyme levels (alkaline phosphatase)	PLEKHM1	rs62065453	2e-17		0.00232221	[0.0018-0.0029] unit increase	alkaline phosphatase measurement
chr17	45983657	45577102	0.952545	30535121	Macular thickness	LRRC37A4P, MAPK8IP1P2	rs62064364	4e-35		0.978	[0.81-1.14] unit decrease	macula measurement
chr17	45983657	45577102	0.952545	31666681	White matter microstructure (axial diusivities)	NR	rs62064364	5e-10	(External capsule )			white matter microstructure measurement
chr17	45983657	45577102	0.952545	33875891	IDP dMRI TBSS L3 Anterior limb of internal capsule L		rs62064364	2e-28		0.132	[0.11-0.16] unit increase	white matter integrity
chr17	45983657	45588102	0.988915	33875891	IDP T1 SIENAX white normalised volume		rs2458198	4e-12		0.079	[0.057-0.101] unit decrease	brain volume measurement
chr17	45983657	45588102	0.988915	33875891	IDP T1 SIENAX white unnormalised volume		rs2458198	2e-12		0.08	[0.058-0.102] unit decrease	brain volume measurement
chr17	45983657	45588102	0.988915	33875891	aparc-Desikan lh area TotalSurface		rs2458198	3e-22		0.112	[0.088-0.136] unit decrease	total cortical area measurement
chr17	45983657	45588102	0.988915	33875891	aparc-Desikan rh area TotalSurface		rs2458198	3e-24		0.118	[0.094-0.142] unit decrease	total cortical area measurement
chr17	45983657	45588102	0.988915	33875891	aparc-pial rh area TotalSurface		rs2458198	1e-12		0.082	[0.058-0.106] unit decrease	total cortical area measurement
chr17	45983657	45588635	0.993012	33875891	IDP dMRI ProbtrackX MD str l		rs62064395	4e-14		0.088	[0.064-0.112] unit increase	white matter integrity
chr17	45983657	45588635	0.993012	33875891	IDP dMRI TBSS L2 Genu of corpus callosum		rs62064395	3e-15		0.092	[0.068-0.116] unit increase	white matter integrity
chr17	45983657	45588635	0.993012	33875891	IDP dMRI TBSS L3 Genu of corpus callosum		rs62064395	5e-15		0.091	[0.067-0.115] unit increase	white matter integrity
chr17	45983657	45588635	0.993012	33875891	IDP dMRI TBSS MD Anterior corona radiata L		rs62064395	1e-16		0.096	[0.072-0.12] unit increase	white matter integrity
chr17	45983657	45589126	0.989081	30038396	Self-reported math ability	Intergenic	rs112010353	2e-08		0.0143	[0.0092-0.0194] unit increase	mathematical ability
chr17	45983657	45590048	0.945664	33875891	aparc-a2009s rh area G+S-occipital-inf		rs796069077	2e-11		0.077	[0.053-0.101] unit decrease	total cortical area measurement
chr17	45983657	45590048	0.986642	33875891	aparc-a2009s rh area G+S-occipital-inf		rs796069077	2e-11		0.077	[0.053-0.101] unit decrease	total cortical area measurement
chr17	45983657	45591147	0.980495	34753499	Cardiorespiratory fitness (vo2 max)		rs527325496	4e-09		0.036	[0.024-0.048] unit decrease	maximal oxygen uptake measurement
chr17	45983657	45591147	0.875079	34753499	Cardiorespiratory fitness (vo2 max)		rs527325496	4e-09		0.036	[0.024-0.048] unit decrease	maximal oxygen uptake measurement
chr17	45983657	45592565	0.934566	32589924	Osteoarthrosis (time to event)	LRRC37A4P, MAPK8IP1P2	rs1724411	3e-08				age at diagnosis, osteoarthritis
chr17	45983657	45592565	0.934566	33875891	IDP dMRI ProbtrackX L1 atr l		rs1724411	5e-13		0.084	[0.06-0.108] unit increase	white matter integrity
chr17	45983657	45594371	0.964773	32887889	Breast cancer		rs2463523	3e-10		1.0887	NR	breast carcinoma
chr17	45983657	45594371	0.964773	35213538	Ratio of omega-6 fatty acids to omega-3 fatty acids		rs2463523	3e-17		0.0401451	[0.031-0.049] unit decrease	fatty acid measurement
chr17	45983657	45601827	0.883446	33875891	aparc-a2009s lh thickness S-orbital-H-Shaped		rs55826010	7e-09		0.067	[0.045-0.089] unit increase	cortical thickness
chr17	45983657	45603784	0.987635	31666681	White matter microstructure (mean diusivities)	NR	rs537920412	2e-13	(Anterior limb of internal capsule)			white matter microstructure measurement
chr17	45983657	45603784	0.987635	33875891	IDP dMRI ProbtrackX ICVF atr l		rs537920412	1e-19		0.107	[0.083-0.131] unit decrease	neuroimaging measurement
chr17	45983657	45603784	0.987635	33875891	IDP dMRI ProbtrackX ICVF atr r		rs537920412	2e-15		0.094	[0.07-0.118] unit decrease	neuroimaging measurement
chr17	45983657	45603784	0.987635	33875891	IDP dMRI ProbtrackX ICVF slf l		rs537920412	1e-17		0.101	[0.077-0.125] unit decrease	neuroimaging measurement
chr17	45983657	45603784	0.987635	33875891	IDP dMRI ProbtrackX ICVF slf r		rs537920412	3e-19		0.106	[0.082-0.13] unit decrease	neuroimaging measurement
chr17	45983657	45603784	0.987635	33875891	IDP dMRI ProbtrackX ICVF str l		rs537920412	5e-18		0.102	[0.078-0.126] unit decrease	neuroimaging measurement
chr17	45983657	45603784	0.987635	33875891	IDP dMRI ProbtrackX ICVF str r		rs537920412	2e-19		0.106	[0.082-0.13] unit decrease	neuroimaging measurement
chr17	45983657	45603784	0.987635	33875891	IDP dMRI ProbtrackX L1 ptr l		rs537920412	9e-09		0.068	[0.044-0.092] unit increase	white matter integrity
chr17	45983657	45603784	0.987635	33875891	IDP dMRI ProbtrackX MD str r		rs537920412	2e-12		0.083	[0.059-0.107] unit increase	white matter integrity
chr17	45983657	45603784	0.987635	33875891	IDP dMRI TBSS ICVF Anterior corona radiata L		rs537920412	6e-21		0.111	[0.087-0.135] unit decrease	neuroimaging measurement
chr17	45983657	45603784	0.987635	33875891	IDP dMRI TBSS ICVF Anterior limb of internal capsule L		rs537920412	4e-18		0.102	[0.078-0.126] unit decrease	neuroimaging measurement
chr17	45983657	45603784	0.987635	33875891	IDP dMRI TBSS ICVF Cingulum cingulate gyrus L		rs537920412	2e-19		0.107	[0.083-0.131] unit decrease	neuroimaging measurement
chr17	45983657	45603784	0.987635	33875891	IDP dMRI TBSS ICVF Cingulum cingulate gyrus R		rs537920412	3e-20		0.109	[0.085-0.133] unit decrease	neuroimaging measurement
chr17	45983657	45603784	0.987635	33875891	IDP dMRI TBSS ICVF External capsule L		rs537920412	5e-13		0.085	[0.061-0.109] unit decrease	neuroimaging measurement
chr17	45983657	45603784	0.987635	33875891	IDP dMRI TBSS ICVF External capsule R		rs537920412	2e-11		0.079	[0.055-0.103] unit decrease	neuroimaging measurement
chr17	45983657	45603784	0.987635	33875891	IDP dMRI TBSS ICVF Posterior limb of internal capsule R		rs537920412	3e-21		0.112	[0.088-0.136] unit decrease	neuroimaging measurement
chr17	45983657	45603784	0.987635	33875891	IDP dMRI TBSS MD Genu of corpus callosum		rs537920412	2e-16		0.097	[0.073-0.121] unit increase	white matter integrity
chr17	45983657	45603784	0.987635	33875891	IDP dMRI TBSS MD Posterior limb of internal capsule R		rs537920412	3e-09		0.07	[0.046-0.094] unit increase	white matter integrity
chr17	45983657	45603784	0.987635	33875891	IDP dMRI TBSS MD Superior corona radiata R		rs537920412	4e-13		0.086	[0.062-0.11] unit increase	white matter integrity
chr17	45983657	45603784	0.965354	31666681	White matter microstructure (mean diusivities)	NR	rs537920412	2e-13	(Anterior limb of internal capsule)			white matter microstructure measurement
chr17	45983657	45603784	0.965354	33875891	IDP dMRI ProbtrackX ICVF atr l		rs537920412	1e-19		0.107	[0.083-0.131] unit decrease	neuroimaging measurement
chr17	45983657	45603784	0.965354	33875891	IDP dMRI ProbtrackX ICVF atr r		rs537920412	2e-15		0.094	[0.07-0.118] unit decrease	neuroimaging measurement
chr17	45983657	45603784	0.965354	33875891	IDP dMRI ProbtrackX ICVF slf l		rs537920412	1e-17		0.101	[0.077-0.125] unit decrease	neuroimaging measurement
chr17	45983657	45603784	0.965354	33875891	IDP dMRI ProbtrackX ICVF slf r		rs537920412	3e-19		0.106	[0.082-0.13] unit decrease	neuroimaging measurement
chr17	45983657	45603784	0.965354	33875891	IDP dMRI ProbtrackX ICVF str l		rs537920412	5e-18		0.102	[0.078-0.126] unit decrease	neuroimaging measurement
chr17	45983657	45603784	0.965354	33875891	IDP dMRI ProbtrackX ICVF str r		rs537920412	2e-19		0.106	[0.082-0.13] unit decrease	neuroimaging measurement
chr17	45983657	45603784	0.965354	33875891	IDP dMRI ProbtrackX L1 ptr l		rs537920412	9e-09		0.068	[0.044-0.092] unit increase	white matter integrity
chr17	45983657	45603784	0.965354	33875891	IDP dMRI ProbtrackX MD str r		rs537920412	2e-12		0.083	[0.059-0.107] unit increase	white matter integrity
chr17	45983657	45603784	0.965354	33875891	IDP dMRI TBSS ICVF Anterior corona radiata L		rs537920412	6e-21		0.111	[0.087-0.135] unit decrease	neuroimaging measurement
chr17	45983657	45603784	0.965354	33875891	IDP dMRI TBSS ICVF Anterior limb of internal capsule L		rs537920412	4e-18		0.102	[0.078-0.126] unit decrease	neuroimaging measurement
chr17	45983657	45603784	0.965354	33875891	IDP dMRI TBSS ICVF Cingulum cingulate gyrus L		rs537920412	2e-19		0.107	[0.083-0.131] unit decrease	neuroimaging measurement
chr17	45983657	45603784	0.965354	33875891	IDP dMRI TBSS ICVF Cingulum cingulate gyrus R		rs537920412	3e-20		0.109	[0.085-0.133] unit decrease	neuroimaging measurement
chr17	45983657	45603784	0.965354	33875891	IDP dMRI TBSS ICVF External capsule L		rs537920412	5e-13		0.085	[0.061-0.109] unit decrease	neuroimaging measurement
chr17	45983657	45603784	0.965354	33875891	IDP dMRI TBSS ICVF External capsule R		rs537920412	2e-11		0.079	[0.055-0.103] unit decrease	neuroimaging measurement
chr17	45983657	45603784	0.965354	33875891	IDP dMRI TBSS ICVF Posterior limb of internal capsule R		rs537920412	3e-21		0.112	[0.088-0.136] unit decrease	neuroimaging measurement
chr17	45983657	45603784	0.965354	33875891	IDP dMRI TBSS MD Genu of corpus callosum		rs537920412	2e-16		0.097	[0.073-0.121] unit increase	white matter integrity
chr17	45983657	45603784	0.965354	33875891	IDP dMRI TBSS MD Posterior limb of internal capsule R		rs537920412	3e-09		0.07	[0.046-0.094] unit increase	white matter integrity
chr17	45983657	45603784	0.965354	33875891	IDP dMRI TBSS MD Superior corona radiata R		rs537920412	4e-13		0.086	[0.062-0.11] unit increase	white matter integrity
chr17	45983657	45608332	0.993037	30061609	Lung function (FEV1)	LOC644172, CRHR1	rs143246821	9e-10	(EA)	30.58	[20.8-40.36] ml increase	forced expiratory volume
chr17	45983657	45609053	0.967703	33568662	Daytime nap	CRHR1, PLEKHM1	rs385199	1e-72		0.0185	[0.017-0.02] unit increase	daytime rest measurement
chr17	45983657	45609053	0.967703	33875891	aparc-pial lh area TotalSurface		rs385199	1e-10		0.075	[0.051-0.099] unit decrease	total cortical area measurement
chr17	45983657	45609054	0.994339	33875891	IDP T1 SIENAX brain-normalised volume		rs440778	1e-12		0.081	[0.059-0.103] unit decrease	brain volume measurement
chr17	45983657	45609054	0.994339	33875891	IDP T1 SIENAX brain-unnormalised volume		rs440778	1e-12		0.081	[0.059-0.103] unit decrease	brain volume measurement
chr17	45983657	45609054	0.994339	33875891	aseg global volume BrainSeg		rs440778	4e-13		0.085	[0.061-0.109] unit decrease	brain volume measurement
chr17	45983657	45609054	0.994339	33875891	aseg global volume BrainSegNotVent		rs440778	1e-13		0.087	[0.063-0.111] unit decrease	brain volume measurement
chr17	45983657	45609054	0.994339	33875891	aseg global volume BrainSegNotVentSurf		rs440778	8e-14		0.087	[0.063-0.111] unit decrease	brain volume measurement
chr17	45983657	45609054	0.994339	33875891	aseg global volume SupraTentorial		rs440778	5e-12		0.081	[0.057-0.105] unit decrease	brain volume measurement
chr17	45983657	45609054	0.994339	33875891	aseg global volume SupraTentorialNotVent		rs440778	2e-12		0.082	[0.058-0.106] unit decrease	brain volume measurement
chr17	45983657	45609054	0.994339	33875891	aseg lh volume CerebralWhiteMatter		rs440778	9e-14		0.087	[0.063-0.111] unit decrease	brain volume measurement
chr17	45983657	45609054	0.994339	33875891	aseg rh volume CerebralWhiteMatter		rs440778	1e-15		0.093	[0.069-0.117] unit decrease	brain volume measurement
chr17	45983657	45609902	0.98863	33875891	IDP dMRI TBSS L3 Anterior limb of internal capsule R		rs391338	5e-17		0.099	[0.075-0.123] unit increase	white matter integrity
chr17	45983657	45610951	0.993205	29255261	Neuroticism	intergenic	rs28768976	1e-25		10.453	unit decrease	neuroticism measurement
chr17	45983657	45610951	0.993205	33495597	Hypertrophic cardiomyopathy	SPPL2C	rs28768976	4e-12		0.255	[0.18-0.33] unit decrease	hypertrophic cardiomyopathy
chr17	45983657	45610951	0.993205	33495597	Hypertrophic cardiomyopathy (sarcomere negative)	SPPL2C	rs28768976	2e-09		0.268112	[0.18-0.36] unit decrease	hypertrophic cardiomyopathy
chr17	45983657	45618793	0.996243	27863252	Granulocyte count	CRHR1-IT1, CRHR1, RP11-105N13.4	rs675600	5e-09		0.0267392	[0.018-0.036] unit increase	granulocyte count
chr17	45983657	45618793	0.996243	27863252	Myeloid white cell count	CRHR1-IT1, CRHR1, RP11-105N13.4	rs675600	3e-09		0.0273315	[0.018-0.036] unit increase	myeloid white cell count
chr17	45983657	45618793	0.996243	27863252	Neutrophil count	CRHR1-IT1, CRHR1, RP11-105N13.4	rs675600	3e-11		0.0303579	[0.021-0.039] unit increase	neutrophil count
chr17	45983657	45618793	0.996243	27863252	Sum basophil neutrophil counts	CRHR1-IT1, CRHR1, RP11-105N13.4	rs675600	2e-11		0.030561	[0.022-0.04] unit increase	neutrophil count, basophil count
chr17	45983657	45618793	0.996243	27863252	Sum neutrophil eosinophil counts	CRHR1-IT1, CRHR1, RP11-105N13.4	rs675600	6e-09		0.0265244	[0.018-0.035] unit increase	neutrophil count, eosinophil count
chr17	45983657	45628235	0.998378	27182965	Parkinson's disease	CRHR1, LRRC37A3	rs365825	4e-32		1.27226	[1.22-1.33]	Parkinson disease
chr17	45983657	45637484	0.999654	21292315	Parkinson's disease	MAPT	rs2942168	1e-28		1.27	[1.23-1.31]	Parkinson disease
chr17	45983657	45641777	0.99837	19915575	Parkinson's disease	MAPT, C17orf69, KIAA1267, LOC644246	rs393152	2e-16		1.3	[NR]	Parkinson disease
chr17	45983657	45641777	0.99837	26077951	Corticobasal degeneration	MAPT	rs393152	1e-12		3.7	[NR]	obsolete_corticobasal degeneration
chr17	45983657	45649293	0.845264	33875891	IDP dMRI TBSS L1 Uncinate fasciculus L		rs439945	7e-09		0.065	[0.043-0.087] unit decrease	white matter integrity
chr17	45983657	45651010	0.845222	30595370	Educational attainment (years of education)		rs417968	6e-16				self reported educational attainment
chr17	45983657	45651010	0.845222	34855049	Educational attainment		rs417968	1e-10				educational attainment
chr17	45983657	45651010	0.845222	33875891	IDP dMRI ProbtrackX L1 str r		rs417968	4e-13		0.081	[0.059-0.103] unit decrease	white matter integrity
chr17	45983657	45654353	0.999653	29500382	Experiencing mood swings	NR	rs241036	8e-20		9.11	z score decrease	mood instability measurement
chr17	45983657	45654353	0.999653	30595370	Menarche (age at onset)		rs241036	7e-13				age at menarche
chr17	45983657	45663199	0.845736	31046077	Bitter alcoholic beverage consumption	MGC57346-CRHR1	rs1724409	1e-10		0.0075	[0.0051-0.0099] unit increase	bitter alcoholic beverage consumption measurement
chr17	45983657	45666978	0.914926	33169155	Schizophrenia	CRHR1	rs1635298	3e-08		1.07	[1.05-1.09]	schizophrenia
chr17	45983657	45674547	0.914975	31998841	Alcohol consumption (heavy vs. light/non-drinkers)	CRHR1	rs1635291	7e-09		5.803	NR z score increase	alcohol consumption measurement
chr17	45983657	45677484	0.999644	30679032	Alcohol consumption (drinks per week)	CRHR1	rs62055691	2e-23		0.0303	[0.024-0.036] unit decrease	alcohol consumption measurement
chr17	45983657	45679603	0.906069	33875891	aparc-a2009s lh area S-collat-transv-ant		rs1635288	7e-11		0.073	[0.051-0.095] unit increase	total cortical area measurement
chr17	45983657	45680084	0.90813	32989287	Left-handedness	CRHR1	rs55974014	3e-30		0.94989	[NR]	handedness
chr17	45983657	45680759	0.999587	34753499	Physical activity		rs62055696	1e-09		0.358	[0.24-0.47] unit decrease	physical activity measurement
chr17	45983657	45680759	0.999587	34753499	Physical activity		rs62055696	1e-11		0.309	[0.22-0.4] unit decrease	physical activity measurement
chr17	45983657	45681421	0.999646	29500382	Irritable mood	NR	rs62055701	6e-13		7.19	z score increase	irritability measurement
chr17	45983657	45681521	0.999641	33875891	IDP dMRI TBSS L1 External capsule R		rs76539714	6e-15		0.092	[0.068-0.116] unit increase	white matter integrity
chr17	45983657	45681521	0.999641	33875891	aparc-DKTatlas lh area fusiform		rs76539714	4e-23		0.116	[0.092-0.14] unit decrease	total cortical area measurement
chr17	45983657	45681521	0.999641	33875891	aparc-Desikan lh area fusiform		rs76539714	1e-22		0.114	[0.09-0.138] unit decrease	total cortical area measurement
chr17	45983657	45681532	0.915212	30804565	Snoring	NR	rs57222984	3e-11		1.04	[1.03-1.05]	snoring measurement
chr17	45983657	45681532	0.915212	32060260	Snoring	NR	rs57222984	8e-11	(adjusted for BMI)	0.00784	[0.0055-0.0102] unit decrease	snoring measurement
chr17	45983657	45681532	0.915212	32060260	Snoring	NR	rs57222984	5e-12		0.00843452	[0.006-0.0108] unit decrease	snoring measurement
chr17	45983657	45681532	0.915212	32060260	Snoring	NR	rs57222984	5e-08		0.00872	[0.0056-0.0118] unit decrease	snoring measurement
chr17	45983657	45699375	0.999641	29500382	Neurociticism	NR	rs76761706	7e-32		11.76	z score decrease	neuroticism measurement
chr17	45983657	45699376	0.999641	31972866	Sensitivity to environmental stress and adversity	NR	rs80143279	8e-22		0.02682	NR unit increase	neuroticism measurement
chr17	45983657	45701314	0.869756	29500382	Feeling worry	SPATA32	rs17688916	3e-11		6.653	unit increase	worry measurement
chr17	45983657	45701314	0.869756	30846698	Sleep duration (long sleep)	KIAA1267, LOC644246	rs17688916	1e-11		1.074		sleep duration
chr17	45983657	45707732	0.999681	33875891	IDP dMRI TBSS MD Anterior limb of internal capsule R		rs112123127	8e-14		0.088	[0.064-0.112] unit increase	white matter integrity
chr17	45983657	45707983	0.999678	31151762	Maximum habitual alcohol consumption	CRHR1	rs61667602	1e-13		7.439	NR z score increase	alcohol consumption measurement
chr17	45983657	45707983	0.999622	31151762	Maximum habitual alcohol consumption	CRHR1	rs61667602	1e-13		7.439	NR z score increase	alcohol consumption measurement
chr17	45983657	45712639	0.999677	34910505	Vertex-wise cortical surface area		rs62056934	3e-140		25.21	z score increase	cortical surface area measurement
chr17	45983657	45712639	0.999677	34910505	Vertex-wise cortical surface area		rs62056934	9e-12				cortical surface area measurement
chr17	45983657	45712639	0.999677	34910505	Vertex-wise cortical thickness		rs62056934	3e-203		30.42	z score increase	cortical thickness
chr17	45983657	45720983	0.998586	32887889	Cancer (pleiotropy)		rs3072094	3e-09		1.07875	[1.05-1.1]	cancer
chr17	45983657	45720983	0.998586	34021172	Hip circumference adjusted for BMI	CRHR1, RP11-105N13.4	rs3072094	4e-10		0.0209349	[0.014-0.027] unit decrease	BMI-adjusted hip circumference
chr17	45983657	45720983	0.998586	34021172	Waist-hip index	CRHR1, RP11-105N13.4	rs3072094	4e-13		0.0243254	[0.018-0.031] unit increase	BMI-adjusted waist-hip ratio
chr17	45983657	45720983	0.998586	34021172	Waist-to-hip ratio adjusted for BMI	CRHR1, RP11-105N13.4	rs3072094	4e-13		0.0242957	[0.018-0.031] unit increase	BMI-adjusted waist-hip ratio
chr17	45983657	45720994	0.999671	31676860	Brain region volumes	NR	rs55938136	8e-13	(total brain volume)			brain volume measurement
chr17	45983657	45720994	0.999671	31666681	White matter microstructure (axial diusivities)	NR	rs55938136	1e-08	(External capsule )			white matter microstructure measurement
chr17	45983657	45720994	0.999671	31666681	White matter microstructure (axial diusivities)	NR	rs55938136	3e-09	(Inferior fronto-occipital fasciculus)			white matter microstructure measurement
chr17	45983657	45720994	0.999671	31666681	White matter microstructure (axial diusivities)	NR	rs55938136	4e-09	(Superior longitudinal fasciculus)			white matter microstructure measurement
chr17	45983657	45720994	0.999671	31666681	White matter microstructure (fractional anisotropy)	NR	rs55938136	1e-08	(Fornix (cres) / Stria terminalis)			white matter microstructure measurement
chr17	45983657	45720994	0.999671	31666681	White matter microstructure (fractional anisotropy)	NR	rs55938136	3e-08	(Genu of corpus callosum)			white matter microstructure measurement
chr17	45983657	45720994	0.999671	31666681	White matter microstructure (fractional anisotropy)	NR	rs55938136	5e-10	(Anterior limb of internal capsule)			white matter microstructure measurement
chr17	45983657	45720994	0.999671	31666681	White matter microstructure (mean diusivities)	NR	rs55938136	2e-08	(Average across all tracts)			white matter microstructure measurement
chr17	45983657	45720994	0.999671	31666681	White matter microstructure (mean diusivities)	NR	rs55938136	2e-09	(Cingulate gyrus)			white matter microstructure measurement
chr17	45983657	45720994	0.999671	31666681	White matter microstructure (mean diusivities)	NR	rs55938136	2e-09	(Genu of corpus callosum)			white matter microstructure measurement
chr17	45983657	45720994	0.999671	31666681	White matter microstructure (mean diusivities)	NR	rs55938136	3e-12	(Anterior limb of internal capsule)			white matter microstructure measurement
chr17	45983657	45720994	0.999671	31666681	White matter microstructure (mean diusivities)	NR	rs55938136	9e-10	(External capsule )			white matter microstructure measurement
chr17	45983657	45720994	0.999671	31666681	White matter microstructure (radial diusivities)	NR	rs55938136	2e-10	(Fornix (cres) / Stria terminalis)			white matter microstructure measurement
chr17	45983657	45720994	0.999671	31666681	White matter microstructure (radial diusivities)	NR	rs55938136	5e-12	(Anterior limb of internal capsule)			white matter microstructure measurement
chr17	45983657	45720994	0.999671	31666681	White matter microstructure (radial diusivities)	NR	rs55938136	7e-09	(Genu of corpus callosum)			white matter microstructure measurement
chr17	45983657	45720994	0.999671	31666681	White matter microstructure (radial diusivities)	NR	rs55938136	9e-09	(Average across all tracts)			white matter microstructure measurement
chr17	45983657	45720994	0.999671	33723403	Left–right brain asymmetry	CRHR1	rs55938136	5e-15				brain measurement
chr17	45983657	45720994	0.999671	34469753	Eosinophil counts		rs55938136	4e-14				eosinophil count
chr17	45983657	45720994	0.999671	34469753	Lymphocyte-to-monocyte ratio		rs55938136	5e-17				lymphocyte:monocyte ratio
chr17	45983657	45720994	0.999671	34469753	Neutrophil-to-lymphocyte ratio		rs55938136	3e-14				neutrophil-to-lymphocyte ratio
chr17	45983657	45733507	0.999671	29500382	Worry too long after an embarrassing experience	ACBD4	rs75022332	2e-08		5.62	z score decrease	worry measurement
chr17	45983657	45733530	0.94464	29255261	Neuroticism	ARHGAP27, CRHR1, KANSL1, MAPT, PLEKHM1, SPPL2C, STH	rs77804065	8e-26		10.503	unit increase	neuroticism measurement
chr17	45983657	45733530	0.94464	29397368	Headache	LINC02210, CRHR1, MAPT	rs77804065	6e-15		0.013	[0.0097-0.0163] unit increase	Headache
chr17	45983657	45733530	0.94464	29942085	Neuroticism	NR	rs77804065	1e-31		11.693	z score increase	neuroticism measurement
chr17	45983657	45733530	0.94464	29500382	Feeling guilty	ACBD4	rs77804065	6e-10		6.18	z score increase	guilt measurement
chr17	45983657	45733530	0.94464	31151762	Maximum habitual alcohol consumption	CRHR1	rs77804065	2e-12	(EA)	0.0711	NR unit decrease	alcohol consumption measurement
chr17	45983657	45733706	0.999671	27863252	Hematocrit	CRHR1, RP11-105N13.4, RP11-293E1.1	rs17563683	2e-28		0.0451564	[0.037-0.053] unit increase	hematocrit
chr17	45983657	45733706	0.999671	27863252	Hemoglobin concentration	CRHR1, RP11-105N13.4, RP11-293E1.1	rs17563683	3e-26		0.0434418	[0.035-0.051] unit increase	hemoglobin measurement
chr17	45983657	45733706	0.999671	32327693	Hemoglobin levels	MGC57346-CRHR1, SPPL2C	rs17563683	4e-61		0.043	[NR] unit increase	hemoglobin measurement
chr17	45983657	45745406	0.999471	32888494	Eosinophil percentage of white cells	RP11-105N13.4, CRHR1	rs9906974	1e-45		0.038293	[0.033-0.044] unit decrease	eosinophil percentage of leukocytes
chr17	45983657	45749271	0.999616	28017375	Red blood cell count	NR	rs12150672	4e-09				erythrocyte count
chr17	45983657	45753572	0.999671	29326435	Intelligence (MTAG)	RP11-105N13.4	rs17426174	6e-11		0.0231488	[0.016-0.03] unit decrease	intelligence
chr17	45983657	45759587	0.954142	29500382	Feeling fed-up	NR	rs56214516	1e-16		8.27	z score decrease	feeling "fed-up" measurement
chr17	45983657	45759587	0.954142	31015401	Medication use (antithrombotic agents)	CRHR1	rs56214516	1e-08		0.0490123	[0.032-0.066] unit increase	Antithrombotic agent use measurement
chr17	45983657	45759587	0.954142	34594039	Medication use (antithrombotic agents)		rs56214516	2e-08		0.0487	[0.032-0.066] unit increase	Antithrombotic agent use measurement
chr17	45983657	45761354	0.989432	34594039	Hematocrit		rs62055888	2e-54		0.0364	[0.032-0.041] unit increase	hematocrit
chr17	45983657	45762585	0.995945	32888494	Reticulocyte count	RP11-105N13.4, CRHR1	rs11079718	5e-45		0.0378001	[0.033-0.043] unit increase	reticulocyte count
chr17	45983657	45767194	0.999671	29899525	Accelerometer-based physical activity measurement (average acceleration)	CRHR1	rs55657917	5e-12		0.3	milli-gravities decrease	physical activity measurement
chr17	45983657	45767194	0.999671	30531941	Physical activity (overall physical activity time)	LINC02210-CRHR1	rs55657917	8e-12		0.0368154	[0.026-0.047] SD units decrease	physical activity measurement
chr17	45983657	45767194	0.999671	29500382	Experiencing mood swings	HOXB2	rs55657917	3e-20		9.23	z score decrease	mood instability measurement
chr17	45983657	45767194	0.999671	29500382	Feeling hurt	HOXB2	rs55657917	7e-29		11.16	z score decrease	feeling emotionally hurt measurement
chr17	45983657	45771384	0.992684	29500382	Feeling nervous	NR	rs62055935	2e-15		7.97	z score decrease	feeling nervous measurement
chr17	45983657	45772049	0.923328	30598549	Heel bone mineral density	CRHR1-IT1-CRHR1	rs79730878	6e-20		0.0202142	[0.016-0.025] unit increase	heel bone mineral density
chr17	45983657	45773279	0.999336	35361970	Educational attainment		rs60814418	5e-72		0.0226273	[0.02-0.025] unit decrease	educational attainment
chr17	45983657	45773566	0.996671	27182965	Joint mobility (Beighton score)	LRRC37A3, CRHR1	rs113518470	6e-11		0.09	[0.116-0.063] unit decrease	joint hypermobility measurement
chr17	45983657	45776556	0.999504	30595370	Heel bone mineral density		rs56303031	6e-24				heel bone mineral density
chr17	45983657	45776556	0.999671	30595370	Heel bone mineral density		rs56303031	6e-24				heel bone mineral density
chr17	45983657	45779273	0.999671	29942085	Depressed affect	NR	rs62057061	2e-22		0.02689	[0.021-0.032] unit increase	unipolar depression, mood disorder
chr17	45983657	45780623	0.999671	27067015	Neuroticism	Intergenic	rs111433752	9e-12		0.12	[0.085-0.155] unit decrease	neuroticism measurement
chr17	45983657	45782274	0.999671	32193296	Cortical surface area	NR	rs62057070	5e-13	(Fusiform)	17.6402	[12.86-22.42] unit increase	cortical surface area measurement
chr17	45983657	45794616	0.999671	30038396	Educational attainment (years of education)		rs56319902	6e-33		0.0206	[0.017-0.024] unit decrease	self reported educational attainment
chr17	45983657	45794616	0.999671	34910505	Vertex-wise sulcal depth		rs56319902	1e-230		32.43	z score increase	brain measurement
chr17	45983657	45794616	0.999671	34910505	Vertex-wise sulcal depth		rs56319902	2e-15				brain measurement
chr17	45983657	45816350	0.99917	25607358	Subcortical brain region volumes	MAPT, GRN, CRHR1, STH	rs8072451	1e-08	(Intracranial volume, EA)	14490	[9539.28-19440.70] unit decrease	brain volume measurement, intracranial volume measurement
chr17	45983657	45818666	0.999281	30038396	Educational attainment (MTAG)	Intergenic	rs62057107	5e-38	(MTAG)	0.0209	[0.018-0.024] unit decrease	self reported educational attainment
chr17	45983657	45818666	0.999281	30038396	Highest math class taken (MTAG)	Intergenic	rs62057107	4e-28	(MTAG)	0.022	[0.018-0.026] unit decrease	mathematical ability
chr17	45983657	45818666	0.999281	30038396	Educational attainment (MTAG)	Intergenic	rs62057107	5e-38	(MTAG)	0.0209	[0.018-0.024] unit decrease	self reported educational attainment
chr17	45983657	45818666	0.999281	30038396	Highest math class taken (MTAG)	Intergenic	rs62057107	4e-28	(MTAG)	0.022	[0.018-0.026] unit decrease	mathematical ability
chr17	45983657	45820356	0.999281	32193296	Cortical surface area	NR	rs79600142	1e-43	(total)	1414.63	[1214.65-1614.6] unit increase	cortical surface area measurement
chr17	45983657	45825175	0.969548	30038396	Highest math class taken	Intergenic	rs4327090	1e-10		0.0186	[0.013-0.024] unit increase	mathematical ability
chr17	45983657	45825175	0.969548	33414549	Cognitive aspects of educational attainment	NR	rs4327090	9e-12		0.0532623	[0.038-0.069] unit increase	cognitive function measurement, self reported educational attainment
chr17	45983657	45826476	0.961571	29500382	Feeling worry	NR	rs62057151	1e-09		6.049	unit increase	worry measurement
chr17	45983657	45829462	0.999281	25607358	Subcortical brain region volumes	CRHR1	rs17689882	8e-09	(Intracranial volume, EA)	13460.5	[8891.61-18029.33] mm3 decrease	brain volume measurement, intracranial volume measurement
chr17	45983657	45830786	0.999281	31844048	Household income (MTAG)	CRHR1	rs16940672	2e-16		0.0202591	[0.015-0.025] unit decrease	household income
chr17	45983657	45834077	0.999228	30575882	Waist-hip ratio	NR	rs1876829	5e-08				waist-hip ratio
chr17	45983657	45834077	0.999228	30575882	Waist-to-hip ratio adjusted for BMI	NR	rs1876829	7e-17		0.019	[0.015-0.023] unit increase	BMI-adjusted waist-hip ratio
chr17	45983657	45841730	0.999281	27863252	Red blood cell count	SPPL2C	rs2106786	3e-36		0.0537452	[0.045-0.062] unit increase	erythrocyte count
chr17	45983657	45841730	0.999281	31676860	Brain region volumes	NR	rs2106786	3e-08	(right pallidum)			brain volume measurement
chr17	45983657	45841739	0.999281	29500382	Irritable mood	ACBD4	rs2106785	3e-13		7.29	z score increase	irritability measurement
chr17	45983657	45846288	0.999345	30239722	Waist-to-hip ratio adjusted for BMI	NR	rs12185233	2e-14		0.0159	[0.012-0.02] unit increase	BMI-adjusted waist-hip ratio
chr17	45983657	45846317	0.999393	21738487	Parkinson's disease	MAPT	rs12185268	3e-14		1.3	[1.22-1.39]	Parkinson disease
chr17	45983657	45846317	0.999393	26077951	Corticobasal degeneration	MAPT	rs12185268	1e-09		3.46	[2.27-5.28]	obsolete_corticobasal degeneration
chr17	45983657	45846707	0.999337	32327693	Hemoglobin levels	SPPL2C	rs12373123	2e-61		0.044	[NR] unit increase	hemoglobin measurement
chr17	45983657	45846834	0.99917	30804561	Chronic obstructive pulmonary disease	SPPL2C	rs12373142	1e-09		1.08	[1.05-1.10]	chronic obstructive pulmonary disease
chr17	45983657	45846834	0.99917	33909500	Chronic obstructive pulmonary disease	SPPL2C	rs12373142	2e-10		1.08	[1.05 -1.1]	chronic obstructive pulmonary disease
chr17	45983657	45846834	0.999337	30804561	Chronic obstructive pulmonary disease	SPPL2C	rs12373142	1e-09		1.08	[1.05-1.10]	chronic obstructive pulmonary disease
chr17	45983657	45846834	0.999337	33909500	Chronic obstructive pulmonary disease	SPPL2C	rs12373142	2e-10		1.08	[1.05 -1.1]	chronic obstructive pulmonary disease
chr17	45983657	45846853	0.999351	22693459	Male-pattern baldness	intergenic	rs12373124	5e-10		1.33	[1.21-1.45]	androgenetic alopecia
chr17	45983657	45846853	0.999351	28196072	Male-pattern baldness	NR	rs12373124	1e-27		0.08	NR unit decrease	obsolete_alopecia
chr17	45983657	45849924	0.97786	29691431	Hand grip strength	SPPL2C	rs17769552	2e-08		0.002	[0.0014-0.0026] unit decrease	grip strength measurement
chr17	45983657	45851264	0.868534	28135244	Systolic blood pressure	GOSR2	rs551011992	3e-08		0.3281	[0.21-0.44] unit decrease	systolic blood pressure
chr17	45983657	45851264	0.997419	28135244	Systolic blood pressure	GOSR2	rs551011992	3e-08		0.3281	[0.21-0.44] unit decrease	systolic blood pressure
chr17	45983657	45855805	0.916686	32665545	Cortical surface area (MOSTest)	VCAN	rs10445368	2e-38				cortical surface area measurement, neuroimaging measurement
chr17	45983657	45856424	0.882061	34594039	Eosinophil counts		rs142955985	2e-24		0.0218	[0.018-0.026] unit decrease	eosinophil count
chr17	45983657	45856424	0.999338	34594039	Eosinophil counts		rs142955985	2e-24		0.0218	[0.018-0.026] unit decrease	eosinophil count
chr17	45983657	45862655	0.999393	30804560	FEV1	MAPT-AS1	rs79412431	3e-49		0.0426	[0.037-0.048] unit decrease	forced expiratory volume
chr17	45983657	45862655	0.999393	30804560	Lung function (FVC)	MAPT-AS1	rs79412431	3e-46		0.0415	[0.036-0.047] unit decrease	vital capacity
chr17	45983657	45862655	0.999393	30804560	Peak expiratory flow	MAPT-AS1	rs79412431	6e-15		0.0239	[0.018-0.03] unit decrease	peak expiratory flow
chr17	45983657	45873075	0.998841	34560273	Cortical surface area	NR	rs62055489	1e-17				cortical surface area measurement
chr17	45983657	45873610	0.979181	30048462	Heel bone mineral density		rs10491140	3e-26		0.0257143	[0.021-0.031] unit increase	heel bone mineral density
chr17	45983657	45873610	0.999395	30048462	Heel bone mineral density		rs10491140	3e-26		0.0257143	[0.021-0.031] unit increase	heel bone mineral density
chr17	45983657	45876353	0.999396	29255261	Neuroticism	intergenic	rs2214258	2e-25		10.415	unit increase	neuroticism measurement
chr17	45983657	45882231	0.864586	34594039	Serum albumin levels		rs544055237	5e-20		0.0267	[0.021-0.032] unit decrease	serum albumin measurement
chr17	45983657	45882231	0.988582	34594039	Serum albumin levels		rs544055237	5e-20		0.0267	[0.021-0.032] unit decrease	serum albumin measurement
chr17	45983657	45887173	0.998008	29500382	Feeling fed-up	NR	rs62055544	5e-16		8.1	z score decrease	feeling "fed-up" measurement
chr17	45983657	45887201	0.999397	30643258	Alcohol consumption (drinks per week)	MAPT	rs62055546	8e-25		0.0276222	[0.022-0.033] unit increase	alcohol consumption measurement
chr17	45983657	45887764	0.968567	32888494	Lymphocyte percentage of white cells	MAPT-AS1	rs112436750	2e-25		0.0275285	[0.022-0.033] unit decrease	lymphocyte percentage of leukocytes
chr17	45983657	45887764	0.998567	32888494	Lymphocyte percentage of white cells	MAPT-AS1	rs112436750	2e-25		0.0275285	[0.022-0.033] unit decrease	lymphocyte percentage of leukocytes
chr17	45983657	45895867	0.999404	32231278	Refractive error	ARHGAP27, MAPT, STH, NSF, WNT3	rs76324150	8e-16				Abnormality of refraction
chr17	45983657	45898049	0.999414	31844048	Household income	MAPT	rs62056789	3e-11		0.013291	[0.0094-0.0172] unit decrease	household income
chr17	45983657	45898049	0.999414	31844048	Household income (MTAG)	MAPT	rs62056789	3e-12		0.017144	[0.012-0.022] unit decrease	household income
chr17	45983657	45898049	0.999414	35181757	Generalized anxiety disorder (mental health questionnaire or predicted)		rs62056789	4e-13		0.017556	[0.013-0.022] unit decrease	generalized anxiety disorder
chr17	45983657	45898049	0.999414	35181757	Generalized anxiety disorder (phenotype risk score)		rs62056789	1e-11		0.0163716	[0.012-0.021] unit decrease	generalized anxiety disorder
chr17	45983657	45898049	0.999414	35181757	Post-traumatic stress disorder (mental health questionnaire or predicted)		rs62056789	1e-19		0.0219794	[0.017-0.027] unit decrease	post-traumatic stress disorder
chr17	45983657	45898049	0.999414	35181757	Post-traumatic stress disorder (phenotype risk score)		rs62056789	1e-16		0.0200868	[0.015-0.025] unit decrease	post-traumatic stress disorder
chr17	45983657	45900461	0.999425	22504420	Lumbar spine bone mineral density	MAPT	rs1864325	5e-11		0.04	[NR] unit decrease	bone density
chr17	45983657	45913906	0.999493	29186694	Cognitive ability (MTAG)	MAPT	rs17563986	5e-12		6.905	z score increase	intelligence, self reported educational attainment
chr17	45983657	45913906	0.999493	34743297	Alzheimer's disease or educational attainment (pleiotropy)		rs113568679	7e-09		43.9028	z score increase	Alzheimer disease, educational attainment
chr17	45983657	45914149	0.99926	27225129	Educational attainment (years of education)	NR	rs192818565	2e-12		0.0204575	NR unit increase	self reported educational attainment
chr17	45983657	45914149	0.99926	27225129	Educational attainment (college completion)	NR	rs192818565	5e-11		1.05349	[NR]	self reported educational attainment
chr17	45983657	45917282	0.999438	25064009	Parkinson's disease	MAPT	rs17649553	2e-48		1.3	[1.27-1.34]	Parkinson disease
chr17	45983657	45917282	0.999438	28892059	Parkinson's disease	ARHGAP27, CRHR1, KANSL1, SPPL2C, MAPT, STH	rs17649553	1e-68		1.28205	[1.25-1.32]	Parkinson disease
chr17	45983657	45929235	0.999493	22961000	Primary biliary cirrhosis	CRHR1, MAPT	rs17564829	2e-09		1.25	[1.16-1.35]	primary biliary cirrhosis
chr17	45983657	45936109	0.999485	29500382	Experiencing mood swings	NR	rs79857651	9e-20		9.1	z score increase	mood instability measurement
chr17	45983657	45938080	0.999486	30804565	Ease of getting up in the morning	NR	rs12150229	4e-09		0.0122	[0.0081-0.0163] unit increase	chronotype measurement
chr17	45983657	45941033	0.980873	29500382	Feeling hurt	NR	rs62061733	2e-28		11.07	z score decrease	feeling emotionally hurt measurement
chr17	45983657	45941033	0.980873	30595370	Eosinophil counts		rs62061733	3e-29				eosinophil count
chr17	45983657	45941122	0.968122	29059683	Breast cancer	NR	rs62061734	8e-12	(EA)	0.0526	[0.038-0.068] unit decrease	breast carcinoma
chr17	45983657	45941122	0.968122	30804565	Sleep duration		rs62061734	2e-09		0.01775	[0.012-0.024] unit decrease	sleep duration
chr17	45983657	45941122	0.968176	29059683	Breast cancer	NR	rs62061734	8e-12	(EA)	0.0526	[0.038-0.068] unit decrease	breast carcinoma
chr17	45983657	45941122	0.968176	30804565	Sleep duration		rs62061734	2e-09		0.01775	[0.012-0.024] unit decrease	sleep duration
chr17	45983657	45948522	0.972522	29844566	General cognitive ability	MAPT	rs242559	1e-13		7.429	z-score increase	intelligence
chr17	45983657	45948522	0.972522	32888494	High light scatter reticulocyte count	MAPT	rs242559	4e-43		0.036414	[0.031-0.042] unit decrease	reticulocyte count
chr17	45983657	45950000	0.999431	31666681	White matter microstructure (fractional anisotropy)	NR	rs62062797	5e-11	(Anterior limb of internal capsule)			white matter microstructure measurement
chr17	45983657	45960125	0.997536	29500382	Irritable mood	NR	rs17650842	2e-12		7.01	z score decrease	irritability measurement
chr17	45983657	45961419	0.975193	30664745	Osteoarthritis (hip)	NR	rs62063281	5e-12		1.1	[1.07-1.13]	osteoarthritis, hip
chr17	45983657	45961419	0.975193	30643258	Number of sexual partners	STH	rs62063281	4e-15		0.02236	[0.017-0.028] unit increase	risky sexual behaviour measurement
chr17	45983657	45961419	0.975193	32589924	Osteoarthrosis (time to event)	MAPT	rs62063281	3e-08				age at diagnosis, osteoarthritis
chr17	45983657	45963741	0.999938	29500382	Feeling miserable	ACBD4	rs56280951	8e-13		7.17	z score increase	feeling miserable measurement
chr17	45983657	45974222	0.999995	30804565	Daytime nap	NR	rs117124984	3e-13		1.09963	[1.07-1.13]	daytime rest measurement
chr17	45983657	45974223	0.999995	31676860	Brain region volumes	NR	rs118087478	8e-14	(total brain volume)			brain volume measurement
chr17	45983657	45974246	0.999943	34613391	Occupational attainment		rs77875796	5e-09		0.049	[0.033-0.065] unit decrease	occupational attainment
chr17	45983657	45979401	0.999995	23583980	Interstitial lung disease	MAPT	rs1981997	9e-14		1.41	[1.28-1.56]	interstitial lung disease
chr17	45983657	45980229	0.987911	32888493	Hematocrit	NR	rs3785884	1e-96		0.045836	[0.042-0.05] SD unit increase	hematocrit
chr17	45983657	45980229	0.987911	32888493	Hemoglobin concentration	NR	rs3785884	1e-93		0.045117	[0.041-0.049] SD unit increase	hemoglobin measurement
chr17	45983657	45983657	1	32327693	Hemoglobin levels	MAPT	rs62063786	1e-61		0.044	[NR] unit increase	hemoglobin measurement
chr17	45983657	45988374	0.99986	29146897	Male-pattern baldness	WNT3, MAPT, PLEKHM1	rs919462	1e-26		0.168393	[0.14-0.2] unit decrease	androgenetic alopecia
chr17	45983657	45988806	0.999995	28196072	Male-pattern baldness	CRHR1, KANSL1, MAPT, PLEKHM1, SPPL2C, STH	rs112385572	8e-29		0.0768246	NR unit decrease	obsolete_alopecia
chr17	45983657	45996523	0.995827	34127860	Type 1 diabetes	MAPT	rs1052553	2e-15		0.879		type 1 diabetes mellitus
chr17	45983657	46000485	0.999995	32888493	Neutrophil count	NR	rs56108300	1e-24		0.023682	[0.019-0.028] SD unit increase	neutrophil count
chr17	45983657	46003698	0.99966	21044948	Parkinson's disease	MAPT	rs8070723	7e-12		1.3	[1.19-1.43]	Parkinson disease
chr17	45983657	46003698	0.99966	21685912	Progressive supranuclear palsy	MAPT	rs8070723	2e-118		5.11	[4.43-5.91]	obsolete_progressive supranuclear palsy
chr17	45983657	46003698	0.99966	30239722	Waist-hip ratio	NR	rs8070723	4e-15		0.0162	[0.012-0.02] unit decrease	waist-hip ratio
chr17	45983657	46003698	0.99966	34855049	Lifetime smoking		rs8070723	5e-08				smoking status measurement
chr17	45983657	46003698	0.99966	34855049	Lifetime smoking (without educational attainment)		rs8070723	5e-10				smoking status measurement
chr17	45983657	46005162	0.995551	33875891	IDP dMRI TBSS L1 Anterior corona radiata L		rs62064667	2e-13		0.087	[0.063-0.111] unit increase	white matter integrity
chr17	45983657	46005162	0.999939	33875891	IDP dMRI TBSS L1 Anterior corona radiata L		rs62064667	2e-13		0.087	[0.063-0.111] unit increase	white matter integrity
chr17	45983657	46006036	0.963437	30531941	Sleep duration	STH	rs1991556	3e-09		0.0328048	[0.022-0.044] SD units increase	sleep duration
chr17	45983657	46006036	0.963437	30595370	Lung function (FVC)		rs1991556	1e-53				vital capacity
chr17	45983657	46006036	0.963437	31358974	Alcohol consumption	MAPT, STH	rs1991556	5e-23		0.012	[0.01-0.014] unit decrease	alcohol consumption measurement
chr17	45983657	46014622	0.95462	32888494	Red blood cell count	MAPT	rs62062271	9e-66		0.0468015	[0.041-0.052] unit increase	erythrocyte count
chr17	45983657	46014622	0.95462	32042192	Total testosterone levels	NR	rs62062271	5e-18		0.0305695	[0.024-0.038] unit increase	testosterone measurement
chr17	45983657	46014622	0.95462	34337532	Low testosterone levels	NR	rs62062271	5e-09		1.09	NR	testosterone measurement
chr17	45983657	46014622	0.95462	34594039	Red blood cell count		rs62062271	1e-93		0.0399	[0.036-0.044] unit increase	erythrocyte count
chr17	45983657	46014622	0.95462	33875891	IDP dMRI TBSS ICVF Genu of corpus callosum		rs62062271	3e-19		0.105	[0.081-0.129] unit decrease	neuroimaging measurement
chr17	45983657	46018101	0.955614	30595370	Red blood cell count		rs58879558	3e-98				erythrocyte count
chr17	45983657	46018101	0.955614	32888494	Mean reticulocyte volume	MAPT	rs58879558	5e-28		0.0369744	[0.03-0.044] unit decrease	mean reticulocyte volume
chr17	45983657	46018101	0.955614	32888494	Mean spheric corpuscular volume	MAPT	rs58879558	2e-53		0.0463722	[0.04-0.052] unit decrease	mean corpuscular volume
chr17	45983657	46018101	0.955614	32888493	Hematocrit	NR	rs58879558	6e-94				hematocrit
chr17	45983657	46018101	0.955614	32888493	Hemoglobin concentration	NR	rs58879558	6e-91				hemoglobin measurement
chr17	45983657	46018101	0.955614	32888493	Red blood cell count	NR	rs58879558	2e-128		0.053	[0.049-0.057] SD unit increase	red blood cell density measurement
chr17	45983657	46018101	0.955614	32888493	Red blood cell count	NR	rs58879558	1e-130				red blood cell density measurement
chr17	45983657	46018101	0.955614	32042192	Bioavailable testosterone levels	NR	rs58879558	2e-09		0.0225798	[0.016-0.03] unit increase	testosterone measurement
chr17	45983657	46019187	0.892962	30336701	Alcohol use disorder (consumption score)	MAPT	rs62062288	2e-09		0.008	[0.006-0.01] unit decrease	alcohol consumption measurement
chr17	45983657	46019187	0.892962	30336701	Alcohol use disorder (total score)	CRHR1, DND1P1, ENSG00000262372, ENSG00000262500, ENSG00000262881, KANSL1, MAPT, MAPT-AS1, NSF, PLEKHM1, SPPL2C, STH, RP11-105N13.4, WNT3	rs62062288	5e-10		6.21	[NR] z score decrease	alcohol use disorder measurement
chr17	45983657	46019187	0.892962	29500382	Feeling guilty	NR	rs62062288	7e-10		6.17	z score increase	guilt measurement
chr17	45983657	46019187	0.892962	29500382	Feeling worry	NR	rs62062288	1e-09		6.079	unit increase	worry measurement
chr17	45983657	46019187	0.892962	29500382	Neurociticism	STH	rs62062288	6e-32		11.77	z score increase	neuroticism measurement
chr17	45983657	46019187	0.892962	29500382	Worry too long after an embarrassing experience	NR	rs62062288	4e-08		5.5	z score increase	worry measurement
chr17	45983657	46019187	0.892962	30643258	Automobile speeding propensity	KANSL1	rs62062288	1e-12		0.0193522	[0.014-0.025] unit decrease	risk-taking behaviour
chr17	45983657	46019187	0.892962	30643258	Risk-taking tendency (4-domain principal component model)	KANSL1	rs62062288	1e-29		0.0351709	[0.029-0.041] unit decrease	risk-taking behaviour
chr17	45983657	46019187	0.892962	32231276	Neuroticism	NR	rs62062288	7e-22		0.01863	[0.015-0.022] unit increase	neurotic disorder
chr17	45983657	46019187	0.892962	33861876	Alcohol use disorder (consumption score)	MAPT	rs62062288	2e-14		0.097	[0.072-0.122] unit increase	alcohol use disorder measurement, longitudinal alcohol consumption measurement
chr17	45983657	46021601	0.97615	29255261	Neuroticism	intergenic	rs17652520	1e-25		10.472	unit increase	neuroticism measurement
chr17	45983657	46021601	0.97615	30595370	Neuroticism		rs17652520	2e-27				neuroticism measurement
chr17	45983657	46021601	0.97615	31015401	Medication use (anilides)	MAPT	rs17652520	8e-13		0.0557098	[0.04-0.071] unit increase	Anilide use measurement
chr17	45983657	46021601	0.97615	31844048	Household income	MAPT	rs17652520	5e-12		0.013847	[0.0099-0.0178] unit decrease	household income
chr17	45983657	46036053	0.999743	33875891	aparc-DKTatlas rh volume fusiform		rs200123357	3e-11		0.079	[0.055-0.103] unit decrease	brain volume measurement
chr17	45983657	46036725	0.934193	31666681	White matter microstructure (radial diusivities)	NR	rs577386308	5e-08	(External capsule )			white matter microstructure measurement
chr17	45983657	46036725	0.999077	31666681	White matter microstructure (radial diusivities)	NR	rs577386308	5e-08	(External capsule )			white matter microstructure measurement
chr17	45983657	46049307	0.999941	29500382	Experiencing mood swings	NR	rs112333322	4e-19		8.94	z score decrease	mood instability measurement
chr17	45983657	46049399	0.959754	30867560	General factor of neuroticism	KANSL1	rs113434679	3e-21		0.016272	[0.013-0.02] unit increase	neuroticism measurement
chr17	45983657	46049399	0.959754	31660654	Parkinson's disease	KANSL1, MAPT	rs113434679	9e-13		0.311323	[0.23-0.4] unit decrease	Parkinson disease
chr17	45983657	46049399	0.959754	35308900	Chronic obstructive pulmonary disease		rs113434679	3e-08		1.11	[1.07-1.15]	chronic obstructive pulmonary disease
chr17	45983657	46055092	0.99949	34743297	Alzheimer's disease or educational attainment (pleiotropy)		rs143364530	3e-08		40.4989	z score increase	Alzheimer disease, educational attainment
chr17	45983657	46064966	0.99988	27089181	Neuroticism	NR	rs193236081	6e-11		0.0284134	[0.02-0.037] unit decrease	neuroticism measurement
chr17	45983657	46064966	0.999991	27089181	Neuroticism	NR	rs193236081	6e-11		0.0284134	[0.02-0.037] unit decrease	neuroticism measurement
chr17	45983657	46072786	0.999986	31844048	Household income	KANSL1	rs974295	3e-11		0.013331	[0.0094-0.0173] unit decrease	household income
chr17	45983657	46084104	0.999982	31666681	White matter microstructure (fractional anisotropy)	NR	rs80028338	4e-08	(Average across all tracts)			white matter microstructure measurement
chr17	45983657	46085231	0.976841	29186694	Cognitive ability	KANSL1	rs8080583	1e-08		5.717	z score decrease	intelligence
chr17	45983657	46086957	0.999995	32451486	Alcohol consumption (drinks per week) (MTAG)	NR	rs55692232	7e-21		0.0200434	[0.016-0.024] unit decrease	alcohol consumption measurement
chr17	45983657	46089399	0.916154	32888494	High light scatter reticulocyte percentage of red cells	KANSL1	rs377351806	3e-26		0.0308757	[0.025-0.037] unit increase	reticulocyte measurement
chr17	45983657	46089399	0.916154	32888494	Reticulocyte fraction of red cells	KANSL1	rs377351806	1e-24		0.0299621	[0.024-0.036] unit increase	reticulocyte measurement
chr17	45983657	46089399	0.993468	32888494	High light scatter reticulocyte percentage of red cells	KANSL1	rs377351806	3e-26		0.0308757	[0.025-0.037] unit increase	reticulocyte measurement
chr17	45983657	46089399	0.993468	32888494	Reticulocyte fraction of red cells	KANSL1	rs377351806	1e-24		0.0299621	[0.024-0.036] unit increase	reticulocyte measurement
chr17	45983657	46096137	0.967728	27863252	Eosinophil counts	KANSL1	rs776509440	2e-18		0.0456392	[0.035-0.056] unit decrease	eosinophil count
chr17	45983657	46096137	0.967728	27863252	Eosinophil percentage of granulocytes	KANSL1	rs776509440	2e-25		0.054537	[0.044-0.065] unit decrease	eosinophil percentage of granulocytes
chr17	45983657	46096137	0.967728	27863252	Eosinophil percentage of white cells	KANSL1	rs776509440	9e-24		0.052328	[0.042-0.063] unit decrease	eosinophil percentage of leukocytes
chr17	45983657	46096137	0.967728	27863252	Neutrophil percentage of granulocytes	KANSL1	rs776509440	7e-25		0.0539015	[0.044-0.064] unit increase	neutrophil percentage of granulocytes
chr17	45983657	46096137	0.967728	27863252	Sum eosinophil basophil counts	KANSL1	rs776509440	4e-16		0.042457	[0.032-0.053] unit decrease	basophil count, eosinophil count
chr17	45983657	46096137	0.967728	30048462	Heel bone mineral density		rs776509440	3e-21		0.0286931	[0.023-0.035] unit increase	heel bone mineral density
chr17	45983657	46096137	0.985058	27863252	Eosinophil counts	KANSL1	rs776509440	2e-18		0.0456392	[0.035-0.056] unit decrease	eosinophil count
chr17	45983657	46096137	0.985058	27863252	Eosinophil percentage of granulocytes	KANSL1	rs776509440	2e-25		0.054537	[0.044-0.065] unit decrease	eosinophil percentage of granulocytes
chr17	45983657	46096137	0.985058	27863252	Eosinophil percentage of white cells	KANSL1	rs776509440	9e-24		0.052328	[0.042-0.063] unit decrease	eosinophil percentage of leukocytes
chr17	45983657	46096137	0.985058	27863252	Neutrophil percentage of granulocytes	KANSL1	rs776509440	7e-25		0.0539015	[0.044-0.064] unit increase	neutrophil percentage of granulocytes
chr17	45983657	46096137	0.985058	27863252	Sum eosinophil basophil counts	KANSL1	rs776509440	4e-16		0.042457	[0.032-0.053] unit decrease	basophil count, eosinophil count
chr17	45983657	46096137	0.985058	30048462	Heel bone mineral density		rs776509440	3e-21		0.0286931	[0.023-0.035] unit increase	heel bone mineral density
chr17	45983657	46106037	0.999502	33414549	Cognitive aspects of educational attainment	NR	rs111676341	2e-11		0.0492418	[0.035-0.064] unit increase	cognitive function measurement, self reported educational attainment
chr17	45983657	46108697	0.976801	35213538	Docosahexaenoic acid levels		rs16940904	1e-16		0.0389871	[0.03-0.048] unit increase	docosahexaenoic acid measurement
chr17	45983657	46108697	0.976801	35213538	Omega-3 fatty acid levels		rs16940904	4e-13		0.0345078	[0.025-0.044] unit increase	omega-3 polyunsaturated fatty acid measurement
chr17	45983657	46108697	0.976801	35213538	Ratio of docosahexaenoic acid to total fatty acid levels		rs16940904	4e-16		0.038921	[0.03-0.048] unit increase	docosahexaenoic acid measurement, fatty acid measurement
chr17	45983657	46108697	0.976801	35213538	Ratio of omega-3 fatty acids to total fatty acids		rs16940904	5e-18		0.041183	[0.032-0.051] unit increase	fatty acid measurement
chr17	45983657	46109891	0.976802	22504418	Intracranial volume	MAPT, GRN, CRHR1, STH	rs9303525	8e-15		14.9	[NR] ml decrease	intracranial volume measurement
chr17	45983657	46110126	0.999883	24842889	Parkinson's disease	MAPT	rs17577094	8e-09		1.56	[1.39-1.79]	Parkinson disease
chr17	45983657	46112492	0.998857	27863252	Lymphocyte percentage of white cells	KANSL1	rs76640332	5e-13		0.0306755	[0.022-0.039] unit decrease	lymphocyte percentage of leukocytes
chr17	45983657	46112544	0.999051	34594039	Medication use (anilides)		rs78929339	9e-13		0.0559	[0.041-0.071] unit increase	Anilide use measurement
chr17	45983657	46115202	0.95714	29500382	Feeling fed-up	ACBD4	rs4630591	1e-17		8.54	z score increase	feeling "fed-up" measurement
chr17	45983657	46115202	0.95714	33875891	aparc-Desikan lh thickness inferiortemporal		rs4630591	5e-15		0.095	[0.071-0.119] unit increase	cortical thickness
chr17	45983657	46115224	0.999247	28166213	Lung function (FEV1)	KANSL1	rs35524223	1e-13		0.061	[0.045-0.077] unit decrease	forced expiratory volume
chr17	45983657	46115224	0.999247	28166213	Lung function (FVC)	KANSL1	rs35524223	7e-13		0.059	[0.043-0.075] unit decrease	vital capacity
chr17	45983657	46115252	0.999808	27863252	High light scatter reticulocyte count	KANSL1	rs4606752	2e-16		0.0347053	[0.026-0.043] unit increase	reticulocyte count
chr17	45983657	46115252	0.999808	27863252	Reticulocyte count	KANSL1	rs4606752	1e-17		0.0360826	[0.028-0.044] unit increase	reticulocyte count
chr17	45983657	46115557	0.99878	29500382	Feeling miserable	NR	rs17577369	4e-12		6.96	z score decrease	feeling miserable measurement
chr17	45983657	46115591	0.999712	29500382	Feeling hurt	NR	rs17661015	3e-28		11.02	z score decrease	feeling emotionally hurt measurement
chr17	45983657	46115591	0.999712	29500382	Irritable mood	NR	rs17661015	4e-12		6.93	z score decrease	irritability measurement
chr17	45983657	46128324	0.964441	29500382	Feeling guilty	NR	rs4471723	5e-09		5.84	z score increase	guilt measurement
chr17	45983657	46130566	0.999597	29500382	Neurociticism	NR	rs79301522	1e-30		11.51	z score decrease	neuroticism measurement
[truncated: 1,831 more rows]

## Sheet: SD3
Supplementary Data 3. Sequence variants associated with autoimmune thyroid disease in genome-wide association meta-analysis or correlated variants (r2>0.8) that point to candidate genes through an effect on protein coding.
Chrom	pos_hg38_INPUT	pos_hg38_PAV	rsname_PAV	r2	gene_symbol	effect	effect_allele	hgnc	geneid
chr1	1243102	1243102	rs78555129	1	C1QTNF12	C1QTNF12|MODERATE|missense_variant|NP_001014980.1:p.Cys231Arg	G	32308	388581
chr1	1243102	1243545	rs12093154	0.975896	C1QTNF12	C1QTNF12|MODERATE|missense_variant|NP_001014980.1:p.Ala180Val	A	32308	388581
chr1	2562891	2562891	rs2234167	1	TNFRSF14	TNFRSF14|MODERATE|missense_variant|NP_003811.2:p.Val241Ile	A	11912	8764
chr1	24535214	24535214	rs196432	1	RCAN3	RCAN3|MODERATE|missense_variant|NP_001238911.1:p.Arg164Gln	A	3042	11123
chr1	24535214	24535214	rs196432	1	RCAN3	RCAN3|MODERATE|missense_variant|NP_001238914.1:p.Arg106Gln	A	3042	11123
chr1	113834946	113834946	rs2476601	1	PTPN22	PTPN22|MODERATE|missense_variant|NP_001180360.1:p.Trp620Arg	A	9652	26191
chr1	113834946	113834946	rs2476601	1	PTPN22	PTPN22|MODERATE|missense_variant|NP_001295226.1:p.Trp596Arg	A	9652	26191
chr1	113834946	113834946	rs2476601	1	PTPN22	PTPN22|MODERATE|missense_variant|NP_036543.4:p.Trp565Arg	A	9652	26191
chr1	113834946	113834946	rs2476601	1	PTPN22	PTPN22|MODERATE|missense_variant|NP_057051.3:p.Trp620Arg	A	9652	26191
chr1	150764744	150764744	rs41271951	1	CTSS	CTSS|MODERATE|missense_variant|NP_001186668.1:p.Val7Ala	G	2545	1520
chr1	150764744	150764744	rs41271951	1	CTSS	CTSS|MODERATE|missense_variant|NP_004070.3:p.Val7Ala	G	2545	1520
chr1	150764744	151002495	rs41310885	0.818797	MINDY1	MINDY1|MODERATE|missense_variant|NP_001156730.2:p.Arg89Ser	A	25648	55793
chr1	150764744	151002495	rs41310885	0.818797	MINDY1	MINDY1|MODERATE|missense_variant|NP_001306927.2:p.Arg41Ser	A	25648	55793
chr1	150764744	151002495	rs41310885	0.818797	MINDY1	MINDY1|MODERATE|missense_variant|NP_001363593.1:p.Arg41Ser	A	25648	55793
chr1	150764744	151002495	rs41310885	0.818797	MINDY1	MINDY1|MODERATE|missense_variant|NP_001363594.1:p.Arg41Ser	A	25648	55793
chr1	150764744	151002495	rs41310885	0.818797	MINDY1	MINDY1|MODERATE|missense_variant|NP_001363595.1:p.Arg41Ser	A	25648	55793
chr1	150764744	151002495	rs41310885	0.818797	MINDY1	MINDY1|MODERATE|missense_variant|NP_001363596.1:p.Arg41Ser	A	25648	55793
chr1	150764744	151002495	rs41310885	0.818797	MINDY1	MINDY1|MODERATE|missense_variant|NP_001363597.1:p.Arg41Ser	A	25648	55793
chr1	150764744	151002495	rs41310885	0.818797	MINDY1	MINDY1|MODERATE|missense_variant|NP_001363598.1:p.Arg41Ser	A	25648	55793
chr1	150764744	151002495	rs41310885	0.818797	MINDY1	MINDY1|MODERATE|missense_variant|NP_001363599.1:p.Arg41Ser	A	25648	55793
chr1	150764744	151002495	rs41310885	0.818797	MINDY1	MINDY1|MODERATE|missense_variant|NP_060849.3:p.Arg41Ser	A	25648	55793
chr1	156815190	156815190	rs926103	1	SH2D2A	SH2D2A|MODERATE|missense_variant|NP_001154913.1:p.Asn52Ser	C	10821	9047
chr1	156815190	156815190	rs926103	1	SH2D2A	SH2D2A|MODERATE|missense_variant|NP_001154914.1:p.Asn34Ser	C	10821	9047
chr1	156815190	156815190	rs926103	1	SH2D2A	SH2D2A|MODERATE|missense_variant|NP_001154915.1:p.Asn24Ser	C	10821	9047
chr1	156815190	156815190	rs926103	1	SH2D2A	SH2D2A|MODERATE|missense_variant|NP_001154916.1:p.Asn52Ser	C	10821	9047
chr1	156815190	156815190	rs926103	1	SH2D2A	SH2D2A|MODERATE|missense_variant|NP_003966.2:p.Asn52Ser	C	10821	9047
chr1	212821425	212738494	rs15702	0.874554	NSL1	NSL1|MODERATE|missense_variant|NP_001284665.1:p.Met213Val	C	24548	25936
chr1	212821425	212738494	rs15702	0.874554	NSL1	NSL1|MODERATE|missense_variant|NP_056286.3:p.Met254Val	C	24548	25936
chr10	113588287	113588287	rs7080536	1	HABP2	HABP2|MODERATE|missense_variant|NP_001171131.1:p.Gly508Glu	A	4798	3026
chr10	113588287	113588287	rs7080536	1	HABP2	HABP2|MODERATE|missense_variant|NP_004123.1:p.Gly534Glu	A	4798	3026
chr10	122429681	122429681	rs1045216	1	PLEKHA1	PLEKHA1|MODERATE|missense_variant|NP_001001974.1:p.Thr320Ala	G	14335	59338
chr10	122429681	122429681	rs1045216	1	PLEKHA1	PLEKHA1|MODERATE|missense_variant|NP_067635.2:p.Thr320Ala	G	14335	59338
chr11	308290	308290	rs1058900	1	IFITM2	IFITM2|MODERATE|missense_variant|NP_006426.2:p.Val33Ala	C	5413	10581
chr11	615011	613208	rs1131665	0.999571	IRF7	IRF7|MODERATE|missense_variant	C	6122	3665
chr11	615011	613208	rs1131665	0.999571	IRF7	IRF7|MODERATE|missense_variant	C	6122	3665
chr11	615011	613208	rs1131665	0.999571	IRF7	splice_region_variant|NP_004020.1:p.Gln383Arg	C	6122	3665
chr11	615011	614318	rs1061502	0.999568	IRF7	IRF7|MODERATE|missense_variant|NP_001563.2:p.Lys179Glu	C	6122	3665
chr11	615011	614318	rs1061502	0.999568	IRF7	IRF7|MODERATE|missense_variant|NP_004020.1:p.Lys179Glu	C	6122	3665
chr11	615011	614318	rs1061502	0.999568	IRF7	IRF7|MODERATE|missense_variant|NP_004022.2:p.Lys192Glu	C	6122	3665
chr11	64343211	64341646	rs647152	0.999372	CCDC88B	CCDC88B|MODERATE|missense_variant|NP_115627.6:p.Asp193Glu	G	26757	283234
chr11	64343211	64371433	rs17857342	0.879219	RPS6KA4	RPS6KA4|MODERATE|missense_variant|NP_001006945.1:p.Ser752Ala	G	10433	8986
chr11	64343211	64371433	rs17857342	0.879219	RPS6KA4	RPS6KA4|MODERATE|missense_variant|NP_001287731.1:p.Ser751Ala	G	10433	8986
chr11	64343211	64371433	rs17857342	0.879219	RPS6KA4	RPS6KA4|MODERATE|missense_variant|NP_001305290.1:p.Ser695Ala	G	10433	8986
chr11	64343211	64371433	rs17857342	0.879219	RPS6KA4	RPS6KA4|MODERATE|missense_variant|NP_003933.1:p.Ser758Ala	G	10433	8986
chr11	94179870	94179870	rs12793348	1	PANX1	PANX1|MODERATE|missense_variant|NP_056183.2:p.Ile272Val	G	8599	24145
chr12	57476372	57471538	rs2228224	0.917771	GLI1	GLI1|MODERATE|missense_variant|NP_001153517.1:p.Gly805Asp	A	4317	2735
chr12	57476372	57471538	rs2228224	0.917771	GLI1	GLI1|MODERATE|missense_variant|NP_001161081.1:p.Gly892Asp	A	4317	2735
chr12	57476372	57471538	rs2228224	0.917771	GLI1	GLI1|MODERATE|missense_variant|NP_005260.1:p.Gly933Asp	A	4317	2735
chr12	57476372	57476372	rs11544238	1	ARHGAP9	ARHGAP9|MODERATE|missense_variant|NP_001073625.1:p.Ser186Ala	C	14130	64333
chr12	57476372	57476372	rs11544238	1	ARHGAP9	ARHGAP9|MODERATE|missense_variant|NP_001073626.1:p.Ser370Ala	C	14130	64333
chr12	57476372	57476372	rs11544238	1	ARHGAP9	ARHGAP9|MODERATE|missense_variant|NP_001306779.2:p.Ser370Ala	C	14130	64333
chr12	57476372	57476372	rs11544238	1	ARHGAP9	ARHGAP9|MODERATE|missense_variant|NP_001306780.1:p.Ser40Ala	C	14130	64333
chr12	57476372	57476372	rs11544238	1	ARHGAP9	ARHGAP9|MODERATE|missense_variant|NP_001306781.1:p.Ser186Ala	C	14130	64333
chr12	57476372	57476372	rs11544238	1	ARHGAP9	ARHGAP9|MODERATE|missense_variant|NP_001354351.1:p.Ser186Ala	C	14130	64333
chr12	57476372	57476372	rs11544238	1	ARHGAP9	ARHGAP9|MODERATE|missense_variant|NP_001354352.1:p.Ser155Ala	C	14130	64333
chr12	57476372	57476372	rs11544238	1	ARHGAP9	ARHGAP9|MODERATE|missense_variant|NP_001354353.1:p.Ser186Ala	C	14130	64333
chr12	57476372	57476372	rs11544238	1	ARHGAP9	ARHGAP9|MODERATE|missense_variant|NP_001354354.1:p.Ser155Ala	C	14130	64333
chr12	57476372	57476372	rs11544238	1	ARHGAP9	ARHGAP9|MODERATE|missense_variant|NP_001354355.1:p.Ser186Ala	C	14130	64333
chr12	57476372	57476372	rs11544238	1	ARHGAP9	ARHGAP9|MODERATE|missense_variant|NP_115885.2:p.Ser370Ala	C	14130	64333
chr12	111446804	111446804	rs3184504	1	SH2B3	SH2B3|MODERATE|missense_variant|NP_001278353.1:p.Trp60Arg	C	29605	10019
chr12	111446804	111446804	rs3184504	1	SH2B3	SH2B3|MODERATE|missense_variant|NP_005466.1:p.Trp262Arg	C	29605	10019
chr12	111447506	111447506	rs72650673	1	SH2B3	SH2B3|MODERATE|missense_variant|NP_001278353.1:p.Glu198Lys	A	29605	10019
chr12	111447506	111447506	rs72650673	1	SH2B3	SH2B3|MODERATE|missense_variant|NP_005466.1:p.Glu400Lys	A	29605	10019
chr13	42574410	42574410	rs138818878	1	TNFSF11	TNFSF11|MODERATE|missense_variant|NP_003692.1:p.Pro36Arg	G	11926	8600
chr14	80955786	80955786	rs61747482	1	TSHR	TSHR|MODERATE|missense_variant|NP_000360.2:p.Asp36His	C	12373	7253
chr14	80955786	80955786	rs61747482	1	TSHR	TSHR|MODERATE|missense_variant|NP_001018046.1:p.Asp36His	C	12373	7253
chr14	80955786	80955786	rs61747482	1	TSHR	TSHR|MODERATE|missense_variant|NP_001136098.1:p.Asp36His	C	12373	7253
chr15	41568292	41568292	rs12148316	1	TYRO3	TYRO3|MODERATE|missense_variant|NP_001317193.1:p.Ile301Asn	A	12446	7301
chr15	41568292	41568292	rs12148316	1	TYRO3	TYRO3|MODERATE|missense_variant|NP_006284.2:p.Ile346Asn	A	12446	7301
chr16	27384341	27344903	rs144651842	0.935914	IL4R	IL4R|MODERATE|missense_variant|NP_000409.1:p.Ala82Thr	A	6015	3566
chr16	27384341	27344903	rs144651842	0.935914	IL4R	IL4R|MODERATE|missense_variant|NP_001244335.1:p.Ala82Thr	A	6015	3566
chr16	27384341	27344903	rs144651842	0.935914	IL4R	IL4R|MODERATE|missense_variant|NP_001244336.1:p.Ala67Thr	A	6015	3566
chr16	50301163	50301163	rs78534766	1	ADCY7	ADCY7|MODERATE|missense_variant|NP_001105.1:p.Asp439Glu	A	238	113
chr16	50301163	50301163	rs78534766	1	ADCY7	ADCY7|MODERATE|missense_variant|NP_001272986.1:p.Asp439Glu	A	238	113
chr17	39788266	39788266	rs112301322	1	IKZF3	IKZF3|MODERATE|missense_variant|NP_001244337.1:p.Gly200Ala	G	13178	22806
chr17	39788266	39788266	rs112301322	1	IKZF3	IKZF3|MODERATE|missense_variant|NP_001244339.1:p.Gly147Ala	G	13178	22806
chr17	39788266	39788266	rs112301322	1	IKZF3	IKZF3|MODERATE|missense_variant|NP_001244340.1:p.Gly91Ala	G	13178	22806
chr17	39788266	39788266	rs112301322	1	IKZF3	IKZF3|MODERATE|missense_variant|NP_036613.2:p.Gly234Ala	G	13178	22806
chr17	39788266	39788266	rs112301322	1	IKZF3	IKZF3|MODERATE|missense_variant|NP_899051.1:p.Gly178Ala	G	13178	22806
chr17	39788266	39788266	rs112301322	1	IKZF3	IKZF3|MODERATE|missense_variant|NP_899053.1:p.Gly234Ala	G	13178	22806
chr17	39788266	39906250	rs35104165	0.928778	GSDMB	GSDMB|MODERATE|missense_variant|NP_001035936.1:p.Asp237Gly	C	23690	55876
chr17	39788266	39906250	rs35104165	0.928778	GSDMB	GSDMB|MODERATE|missense_variant|NP_001159430.1:p.Asp250Gly	C	23690	55876
chr17	39788266	39906250	rs35104165	0.928778	GSDMB	GSDMB|MODERATE|missense_variant|NP_001159431.1:p.Asp241Gly	C	23690	55876
chr17	39788266	39906250	rs35104165	0.928778	GSDMB	GSDMB|MODERATE|missense_variant|NP_001356331.1:p.Asp237Gly	C	23690	55876
chr17	39788266	39906250	rs35104165	0.928778	GSDMB	GSDMB|MODERATE|missense_variant|NP_061000.2:p.Asp228Gly	C	23690	55876
chr17	45983657	45834793	rs16940681	0.999281	LINC02210-CRHR1	LINC02210-CRHR1|MODERATE|missense_variant|NP_001289945.1:p.Glu280Gln	C	51483	104909134
chr17	45983657	45845576	rs62621252	0.999118	SPPL2C	SPPL2C|MODERATE|missense_variant|NP_787078.2:p.Ser224Pro	C	28902	162540
chr17	45983657	45845900	rs62054815	0.999322	SPPL2C	SPPL2C|MODERATE|missense_variant|NP_787078.2:p.Ala332Thr	A	28902	162540
chr17	45983657	45846288	rs12185233	0.999345	SPPL2C	SPPL2C|MODERATE|missense_variant|NP_787078.2:p.Arg461Pro	C	28902	162540
chr17	45983657	45846317	rs12185268	0.999393	SPPL2C	SPPL2C|MODERATE|missense_variant|NP_787078.2:p.Ile471Val	G	28902	162540
chr17	45983657	45846707	rs12373123	0.999337	SPPL2C	SPPL2C|MODERATE|missense_variant|NP_787078.2:p.Ser601Pro	C	28902	162540
chr17	45983657	45846764	rs12373139	0.99936	SPPL2C	SPPL2C|MODERATE|missense_variant|NP_787078.2:p.Gly620Arg	A	28902	162540
chr17	45983657	45846834	rs12373142	0.999337	SPPL2C	SPPL2C|MODERATE|missense_variant|NP_787078.2:p.Pro643Arg	G	28902	162540
chr17	45983657	45983409	rs63750417	0.999498	MAPT	MAPT|MODERATE|missense_variant|NP_001116538.2:p.Pro202Leu	T	6893	4137
chr17	45983657	45983409	rs63750417	0.999498	MAPT	MAPT|MODERATE|missense_variant|NP_058519.3:p.Pro202Leu	T	6893	4137
chr17	45983657	45983657	rs62063786	1	MAPT	MAPT|MODERATE|missense_variant|NP_001116538.2:p.Asp285Asn	A	6893	4137
chr17	45983657	45983657	rs62063786	1	MAPT	MAPT|MODERATE|missense_variant|NP_058519.3:p.Asp285Asn	A	6893	4137
chr17	45983657	45983670	rs62063787	1	MAPT	MAPT|MODERATE|missense_variant|NP_001116538.2:p.Val289Ala	C	6893	4137
chr17	45983657	45983670	rs62063787	1	MAPT	MAPT|MODERATE|missense_variant|NP_058519.3:p.Val289Ala	C	6893	4137
chr17	45983657	45983912	rs17651549	0.999661	MAPT	MAPT|MODERATE|missense_variant|NP_001116538.2:p.Arg370Trp	T	6893	4137
chr17	45983657	45983912	rs17651549	0.999661	MAPT	MAPT|MODERATE|missense_variant|NP_058519.3:p.Arg370Trp	T	6893	4137
chr17	45983657	45990034	rs10445337	0.999995	MAPT	MAPT|MODERATE|missense_variant|NP_001116538.2:p.Ser447Pro	C	6893	4137
chr17	45983657	45990034	rs10445337	0.999995	MAPT	MAPT|MODERATE|missense_variant|NP_058519.3:p.Ser447Pro	C	6893	4137
chr17	45983657	45999299	rs62063857	0.999995	STH	STH|MODERATE|missense_variant|NP_001007533.1:p.Gln7Arg	G	18839	246744
chr17	45983657	46031540	rs34579536	0.999989	KANSL1	KANSL1|MODERATE|missense_variant|NP_001180394.1:p.Ile1084Thr	G	24565	284058
chr17	45983657	46031540	rs34579536	0.999989	KANSL1	KANSL1|MODERATE|missense_variant|NP_001180395.1:p.Ile1085Thr	G	24565	284058
chr17	45983657	46031540	rs34579536	0.999989	KANSL1	KANSL1|MODERATE|missense_variant|NP_056258.1:p.Ile1085Thr	G	24565	284058
chr17	45983657	46039753	rs34043286	0.999765	KANSL1	KANSL1|MODERATE|missense_variant|NP_001180394.1:p.Ser718Pro	G	24565	284058
chr17	45983657	46039753	rs34043286	0.999765	KANSL1	KANSL1|MODERATE|missense_variant|NP_001180395.1:p.Ser718Pro	G	24565	284058
chr17	45983657	46039753	rs34043286	0.999765	KANSL1	KANSL1|MODERATE|missense_variant|NP_056258.1:p.Ser718Pro	G	24565	284058
chr17	45983657	46171833	rs17585974	0.803771	KANSL1	KANSL1|MODERATE|missense_variant|NP_001180394.1:p.Lys104Thr	G	24565	284058
chr17	45983657	46171833	rs17585974	0.803771	KANSL1	KANSL1|MODERATE|missense_variant|NP_001180395.1:p.Lys104Thr	G	24565	284058
chr17	45983657	46171833	rs17585974	0.803771	KANSL1	KANSL1|MODERATE|missense_variant|NP_056258.1:p.Lys104Thr	G	24565	284058
chr17	45983657	46548500	rs199913382	0.951967	LRRC37A2	LRRC37A2|MODERATE|missense_variant|NP_001006608.2:p.Ser1121Arg	C	32404	474170
chr17	45983657	46548981	rs62073349	0.853207	LRRC37A2	LRRC37A2|MODERATE|missense_variant|NP_001006608.2:p.Ile1281Thr	C	32404	474170
chr18	79486527	79486527	rs200207441	1	NFATC1	NFATC1|MODERATE|missense_variant|NP_001265598.1:p.Pro791Leu	T	7775	4772
chr18	79486527	79486527	rs200207441	1	NFATC1	NFATC1|MODERATE|missense_variant|NP_001265602.1:p.Pro319Leu	T	7775	4772
chr18	79486527	79486527	rs200207441	1	NFATC1	NFATC1|MODERATE|missense_variant|NP_006153.2:p.Pro791Leu	T	7775	4772
chr18	79486527	79486527	rs200207441	1	NFATC1	NFATC1|MODERATE|missense_variant|NP_765975.1:p.Pro778Leu	T	7775	4772
chr18	79486527	79486527	rs200207441	1	NFATC1	NFATC1|MODERATE|missense_variant|NP_765976.1:p.Pro319Leu	T	7775	4772
chr18	79486527	79486527	rs200207441	1	NFATC1	NFATC1|MODERATE|missense_variant|NP_765977.1:p.Pro778Leu	T	7775	4772
chr19	10352442	10352442	rs34536443	1	TYK2	TYK2|MODERATE|missense_variant|NP_003322.3:p.Pro1104Ala	C	12440	7297
chr19	11416089	11416089	rs167479,rs748261393	1	RGL3	RGL3|MODERATE|missense_variant|NP_001030300.3:p.His162Pro	G	30282	57139
chr19	11416089	11416089	rs167479,rs748261393	1	RGL3	RGL3|MODERATE|missense_variant|NP_001155088.2:p.His162Pro	G	30282	57139
chr19	21537632	21537632	rs199679715	1	ZNF429	ZNF429|HIGH|frameshift_variant|NP_001001415.2:p.His527LeufsTer157	C	20817	353088
chr19	21537632	21537632	rs199679715	1	ZNF429	ZNF429|HIGH|frameshift_variant|NP_001333841.1:p.His525LeufsTer157	C	20817	353088
chr19	21537632	21537632	rs199679715	1	ZNF429	ZNF429|HIGH|frameshift_variant|NP_001333842.1:p.His495LeufsTer157	C	20817	353088
chr19	21537632	21537632	rs199679715	1	ZNF429	ZNF429|HIGH|frameshift_variant|NP_001333843.1:p.His495LeufsTer157	C	20817	353088
chr19	21537632	21537632	rs199679715	1	ZNF429	ZNF429|HIGH|frameshift_variant|NP_001333844.1:p.His495LeufsTer157	C	20817	353088
chr19	21537632	21537632	rs199679715	1	ZNF429	ZNF429|HIGH|frameshift_variant|NP_001333845.1:p.His463LeufsTer157	C	20817	353088
chr19	48703417	48703417	rs601338	1	FUT2	FUT2|HIGH|stop_gained|NP_000502.4:p.Trp154Ter	A	4013	2524
chr19	48703417	48703417	rs601338	1	FUT2	FUT2|HIGH|stop_gained|NP_001091107.1:p.Trp154Ter	A	4013	2524
chr19	48703417	48703728	rs602662	0.901286	FUT2	FUT2|MODERATE|missense_variant|NP_000502.4:p.Gly258Ser	A	4013	2524
chr19	48703417	48703728	rs602662	0.901286	FUT2	FUT2|MODERATE|missense_variant|NP_001091107.1:p.Gly258Ser	A	4013	2524
chr19	49659652	49659652	rs7251	1	IRF3	IRF3|MODERATE|missense_variant|NP_001184051.1:p.Glu432Asp	G	6118	3661
chr19	49659652	49659652	rs7251	1	IRF3	IRF3|MODERATE|missense_variant|NP_001184052.1:p.Ser392Thr	G	6118	3661
chr19	49659652	49659652	rs7251	1	IRF3	IRF3|MODERATE|missense_variant|NP_001184053.1:p.Ser300Thr	G	6118	3661
chr19	49659652	49659652	rs7251	1	IRF3	IRF3|MODERATE|missense_variant|NP_001184054.1:p.Ser281Thr	G	6118	3661
chr19	49659652	49659652	rs7251	1	IRF3	IRF3|MODERATE|missense_variant|NP_001184055.1:p.Ser281Thr	G	6118	3661
chr19	49659652	49659652	rs7251	1	IRF3	IRF3|MODERATE|missense_variant|NP_001184056.1:p.Ser154Thr	G	6118	3661
chr19	49659652	49659652	rs7251	1	IRF3	IRF3|MODERATE|missense_variant|NP_001184057.1:p.Ser154Thr	G	6118	3661
chr19	49659652	49659652	rs7251	1	IRF3	IRF3|MODERATE|missense_variant|NP_001562.1:p.Ser427Thr	G	6118	3661
chr19	49662101	49662101	rs143769046	1	IRF3	IRF3|MODERATE|missense_variant|NP_001184051.1:p.Ala277Thr	T	6118	3661
chr19	49662101	49662101	rs143769046	1	IRF3	IRF3|MODERATE|missense_variant|NP_001184052.1:p.Ala242Thr	T	6118	3661
chr19	49662101	49662101	rs143769046	1	IRF3	IRF3|MODERATE|missense_variant|NP_001184054.1:p.Ala131Thr	T	6118	3661
chr19	49662101	49662101	rs143769046	1	IRF3	IRF3|MODERATE|missense_variant|NP_001184055.1:p.Ala131Thr	T	6118	3661
chr19	49662101	49662101	rs143769046	1	IRF3	IRF3|MODERATE|missense_variant|NP_001562.1:p.Ala277Thr	T	6118	3661
chr19	55228445	55228445	rs10419308	1	TMEM86B	TMEM86B|MODERATE|missense_variant|NP_001358942.1:p.Ser14Phe	A	28448	255043
chr2	55645403	55544033	rs1045920	0.994682	CFAP36	CFAP36|MODERATE|missense_variant|NP_001269690.1:p.Ile271Phe	T	30540	112942
chr2	55645403	55544033	rs1045920	0.994682	CFAP36	CFAP36|MODERATE|missense_variant|NP_542398.3:p.Ile246Phe	T	30540	112942
chr2	55645403	55645403	rs7594497	1	PNPT1	PNPT1|MODERATE|missense_variant|NP_149100.2:p.Asn590Asp	C	23166	87178
chr2	61160701	61162602	rs1729674	0.888996	C2orf74	C2orf74|MODERATE|missense_variant|NP_001137431.1:p.Tyr37Asp	G	34439	339804
chr2	97725153	97725153	rs145955907	1	ZAP70	ZAP70|MODERATE|missense_variant|NP_001070.2:p.Thr155Met	T	12858	7535
chr2	162267541	162267541	rs1990760	1	IFIH1	IFIH1|MODERATE|missense_variant|NP_071451.2:p.Ala946Thr	T	18873	64135
chr2	162268127	162268127	rs35667974	1	IFIH1	IFIH1|MODERATE|missense_variant|NP_071451.2:p.Ile923Val	C	18873	64135
chr2	162279995	162279995	rs35337543	1	IFIH1	IFIH1|HIGH|splice_donor_variant|.	G	18873	64135
chr22	37185445	37185445	rs229527	1	C1QTNF6	C1QTNF6|MODERATE|missense_variant|NP_001352807.1:p.Gly2Val	A	14343	114904
chr22	37185445	37185445	rs229527	1	C1QTNF6	C1QTNF6|MODERATE|missense_variant|NP_114116.3:p.Gly21Val	A	14343	114904
chr22	37185445	37185445	rs229527	1	C1QTNF6	C1QTNF6|MODERATE|missense_variant|NP_872292.1:p.Gly21Val	A	14343	114904
chr22	38481456	38481456	rs12004	1	KDELR3	KDELR3|MODERATE|missense_variant|NP_006846.1:p.Val199Gly	G	6306	11015
chr22	38481456	38481456	rs12004	1	KDELR3	KDELR3|MODERATE|missense_variant|NP_057839.1:p.Val199Gly	G	6306	11015
chr3	12187515	12187515	rs794999	1	SYN2	SYN2|MODERATE|missense_variant|NP_598328.1:p.Thr506Ala	G	11495	6854
chr3	37012077	37012077	rs1799977	1	MLH1	MLH1|MODERATE|missense_variant|NP_000240.1:p.Ile219Val	G	7127	4292
chr3	37012077	37012077	rs1799977	1	MLH1	MLH1|MODERATE|missense_variant|NP_001161089.1:p.Ile121Val	G	7127	4292
chr3	37012077	37012077	rs1799977	1	MLH1	MLH1|MODERATE|missense_variant|NP_001245200.1:p.Ile219Val	G	7127	4292
chr3	37012077	37012077	rs1799977	1	MLH1	MLH1|MODERATE|missense_variant|NP_001341549.1:p.Ile121Val	G	7127	4292
chr3	37012077	37012077	rs1799977	1	MLH1	MLH1|MODERATE|missense_variant|NP_001341557.1:p.Ile219Val	G	7127	4292
chr3	37012077	37012077	rs1799977	1	MLH1	MLH1|MODERATE|missense_variant|NP_001341558.1:p.Ile186Val	G	7127	4292
chr3	37012077	37012077	rs1799977	1	MLH1	MLH1|MODERATE|missense_variant|NP_001341559.1:p.Ile219Val	G	7127	4292
chr3	58197909	58197909	rs35677470	1	DNASE1L3	DNASE1L3|MODERATE|missense_variant|NP_001243489.1:p.Arg176Cys	A	2959	1776
chr3	58197909	58197909	rs35677470	1	DNASE1L3	DNASE1L3|MODERATE|missense_variant|NP_004935.1:p.Arg206Cys	A	2959	1776
chr4	186082920	186082920	rs3775291	1	TLR3	TLR3|MODERATE|missense_variant|NP_003256.1:p.Leu412Val	G	11849	7098
chr4	186082920	186082920	rs3775291	1	TLR3	TLR3|MODERATE|missense_variant|NP_003256.1:p.Leu412Phe	T	11849	7098
chr5	95900755	95900755	rs3815768	1	ELL2	ELL2|MODERATE|missense_variant|NP_036213.2:p.Ala298Thr	T	17064	22936
chr5	134115992	134115992	rs5742913	1	TCF7	TCF7|MODERATE|missense_variant|NP_001128323.2:p.Pro19Thr	A	11639	6932
chr5	134115992	134115992	rs5742913	1	TCF7	TCF7|MODERATE|missense_variant|NP_001333354.1:p.Pro134Thr	A	11639	6932
chr5	134115992	134115992	rs5742913	1	TCF7	TCF7|MODERATE|missense_variant|NP_001333379.1:p.Pro19Thr	A	11639	6932
chr5	134115992	134115992	rs5742913	1	TCF7	TCF7|MODERATE|missense_variant|NP_003193.2:p.Pro134Thr	A	11639	6932
chr5	134115992	134115992	rs5742913	1	TCF7	TCF7|MODERATE|missense_variant|NP_963963.1:p.Pro19Thr	A	11639	6932
chr5	134115992	134115992	rs5742913	1	TCF7	TCF7|MODERATE|missense_variant|NP_963965.1:p.Pro19Thr	A	11639	6932
chr5	134115992	134115992	rs5742913	1	TCF7	TCF7|MODERATE|missense_variant|NP_998813.1:p.Pro19Thr	A	11639	6932
chr5	139472784	139472784	rs13153461	1	SMIM33	SMIM33|MODERATE|missense_variant|NP_001352126.1:p.Gly88Ser	A	53645	111064649
chr5	157170158	157162574	rs31208	0.85874	FAM71B	FAM71B|MODERATE|missense_variant|NP_570969.2:p.Met564Thr	G	28397	153745
chr6	394867	394867	rs202124383	1	IRF4	IRF4|MODERATE|missense_variant|NP_001182215.1:p.Pro88Gln	A	6119	3662
chr6	394867	394867	rs202124383	1	IRF4	IRF4|MODERATE|missense_variant|NP_002451.2:p.Pro88Gln	A	6119	3662
chr6	109002316	109002316	rs2273668	1	SESN1	SESN1|MODERATE|missense_variant|NP_001186862.1:p.Leu44Ile	T	21595	27244
chr6	109002316	109002316	rs2273668	1	SESN1	SESN1|MODERATE|missense_variant|NP_055269.1:p.Leu103Ile	T	21595	27244
chr6	166929653	166929653	rs11159	1	RNASET2	RNASET2|MODERATE|missense_variant|NP_003721.2:p.Arg236Trp	A	21686	8635
chr7	127375029	127375029	rs62621812	1	ZNF800	ZNF800|MODERATE|missense_variant|NP_789784.2:p.Pro103Ser	A	27267	168850
chrX	79171491	79171491	rs3827440	1	GPR174	GPR174|MODERATE|missense_variant|NP_115942.1:p.Ser162Pro	C	30245	84636

## Sheet: SD4
Supplementary Data 4. Sources of the mRNA expression (eQTL) data used in the systematic variant annotation of the lead AITD variants.
	Tissue	N individuals	N genes	Source
DeCODE RNAseq — dcceqtlb	whole blood	17848	14248	deCODE genetics
DeCODE RNAseq — dcceqtla	adipose	700	9396	deCODE genetics
GTEx v8 — gtceqtl	49 tissues	650	16729	https://gtexportal.org/home/
Vosa et al. — eqtlgen	blood	31000	13195	https://www.biorxiv.org/content/10.1101/447367v1
Strunz et al.(2018) — liver_ceqtl	liver	588	1299	https://www.nature.com/articles/s41598-018-24219-z
Ratnapriya et al. (2019) — eyeceqtl	Eye (retina)	453	5160	https://www.nature.com/articles/s41588-019-0351-9
Ng et al. (2017) — brainserve_eqtl	brain	494	3041	https://www.nature.com/articles/nn.4632
Hauberg et al. (2017) — star_ceqtl	several	550	1078	https://www.cell.com/ajhg/fulltext/S0002-9297(17)30161-1
Zeller et al. (2010) — exsnp_mo_ceqtl	monocytes	1490	2745	https://pubmed.ncbi.nlm.nih.gov/20502693/
Liang et al. (2013) — exsnp_mrc_ceqtl	lymphoblastoid	950	9000	https://genome.cshlp.org/content/23/4/716.full.pdf+html
Hao et al. (2012) — lung_ceqtl	lung	1111	4932	https://journals.plos.org/plosgenetics/article?id=10.1371/journal.pgen.1003029
Gillies et al. (2018) — neptune_kidneyT_ceqtl	kidney (glomerulus)	187	557	https://www.ncbi.nlm.nih.gov/pmc/articles/PMC6081280/
Gillies et al. (2018) — neptune_kidneyG_ceqtl	kidney (tubulointerstitial)	187	187	https://www.ncbi.nlm.nih.gov/pmc/articles/PMC6081280/
Pala et al. (2017) — white_blood_cells_ceqtl	white blood cells	624	7679	https://www.nature.com/articles/ng.3840
Yao et al. (2017) — whole_blood_yao_ceqtl	whole blood	5257	2457	https://www.sciencedirect.com/science/article/pii/S0002929717300708
Franzen et al. (2016) — blood_vasc_metab_ceqtl	blood/vascular/other	600	1823	https://science.sciencemag.org/content/353/6301/827.long
Lee at al. (2014) — dendritic_ceqtl	dendritic cells	534	171	https://science.sciencemag.org/content/343/6175/1246980.long
Grundberg et al. (2016) — grundb_adi_lcl_skin_ceqtl	adipose, lymphocyte, skin	777	3215	https://www.nature.com/articles/ng.2394

## Sheet: SD5
Supplementary Data 5. Association of autoimmune thyroid disease (AITD) associated signals with mRNA expression in various tissues based on findings from 18 data sources (see Supplementary Data 4).*
Chrom	pos_hg38_INPUT	pos_hg38_eQTL	rsname_eQTL	r2	gene_symbol	pval	effect	tissue	effect_allele	effect_type	hgnc	geneid	source
chr1	1243102	1235642	rs12089192	0.82966	SDF4	1.88594e-18	-0.270348	Cells_Cultured_fibroblasts	C	beta	24188	51150	gtceqtl
chr1	2562891	2572924	rs28734787	0.998917	TNFRSF14	3.49e-20	0.288	CD4_NC	C	rho	11912	8764	ss_onek1k_ceqtl
chr1	2562891	2579949	rs12129508	0.96509	TNFRSF14	2.18e-10	0.201	CD8_NC	A	rho	11912	8764	ss_onek1k_ceqtl
chr1	8424763	8371547	rs3795310	0.849199	RERE	6.09e-13	0.469736	STARNET_Blood	C	beta	9965	473	star_ceqtl
chr1	8424763	8397588	rs34958833,rs796360006	0.982474	RERE	4.0086e-60	-0.715908	T_helper_cells	CACATG	beta	9965	473	dcceqtl_T_helper_cells
chr1	8424763	8420956	rs301805	0.999596	RERE	2.09993e-289	-0.38513308828265	blood	T	beta	9965	473	dcceqtl_blood
chr1	8424763	8422018	rs301806	0.999694	RERE	3.08241e-79	-0.802506	T_killer_cells	C	beta	9965	473	dcceqtl_T_killer_cells
chr1	8424763	8422018	rs301806	0.999694	RERE	5.59368e-11	0.270812	Spleen	T	beta	9965	473	gtceqtl
chr1	8424763	8424763	rs301807	1	RERE	1.5906e-13	0.129883	Skin_Sun_Exposed_Lower_leg	G	beta	9965	473	gtceqtl
chr1	8424763	8424763	rs301807	1	RERE	2.50656e-20	0.162576	Skin_Not_Sun_Exposed_Suprapubic	G	beta	9965	473	gtceqtl
chr1	8424763	8424763	rs301807	1	RERE	2.61276e-45	-0.622892	Monocytes	A	beta	9965	473	dcceqtl_Monocytes
chr1	8424763	8424763	rs301807	1	RERE	7.45625e-29	0.293621	Esophagus_Mucosa	G	beta	9965	473	gtceqtl
chr1	8424763	8437247	rs301802	0.998336	RERE	2.04479e-18	na	MO	na	na	9965	473	exsnp_mo_ceqtl
chr1	8424763	8437247	rs301802	0.998336	RERE	0	-57.8675	blood	T	zscore	9965	473	eqtlgen
chr1	8424763	8437247	rs301802	0.998336	RERE	8.8457e-52	0.212626	Whole_Blood	A	beta	9965	473	gtceqtl
chr1	8424763	8441726	rs301819	0.957582	RERE	7.93e-107	0.030312729	whole_blood	G	fx	9965	473	whole_blood_yao_ceqtl
chr1	8424763	8444361	rs159963	0.959044	RERE	9.37386e-16	0.200438	Lung	A	beta	9965	473	gtceqtl
chr1	8424763	8444998	rs301816	0.957856	RERE	2.41833e-12	-0.364571	Neutrophile	G	beta	9965	473	dcceqtl_Neutrophile
chr1	19442749	19393598	rs7529705	0.810734	PQLC2	3.1935e-22	-0.191708	Lung	A	beta	26001	54896	gtceqtl
chr1	19442749	19450656	rs34640740,rs397979448,rs398073810	0.957856	PQLC2	5.37204e-10	0.317683	Brain_Hypothalamus	A	beta	26001	54896	gtceqtl
chr1	19580994	19617329	rs2294629	0.939836	MICOS10,NBL1	6.06e-13	-0.53277	eye	na	slope	48338	100532736	eyeceqtl
chr1	19580994	19617329	rs2294629	0.939836	NBL1	6.06e-13	-0.53277	eye	na	slope	7650	4681	eyeceqtl
chr1	19580994	19641564	rs12408663	0.928095	NBL1	3.09e-10	-0.199	CD4_ET	C	rho	48338	100532736	ss_onek1k_ceqtl
chr1	19580994	19641564	rs12408663	0.928095	NBL1	3.09e-10	-0.199	CD4_ET	C	rho	7650	4681	ss_onek1k_ceqtl
chr1	24535214	24488414	rs195707	0.895307	RCAN3	2.66113e-11	-0.294548	Esophagus_Gastroesophageal_Junction	C	beta	3042	11123	gtceqtl
chr1	24535214	24490239	rs195709	0.89717	RCAN3	4.4e-68	-1.06258	eye	na	slope	3042	11123	eyeceqtl
chr1	24535214	24541244	rs196422	0.997989	NCMAP	5.52767e-11	0.284204	Liver	T	beta	29332	400746	gtceqtl
chr1	24535214	24541244	rs196422	0.997989	RCAN3	8.63389e-18	0.626497	Liver	T	beta	3042	11123	gtceqtl
chr1	37895543	37792972	rs12563037	0.915175	INPP5B	2.24998e-16	na	MO	na	na	6077	3633	exsnp_mo_ceqtl
chr1	37895543	37806988	rs2291297	0.930581	INPP5B	7.49114e-26	-0.346674	Cells_Cultured_fibroblasts	A	beta	6077	3633	gtceqtl
chr1	37895543	37814315	rs3748682	0.91193	C1orf122	1.55429e-14	0.465649	adipose	C	beta	24789	127687	dcceqtl_adipose
chr1	37895543	37814315	rs3748682	0.91193	INPP5B	3.04078e-14	-0.541784	Ovary	C	beta	6077	3633	gtceqtl
chr1	37895543	37814315	rs3748682	0.91193	INPP5B	3.334e-59	1.19	white_blood_cells	T	beta	6077	3633	white_blood_cells_ceqtl
chr1	37895543	37832535	rs9729719	0.91601	MTF1	2.12569e-10	0.158475	Thyroid	A	beta	7428	4520	gtceqtl
chr1	37895543	37895543	rs35978921	1	INPP5B	6.65e-38	0.681591	STARNET_Liver	C	beta	6077	3633	star_ceqtl
chr1	37895543	37895543	rs35978921	1	INPP5B	7.25e-95	0.966539	STARNET_Blood	C	beta	6077	3633	star_ceqtl
chr1	37895543	37897948	rs35465817,rs397860371	0.999875	INPP5B	4.5481e-38	-0.542028	Esophagus_Muscularis	C	beta	6077	3633	gtceqtl
chr1	37895543	37897948	rs35465817,rs397860371	0.999875	INPP5B	5.12292e-40	-0.446396	Artery_Tibial	C	beta	6077	3633	gtceqtl
chr1	37895543	37897948	rs35465817,rs397860371	0.999875	INPP5B	8.2296e-19	-0.506861	Colon_Sigmoid	C	beta	6077	3633	gtceqtl
chr1	37895543	37901732	rs28469609	0.880137	INPP5B	3.14041e-16	-0.745312	Cells_EBV-transformed_lymphocytes	T	beta	6077	3633	gtceqtl
chr1	64848529	64745107	rs567910619	0.93837	RAVER2	0	2.23024198917096	blood	T	beta	25577	55225	dcceqtl_blood
chr1	64848529	64745107	rs567910619	0.93837	RAVER2	1.0706e-50	2.210423	Monocytes	T	beta	25577	55225	dcceqtl_Monocytes
chr1	64848529	64745107	rs567910619	0.93837	RAVER2	2.29927e-33	2.16894	Cells_Cultured_fibroblasts	T	beta	25577	55225	gtceqtl
chr1	64848529	64745107	rs567910619	0.93837	RAVER2	2.31714e-25	2.343778	adipose	T	beta	25577	55225	dcceqtl_adipose
chr1	64848529	64745107	rs567910619	0.93837	RAVER2	2.72986e-47	2.147032	Neutrophile	T	beta	25577	55225	dcceqtl_Neutrophile
chr1	64848529	64745107	rs567910619	0.93837	RAVER2	2.76692e-50	2.158443	T_killer_cells	T	beta	25577	55225	dcceqtl_T_killer_cells
chr1	64848529	64745107	rs567910619	0.93837	RAVER2	2.83714e-13	0.945948	Artery_Tibial	T	beta	25577	55225	gtceqtl
chr1	64848529	64745107	rs567910619	0.93837	RAVER2	6.27505e-52	2.183229	T_helper_cells	T	beta	25577	55225	dcceqtl_T_helper_cells
chr1	64848529	64745107	rs567910619	0.93837	RAVER2	7.89795e-45	2.161015	B_cells	T	beta	25577	55225	dcceqtl_B_cells
chr1	64848529	64745107	rs567910619	0.93837	RAVER2	8.10346e-17	1.17112	Skin_Not_Sun_Exposed_Suprapubic	T	beta	25577	55225	gtceqtl
chr1	64848529	64848529	rs114269697	1	RAVER2	1.411e-277	35.6	blood	A	zscore	25577	55225	eqtlgen
chr1	64848529	64848529	rs114269697	1	RAVER2	1.46211e-16	0.978058	Esophagus_Mucosa	A	beta	25577	55225	gtceqtl
chr1	64848529	64848529	rs114269697	1	RAVER2	1.46847e-17	1.486	Pancreas	A	beta	25577	55225	gtceqtl
chr1	64848529	64848529	rs114269697	1	RAVER2	1.59659e-19	1.06124	Skin_Sun_Exposed_Lower_leg	A	beta	25577	55225	gtceqtl
chr1	64848529	64848529	rs114269697	1	RAVER2	2.90105e-36	1.71564	Adipose_Subcutaneous	A	beta	25577	55225	gtceqtl
chr1	64848529	64848529	rs114269697	1	RAVER2	3.35215e-24	1.23919	Thyroid	A	beta	25577	55225	gtceqtl
chr1	64848529	64848529	rs114269697	1	RAVER2	4.3219e-44	2.48762	Whole_Blood	A	beta	25577	55225	gtceqtl
chr1	64848529	64848529	rs114269697	1	RAVER2	5.03105e-13	0.781302	Lung	A	beta	25577	55225	gtceqtl
chr1	64848529	64848529	rs114269697	1	RAVER2	6.21749e-27	1.29289	Nerve_Tibial	A	beta	25577	55225	gtceqtl
chr1	64848529	64848529	rs114269697	1	RAVER2	7.73744e-24	1.60303	Adipose_Visceral_Omentum	A	beta	25577	55225	gtceqtl
chr1	64848529	64848529	rs114269697	1	RAVER2	9.11665e-18	2.18273	Spleen	A	beta	25577	55225	gtceqtl
chr1	67327488	67322008	rs17129778	0.997312	IL12RB2	2.97e-12	0.22	NK	T	rho	5972	3595	ss_onek1k_ceqtl
chr1	67327488	67327118	rs17838042	0.999974	IL12RB2	5.26e-11	-0.588976	STARNET_Blood	G	beta	5972	3595	star_ceqtl
chr1	67327488	67327118	rs17838042	0.999974	IL12RB2	8.66e-18	0.685834	STARNET_Muscle_skeletal	G	beta	5972	3595	star_ceqtl
chr1	67327488	67329235	rs17129794	0.994066	IL12RB2	2.755e-29	-0.816	white_blood_cells	A	beta	5972	3595	white_blood_cells_ceqtl
chr1	67327488	67329235	rs17129794	0.994066	IL12RB2	4.54449e-30	0.338206	Whole_Blood	C	beta	5972	3595	gtceqtl
chr1	67327488	67332762	rs72678531	0.996358	IL12RB2	0	0.539109364960246	blood	C	beta	5972	3595	dcceqtl_blood
chr1	67327488	67332762	rs72678531	0.996358	IL12RB2	2.61e-97	-0.072670225	whole_blood	T	fx	5972	3595	whole_blood_yao_ceqtl
chr1	67327488	67332762	rs72678531	0.996358	IL12RB2	0	44.2676	blood	C	zscore	5972	3595	eqtlgen
chr1	67327488	67332762	rs72678531	0.996358	SERBP1	2.61e-97	-0.072670225	whole_blood	T	fx	17860	26135	whole_blood_yao_ceqtl
chr1	77979080	77883782	rs574383787,rs71244405	0.951952	FUBP1	1.34738e-13	-0.259826	Lung	TCAGCCTCCTGAGTAGCTGGGATTA	beta	4004	8880	gtceqtl
chr1	77979080	77883782	rs574383787,rs71244405	0.951952	FUBP1	1.46398e-12	-0.30035	Artery_Aorta	TCAGCCTCCTGAGTAGCTGGGATTA	beta	4004	8880	gtceqtl
chr1	77979080	77883782	rs574383787,rs71244405	0.951952	FUBP1	2.34511e-11	-0.397454	Heart_Atrial_Appendage	TCAGCCTCCTGAGTAGCTGGGATTA	beta	4004	8880	gtceqtl
chr1	77979080	77883782	rs574383787,rs71244405	0.951952	FUBP1	3.28661e-10	-0.349437	Esophagus_Gastroesophageal_Junction	TCAGCCTCCTGAGTAGCTGGGATTA	beta	4004	8880	gtceqtl
chr1	77979080	77883782	rs574383787,rs71244405	0.951952	FUBP1	4.81836e-13	-0.257133	Nerve_Tibial	TCAGCCTCCTGAGTAGCTGGGATTA	beta	4004	8880	gtceqtl
chr1	77979080	77883782	rs574383787,rs71244405	0.951952	FUBP1	6.73116e-10	-0.249818	Esophagus_Mucosa	TCAGCCTCCTGAGTAGCTGGGATTA	beta	4004	8880	gtceqtl
chr1	77979080	77979080	rs140681455,rs71244403	1	FUBP1	1.10314e-21	-0.323269	Skin_Sun_Exposed_Lower_leg	CGGCCG	beta	4004	8880	gtceqtl
chr1	77979080	77979080	rs140681455,rs71244403	1	FUBP1	1.16364e-12	-0.221304	Muscle_Skeletal	CGGCCG	beta	4004	8880	gtceqtl
chr1	77979080	77979080	rs140681455,rs71244403	1	FUBP1	1.58604e-13	-0.293122	Skin_Not_Sun_Exposed_Suprapubic	CGGCCG	beta	4004	8880	gtceqtl
chr1	77979080	77979080	rs140681455,rs71244403	1	FUBP1	1.61544e-10	-0.293333	Breast_Mammary_Tissue	CGGCCG	beta	4004	8880	gtceqtl
chr1	77979080	77979080	rs140681455,rs71244403	1	FUBP1	3.16509e-17	-0.281759	Adipose_Subcutaneous	CGGCCG	beta	4004	8880	gtceqtl
chr1	77979080	77979080	rs140681455,rs71244403	1	FUBP1	6.23409e-11	-0.300495	Brain_Cerebellum	CGGCCG	beta	4004	8880	gtceqtl
chr1	77979080	77979080	rs140681455,rs71244403	1	FUBP1	6.78356e-14	-0.33001	Esophagus_Muscularis	CGGCCG	beta	4004	8880	gtceqtl
chr1	77979080	77979080	rs140681455,rs71244403	1	FUBP1	7.16393e-16	-0.277669	Thyroid	CGGCCG	beta	4004	8880	gtceqtl
chr1	77979080	77979080	rs140681455,rs71244403	1	FUBP1	7.42789e-20	-0.258523	Artery_Tibial	CGGCCG	beta	4004	8880	gtceqtl
chr1	77979080	77984833	rs34517439	0.999275	FUBP1	1.8e-15	-0.25	CD4_NC	A	rho	4004	8880	ss_onek1k_ceqtl
chr1	77979080	77984833	rs34517439	0.999275	FUBP1	5.84e-08	-0.172	B_Mem	A	rho	4004	8880	ss_onek1k_ceqtl
chr1	107820904	107793911	rs17020055	0.857598	VAV3	1.27e-27	1.23089	eye	na	slope	12659	10451	eyeceqtl
chr1	107820904	107793911	rs17020055	0.857598	VAV3	4.05e-73	-0.059722097	whole_blood	A	fx	12659	10451	whole_blood_yao_ceqtl
chr1	107820904	107793911	rs17020055	0.857598	VAV3	7.11566e-24	0.702336	Monocytes	C	beta	12659	10451	dcceqtl_Monocytes
chr1	107820904	107832080	rs17020146	0.998834	VAV3	4.54594e-58	1.11432	Thyroid	C	beta	12659	10451	gtceqtl
chr1	150764744	150713240	rs72702561	0.994263	CTSS	1.27083e-11	-0.29354	Artery_Aorta	C	beta	2545	1520	gtceqtl
chr1	150764744	150713240	rs72702561	0.994263	CTSS	4.00509e-16	-0.333315	Adipose_Visceral_Omentum	C	beta	2545	1520	gtceqtl
chr1	150764744	150713240	rs72702561	0.994263	CTSS	9.15677e-15	-0.291632	Colon_Transverse	C	beta	2545	1520	gtceqtl
chr1	150764744	150764744	rs41271951	1	CTSS	0	-0.936376622151549	blood	G	beta	2545	1520	dcceqtl_blood
chr1	150764744	150764744	rs41271951	1	CTSS	1.37721e-17	-0.297566	Lung	G	beta	2545	1520	gtceqtl
chr1	150764744	150764744	rs41271951	1	CTSS	1.67e-20	-0.29	CD4_NC	G	rho	2545	1520	ss_onek1k_ceqtl
chr1	150764744	150764744	rs41271951	1	CTSS	2.01726e-60	-1.426283	adipose	G	beta	2545	1520	dcceqtl_adipose
chr1	150764744	150764744	rs41271951	1	CTSS	2.38e-13	-0.231	CD8_NC	G	rho	2545	1520	ss_onek1k_ceqtl
chr1	150764744	150764744	rs41271951	1	CTSS	2.43593e-23	-0.541664	Nerve_Tibial	G	beta	2545	1520	gtceqtl
chr1	150764744	150764744	rs41271951	1	CTSS	5.27558e-13	-0.238257	Whole_Blood	G	beta	2545	1520	gtceqtl
chr1	150764744	150764744	rs41271951	1	CTSS	5.50303e-30	-0.455704	Artery_Tibial	G	beta	2545	1520	gtceqtl
chr1	150764744	150764744	rs41271951	1	CTSS	5.64e-08	-0.172	B_IN	G	rho	2545	1520	ss_onek1k_ceqtl
chr1	150764744	150764744	rs41271951	1	CTSS	7.84e-19	na	LIV	na	na	2545	1520	blood_vasc_metab_ceqtl
chr1	150764744	150764744	rs41271951	1	CTSS	8.35036e-22	-0.769495	Monocytes	G	beta	2545	1520	dcceqtl_Monocytes
chr1	150764744	150764744	rs41271951	1	CTSS	9.01489e-27	-0.411957	Adipose_Subcutaneous	G	beta	2545	1520	gtceqtl
chr1	150764744	150764744	rs41271951	1	CTSS	9.08e-13	-0.227	Mono_C	G	rho	2545	1520	ss_onek1k_ceqtl
chr1	150764744	150989351	rs11204755	0.828603	CTSS	5.24e-12	0.876197	STARNET_Artery_aortic_root_(AS)	T	beta	2545	1520	star_ceqtl
chr1	156815190	156813500	rs2182761	0.875043	SH2D2A	6.23021e-13	0.381641	Cells_Cultured_fibroblasts	T	beta	10821	9047	gtceqtl
chr1	167455687	167445635	rs840012	0.898809	CD247	1.62e-15	0.251	CD8_NC	T	rho	1677	919	ss_onek1k_ceqtl
chr1	167455687	167445635	rs840012	0.898809	CD247	8.89e-30	0.351	CD4_NC	T	rho	1677	919	ss_onek1k_ceqtl
chr1	167455687	167448647	rs2949669	0.9892	CD247	2.924e-242	33.2392	blood	T	zscore	1677	919	eqtlgen
chr1	167455687	167455687	rs2949661	1	CD247	0	0.416204906822269	blood	T	beta	1677	919	dcceqtl_blood
chr1	200871339	200788072	rs66893025	0.997513	CAMSAP2	4.81988e-13	-0.457968	Testis	G	beta	29188	23271	gtceqtl
chr1	200871339	200857641	rs2292096	0.998171	DDX59	5.57e-20	0.039720656	whole_blood	A	fx	25360	83479	whole_blood_yao_ceqtl
chr1	206989482	207002810	rs2629647	0.895867	C1orf116	1.21891e-11	0.209315	Thyroid	G	beta	28667	79098	gtceqtl
chr1	212821425	212720747	rs144268615,rs144575771,rs552377615,rs576515503	0.824619	TATDN3	6.91e-08	na	SF	na	na	27010	128387	blood_vasc_metab_ceqtl
chr1	212821425	212773732	rs7514070	0.874589	NSL1	2.63633e-26	na	MO	na	na	24548	25936	exsnp_mo_ceqtl
chr1	212821425	212802436	rs4951639	0.876532	TATDN3	1.2315e-205	30.5998	blood	C	zscore	27010	128387	eqtlgen
chr1	212821425	212806608	rs1032962	0.999799	TATDN3	4.26e-08	na	VAF	na	na	27010	128387	blood_vasc_metab_ceqtl
chr1	212821425	212821611	rs11120034	0.876569	TATDN3	1.19593e-14	-0.240997	Cells_Cultured_fibroblasts	A	beta	27010	128387	gtceqtl
chr1	236465834	236465834	rs12117927	1	EDARADD	0	-0.493506979679313	blood	A	beta	14341	128178	dcceqtl_blood
chr1	236465834	236465834	rs12117927	1	EDARADD	1.78e-136	24.8651	blood	C	zscore	14341	128178	eqtlgen
chr1	236465834	236465834	rs12117927	1	EDARADD	2.527e-13	0.466	white_blood_cells	C	beta	14341	128178	white_blood_cells_ceqtl
chr1	236465834	236465834	rs12117927	1	EDARADD	8.10549e-45	-0.620874	T_helper_cells	A	beta	14341	128178	dcceqtl_T_helper_cells
chr1	236465834	236465834	rs12117927	1	EDARADD	9.13951e-28	-0.516747	T_killer_cells	A	beta	14341	128178	dcceqtl_T_killer_cells
chr2	1403856	1403856	rs11675342	1	TPO	1.16872e-64	0.412861	Thyroid	T	beta	12015	7173	gtceqtl
chr2	61160701	61136154	rs2592491	0.93107	C2orf74	1.87542e-30	0.933129	Uterus	G	beta	34439	339804	gtceqtl
chr2	61160701	61138677	rs1729660	0.990544	C2orf74	0	1.214779	Monocytes	T	beta	34439	339804	dcceqtl_Monocytes
chr2	61160701	61145163	rs3213944	0.995085	C2orf74	0	1.139844	T_helper_cells	G	beta	34439	339804	dcceqtl_T_helper_cells
chr2	61160701	61145163	rs3213944	0.995085	C2orf74	0	1.18101757572175	blood	G	beta	34439	339804	dcceqtl_blood
chr2	61160701	61145163	rs3213944	0.995085	C2orf74	1.01622e-48	1.0062	Minor_Salivary_Gland	G	beta	34439	339804	gtceqtl
chr2	61160701	61145163	rs3213944	0.995085	C2orf74	1.07571e-236	1.13364	Cells_Cultured_fibroblasts	G	beta	34439	339804	gtceqtl
chr2	61160701	61145163	rs3213944	0.995085	C2orf74	1.20523e-41	0.837131	Brain_Anterior_cingulate_cortex_BA24	G	beta	34439	339804	gtceqtl
chr2	61160701	61145163	rs3213944	0.995085	C2orf74	1.25094e-252	1.07003	Artery_Tibial	G	beta	34439	339804	gtceqtl
chr2	61160701	61145163	rs3213944	0.995085	C2orf74	1.25812e-33	0.912521045365435	kidneyT	G	beta	34439	339804	neptune_kidneyT_ceqtl
chr2	61160701	61145163	rs3213944	0.995085	C2orf74	1.43326e-35	0.573846	Brain_Putamen_basal_ganglia	G	beta	34439	339804	gtceqtl
chr2	61160701	61145163	rs3213944	0.995085	C2orf74	1.44817e-81	1.0847	Artery_Coronary	G	beta	34439	339804	gtceqtl
chr2	61160701	61145163	rs3213944	0.995085	C2orf74	1.45954e-236	1.09041	Adipose_Subcutaneous	G	beta	34439	339804	gtceqtl
chr2	61160701	61145163	rs3213944	0.995085	C2orf74	1.53388e-51	0.896348	Ovary	G	beta	34439	339804	gtceqtl
chr2	61160701	61145163	rs3213944	0.995085	C2orf74	1.5643e-15	0.633867	Brain_Substantia_nigra	G	beta	34439	339804	gtceqtl
chr2	61160701	61145163	rs3213944	0.995085	C2orf74	1.73346e-185	0.94088	Skin_Sun_Exposed_Lower_leg	G	beta	34439	339804	gtceqtl
chr2	61160701	61145163	rs3213944	0.995085	C2orf74	1.80039e-84	1.1291	Spleen	G	beta	34439	339804	gtceqtl
chr2	61160701	61145163	rs3213944	0.995085	C2orf74	2.02397e-83	1.11453	Brain_Cortex	G	beta	34439	339804	gtceqtl
chr2	61160701	61145163	rs3213944	0.995085	C2orf74	2.12666e-154	0.928677	Heart_Atrial_Appendage	G	beta	34439	339804	gtceqtl
chr2	61160701	61145163	rs3213944	0.995085	C2orf74	2.4827e-97	0.584304	Colon_Transverse	G	beta	34439	339804	gtceqtl
chr2	61160701	61145163	rs3213944	0.995085	C2orf74	2.48757e-15	0.85766835975622	kidneyG	G	beta	34439	339804	neptune_kidneyG_ceqtl
chr2	61160701	61145163	rs3213944	0.995085	C2orf74	2.50148e-54	0.979849	Brain_Cerebellar_Hemisphere	G	beta	34439	339804	gtceqtl
chr2	61160701	61145163	rs3213944	0.995085	C2orf74	2.7317e-41	0.563238	Brain_Caudate_basal_ganglia	G	beta	34439	339804	gtceqtl
chr2	61160701	61145163	rs3213944	0.995085	C2orf74	2.77465e-253	1.05704	Thyroid	G	beta	34439	339804	gtceqtl
chr2	61160701	61145163	rs3213944	0.995085	C2orf74	2.78348e-146	1.00733	Breast_Mammary_Tissue	G	beta	34439	339804	gtceqtl
chr2	61160701	61145163	rs3213944	0.995085	C2orf74	2.79663e-278	1.118656	T_killer_cells	G	beta	34439	339804	dcceqtl_T_killer_cells
chr2	61160701	61145163	rs3213944	0.995085	C2orf74	3.02813e-35	0.67416	Brain_Hypothalamus	G	beta	34439	339804	gtceqtl
chr2	61160701	61145163	rs3213944	0.995085	C2orf74	3.07426e-160	1.13424	Artery_Aorta	G	beta	34439	339804	gtceqtl
chr2	61160701	61145163	rs3213944	0.995085	C2orf74	3.32602e-46	0.543625	Whole_Blood	G	beta	34439	339804	gtceqtl
chr2	61160701	61145163	rs3213944	0.995085	C2orf74	3.64448e-169	0.893875	Lung	G	beta	34439	339804	gtceqtl
chr2	61160701	61145163	rs3213944	0.995085	C2orf74	3.72907e-32	0.480684	Brain_Nucleus_accumbens_basal_ganglia	G	beta	34439	339804	gtceqtl
chr2	61160701	61145163	rs3213944	0.995085	C2orf74	4.07467e-116	1.10498	Pancreas	G	beta	34439	339804	gtceqtl
chr2	61160701	61145163	rs3213944	0.995085	C2orf74	4.58344e-194	0.993031	Nerve_Tibial	G	beta	34439	339804	gtceqtl
chr2	61160701	61145163	rs3213944	0.995085	C2orf74	4.63036e-115	1.00629	Colon_Sigmoid	G	beta	34439	339804	gtceqtl
chr2	61160701	61145163	rs3213944	0.995085	C2orf74	4.86208e-77	0.887244	Prostate	G	beta	34439	339804	gtceqtl
chr2	61160701	61145163	rs3213944	0.995085	C2orf74	5.29492e-188	1.06257	Adipose_Visceral_Omentum	G	beta	34439	339804	gtceqtl
chr2	61160701	61145163	rs3213944	0.995085	C2orf74	5.50141e-37	0.691406	Brain_Hippocampus	G	beta	34439	339804	gtceqtl
chr2	61160701	61145163	rs3213944	0.995085	C2orf74	5.78236e-194	1.11125	Esophagus_Muscularis	G	beta	34439	339804	gtceqtl
chr2	61160701	61145163	rs3213944	0.995085	C2orf74	5.84493e-153	0.969256	Skin_Not_Sun_Exposed_Suprapubic	G	beta	34439	339804	gtceqtl
chr2	61160701	61145163	rs3213944	0.995085	C2orf74	6.11709e-193	1.10653	Esophagus_Mucosa	G	beta	34439	339804	gtceqtl
chr2	61160701	61145163	rs3213944	0.995085	C2orf74	6.16909e-137	1.11408	Esophagus_Gastroesophageal_Junction	G	beta	34439	339804	gtceqtl
chr2	61160701	61145163	rs3213944	0.995085	C2orf74	6.47988e-60	0.920182	Brain_Frontal_Cortex_BA9	G	beta	34439	339804	gtceqtl
chr2	61160701	61145163	rs3213944	0.995085	C2orf74	6.60872e-42	0.554661	Small_Intestine_Terminal_Ileum	G	beta	34439	339804	gtceqtl
chr2	61160701	61145163	rs3213944	0.995085	C2orf74	6.82545e-248	0.96269	Muscle_Skeletal	G	beta	34439	339804	gtceqtl
chr2	61160701	61145163	rs3213944	0.995085	C2orf74	7.29969e-98	1.07952	Pituitary	G	beta	34439	339804	gtceqtl
chr2	61160701	61145163	rs3213944	0.995085	C2orf74	7.59942e-67	1.10851	Brain_Cerebellum	G	beta	34439	339804	gtceqtl
chr2	61160701	61145163	rs3213944	0.995085	C2orf74	7.86009e-45	0.894339	Vagina	G	beta	34439	339804	gtceqtl
chr2	61160701	61145163	rs3213944	0.995085	C2orf74	8.70812e-104	1.00175	Stomach	G	beta	34439	339804	gtceqtl
chr2	61160701	61145163	rs3213944	0.995085	C2orf74	9.14382e-98	1.09224	Adrenal_Gland	G	beta	34439	339804	gtceqtl
chr2	61160701	61149328	rs720201	0.997329	C2orf74	8.1954e-52	0.91922	Liver	C	beta	34439	339804	gtceqtl
chr2	61160701	61149328	rs720201	0.997329	C2orf74	8.22891e-42	1.13401	Cells_EBV-transformed_lymphocytes	C	beta	34439	339804	gtceqtl
chr2	61160701	61149873	rs1729653	0.998066	C2orf74	8.85235e-130	0.856625	Heart_Left_Ventricle	A	beta	34439	339804	gtceqtl
chr2	61160701	61152398	rs11125869	0.997608	C2orf74	1.17317e-39	0.620899	Neutrophile	ATACAAAAAATTAGCCGGGC	beta	34439	339804	dcceqtl_Neutrophile
chr2	61160701	61152398	rs11125869	0.997608	C2orf74	3.42292e-19	0.593489	Brain_Spinal_cord_cervical_c-1	G	beta	34439	339804	gtceqtl
chr2	61160701	61152398	rs11125869	0.997608	C2orf74	3.77499e-19	0.656605	Kidney_Cortex	G	beta	34439	339804	gtceqtl
chr2	61160701	61152490	rs11125870	0.998524	C2orf74	1.5441e-146	0.969029	B_cells	C	beta	34439	339804	dcceqtl_B_cells
chr2	61160701	61152709	rs12616041	0.999003	C2orf74	0	1.254411	adipose	A	beta	34439	339804	dcceqtl_adipose
chr2	61160701	61152809	rs1665273	0.998196	C2orf74	3.98795e-21	0.57034	Brain_Amygdala	C	beta	34439	339804	gtceqtl
chr2	61160701	61152809	rs1665273	0.998196	KIAA1841	0	69.5179	blood	C	zscore	29387	84542	eqtlgen
chr2	61160701	61153373	rs33998984	0.997731	C2orf74	1.07e-86	1.15769	eye	na	slope	34439	339804	eyeceqtl
chr2	61160701	61157965	rs1665258	0.999004	C2orf74	0	8.929465e-01	brain	na	spearmanrho	34439	339804	brainserve_eqtl
chr2	61160701	61160253	rs1177307	0.889503	C2orf74	1.94e-12	0.222	CD4_NC	C	rho	34439	339804	ss_onek1k_ceqtl
chr2	61160701	61166755	rs12999245	0.941168	C2orf74	3e-08	0.176	CD8_ET	T	rho	34439	339804	ss_onek1k_ceqtl
chr2	61160701	61173681	rs2167564	0.951487	C2orf74	1.06265e-23	0.217368	Testis	A	beta	34439	339804	gtceqtl
chr2	61160701	61177379	rs112583316	0.846131	USP34	6.54527e-14	0.386573	adipose	A	beta	20066	9736	dcceqtl_adipose
chr2	61160701	61230060	rs10717035,rs796197382	0.831459	USP34	0	0.429658567792376	blood	!A	beta	20066	9736	dcceqtl_blood
chr2	97732184	97746444	rs746004	0.859668	ZAP70	5.659e-17	-0.537	white_blood_cells	C	beta	12858	7535	white_blood_cells_ceqtl
chr2	159711078	159571135	rs10202187	0.985354	BAZ2B	0	0.917220310400472	blood	T	beta	963	29994	dcceqtl_blood
chr2	159711078	159573616	rs4665083	0.985752	BAZ2B	0	75.4122	blood	G	zscore	963	29994	eqtlgen
chr2	159711078	159577155	rs12622391	0.985619	BAZ2B	2.37404e-39	0.231727	Whole_Blood	C	beta	963	29994	gtceqtl
chr2	159711078	159584127	rs34885086	0.978344	BAZ2B	2.79464e-18	0.409786	Monocytes	G	beta	963	29994	dcceqtl_Monocytes
chr2	159711078	159748301	rs1427329	0.893375	BAZ2B	1.00165e-44	0.690441	Neutrophile	T	beta	963	29994	dcceqtl_Neutrophile
chr2	173929212	173968515	rs2044467	0.88797	SP3	1.54856e-08	-0.270811	Monocytes	C	beta	11208	6670	dcceqtl_Monocytes
chr2	191105153	191105153	rs10181656	1	GLS	5.88e-09	-0.013338752	whole_blood	C	fx	4331	2744	whole_blood_yao_ceqtl
chr2	224950460	224908275	rs10176593	0.983087	DOCK10	1.526e-15	-0.12173	LCL	G	beta	23479	55619	grundb_adi_lcl_skin_ceqtl
chr2	224950460	224930008	rs7592444	0.987796	NYAP2	5.36297e-25	0.403507	Muscle_Skeletal	G	beta	29291	57624	gtceqtl
chr2	241255979	241246405	rs62186366	0.933143	STK25	1.651e-08	0.319252	T_killer_cells	C	beta	11404	10494	dcceqtl_T_killer_cells
chr3	12187515	12188938	rs1661583	0.999432	SYN2	1.2865e-117	-23.0557	blood	A	zscore	11495	6854	eqtlgen
chr3	37012077	36931269	rs144882672,rs552635840	0.838967	MLH1	9.93e-10	0.47834	eye	na	slope	7127	4292	eyeceqtl
chr3	46012286	46017647	rs6764042	0.965982	XCR1	6.55869e-22	-0.310293	Skin_Not_Sun_Exposed_Suprapubic	G	beta	1625	2829	gtceqtl
chr3	46012286	46050796	rs4683167	0.886849	XCR1	9.86732e-10	0.271769	Colon_Transverse	T	beta	1625	2829	gtceqtl
chr3	46012286	46106453	rs35098835	0.806953	XCR1	5.7217e-12	0.0767059052175522	blood	TTA	beta	1625	2829	dcceqtl_blood
chr3	105724109	105656288	rs9657914	0.965096	CBLB	0	-38.8916	blood	G	zscore	1542	868	eqtlgen
chr3	105724109	105703561	rs1443108	0.996215	CBLB	2.374e-52	na	MO	na	na	1542	868	exsnp_mo_ceqtl
chr3	105724109	105747211	rs11706886	0.999887	CBLB	1.332e-18	-0.151809	Fat	G	beta	1542	868	grundb_adi_lcl_skin_ceqtl
chr3	105724109	105766711	rs1838046	0.801844	CBLB	3.49474e-12	0.173856	Adipose_Visceral_Omentum	C	beta	1542	868	gtceqtl
chr3	149479678	149479678	rs9860963	1	TM4SF4	1.01932e-14	0.533024	Pancreas	G	beta	11856	7104	gtceqtl
chr3	149479678	149479678	rs9860963	1	TM4SF4	1.62713e-13	-0.425577	Thyroid	G	beta	11856	7104	gtceqtl
chr3	149479678	149492312	rs9837351	0.960193	TM4SF4	3.909e-11	-0.0397679	Fat	G	beta	11856	7104	grundb_adi_lcl_skin_ceqtl
chr3	149479678	149501803	rs13071608	0.921433	COMMD2	3.86696e-20	-0.287673	Thyroid	A	beta	24993	51122	gtceqtl
chr3	149479678	149502322	rs28502438	0.905219	WWTR1	3.01992e-17	-0.238735	Thyroid	C	beta	24042	25937	gtceqtl
chr3	185792825	185804436	rs558655224,rs71164544	0.997413	IGF2BP2	2.43e-30	-0.80099	eye	na	slope	28867	10644	eyeceqtl
chr3	185792825	185812502	rs6769511	0.999379	IGF2BP2	2.04725e-12	0.266998	Thyroid	C	beta	28867	10644	gtceqtl
chr3	191329004	191329004	rs6779820	1	CCDC50	3.04e-18	0.273	CD4_NC	C	rho	18111	152137	ss_onek1k_ceqtl
chr3	192898911	192898911	rs2886870	1	MB21D2	3.71184e-33	-0.92858	Cells_EBV-transformed_lymphocytes	G	beta	30438	151963	gtceqtl
chr3	192898911	192900531	rs6771586	0.966166	MB21D2	3.41558e-10	-0.503972	Spleen	C	beta	30438	151963	gtceqtl
chr4	10723185	10721188	rs10005153	0.99884	CLNK	7.39441e-09	0.302971	B_cells	GAGGGAGGTGGGGGCTCTGAGGAGGGAGGTGGGGGCTGGAGG	beta	17438	116449	dcceqtl_B_cells
chr4	87144770	87082110	rs17668952	0.969021	AFF1	2.0132e-10	-0.23557	Brain_Caudate_basal_ganglia	T	beta	7135	4299	gtceqtl
chr4	148744450	148737417	rs34334084,rs397821256	1	NR3C2	1.92279e-63	0.644487	Thyroid	AT	beta	7979	4306	gtceqtl
chr5	77180632	77181995	rs2928167	0.937835	PDE8B	7.65832e-15	0.375061	Lung	G	beta	8794	8622	gtceqtl
chr5	77236746	77234524	rs6885099	0.999146	PDE8B	2.95562e-80	0.540568	Thyroid	G	beta	8794	8622	gtceqtl
chr5	95900755	95886452	rs17085231	0.994599	ELL2	6.68e-09	0.204	Plasma	T	rho	17064	22936	ss_onek1k_ceqtl
chr5	95900755	95899087	rs3777200	0.999841	ELL2	5.71e-44	0.053254895	whole_blood	C	fx	17064	22936	whole_blood_yao_ceqtl
chr5	95900755	95916207	rs1841010	0.977111	ELL2	1.1636e-37	-12.8265	blood	C	zscore	17064	22936	eqtlgen
chr5	103260136	103261019	rs26232	0.936351	GIN1	3.47e-24	0.040021478	whole_blood	C	fx	25959	54826	whole_blood_yao_ceqtl
chr5	103260136	103261019	rs26232	0.936351	PAM	4.2e-90	-0.035262287	whole_blood	C	fx	8596	5066	whole_blood_yao_ceqtl
chr5	103260136	103261019	rs26232	0.936351	PPIP5K2	7.89e-153	0.048968285	whole_blood	C	fx	29035	23262	whole_blood_yao_ceqtl
chr5	103260136	103265005	rs2288787	0.945839	C5orf30	5.302e-08	0.372	white_blood_cells	A	beta	25052	90355	white_blood_cells_ceqtl
chr5	111230662	111230662	rs114378220	1	CAMK4	0	-1.01763507208288	blood	T	beta	1464	814	dcceqtl_blood
chr5	111230662	111230662	rs114378220	1	CAMK4	1.324e-28	1.379	white_blood_cells	C	beta	1464	814	white_blood_cells_ceqtl
chr5	111230662	111230662	rs114378220	1	CAMK4	3.57e-23	-0.309	CD4_NC	T	rho	1464	814	ss_onek1k_ceqtl
chr5	111230662	111230662	rs114378220	1	CAMK4	3.76262e-14	-0.747828	T_killer_cells	T	beta	1464	814	dcceqtl_T_killer_cells
chr5	111230662	111230662	rs114378220	1	CAMK4	4.66e-09	-0.186	CD4_ET	T	rho	1464	814	ss_onek1k_ceqtl
chr5	111230662	111230662	rs114378220	1	CAMK4	5.67e-11	-0.207	CD8_NC	T	rho	1464	814	ss_onek1k_ceqtl
chr5	111230662	111230662	rs114378220	1	CAMK4	6.82293e-18	-0.231896	Whole_Blood	T	beta	1464	814	gtceqtl
chr5	111230662	111230662	rs114378220	1	CAMK4	6.899e-164	-27.2821	blood	T	zscore	1464	814	eqtlgen
chr5	111230662	111230662	rs114378220	1	CAMK4	8.92406e-37	-1.181112	T_helper_cells	T	beta	1464	814	dcceqtl_T_helper_cells
chr5	139472784	139465460	rs111805170,rs55797045,rs746202757,rs772700731	0.996756	SMIM33	5.37194e-100	1.163103	adipose	!C	beta	53645	111064649	dcceqtl_adipose
chr5	139472784	139471320	rs13181561	0.995953	CTNNA1	1.18e-12	-0.016454954	whole_blood	A	fx	2509	1495	whole_blood_yao_ceqtl
chr5	139472784	139471320	rs13181561	0.995953	DNAJC18	1.68e-22	-0.057965558	whole_blood	A	fx	28429	202052	whole_blood_yao_ceqtl
chr5	139472784	139471320	rs13181561	0.995953	LRRTM2	1.18e-12	-0.016454954	whole_blood	A	fx	19409	26045	whole_blood_yao_ceqtl
chr5	139472784	139471320	rs13181561	0.995953	MATR3	5.8e-13	-0.021277604	whole_blood	A	fx	6912	9782	whole_blood_yao_ceqtl
chr5	139472784	139472784	rs13153461	1	SMIM33	0	0.580182246207778	blood	G	beta	53645	111064649	dcceqtl_blood
chr5	157170158	157176509	rs395994	0.944678	ZNF624	2.75888e-13	na	MO	na	na	29254	57547	exsnp_mo_ceqtl
chr6	90296024	90267049	rs72928038	0.917735	BACH2	2.23288e-08	-0.352155	T_killer_cells	A	beta	14078	60468	dcceqtl_T_killer_cells
chr6	90296024	90267049	rs72928038	0.917735	BACH2	2.62439e-18	-0.525039	T_helper_cells	A	beta	14078	60468	dcceqtl_T_helper_cells
chr6	90296024	90267049	rs72928038	0.917735	BACH2	6.00268e-92	-0.280678110606496	blood	A	beta	14078	60468	dcceqtl_blood
chr6	90296024	90267049	rs72928038	0.917735	BACH2	9.0369e-97	-20.8748	blood	A	zscore	14078	60468	eqtlgen
chr6	107114666	107121227	rs12208103	0.944094	BEND3	8.2188e-21	-9.3567	blood	T	zscore	23040	57673	eqtlgen
chr6	109002316	108956705	rs12193858	0.982283	FOXO3	8.86021e-09	0.394878	T_helper_cells	T	beta	3821	2309	dcceqtl_T_helper_cells
chr6	109002316	108989393	rs2798646	0.989406	SESN1	4.91e-09	-0.185	CD8_NC	A	rho	21595	27244	ss_onek1k_ceqtl
chr6	109002316	109001351	rs12214121	0.999999	SESN1	1.38e-80	-0.085853604	whole_blood	C	fx	21595	27244	whole_blood_yao_ceqtl
chr6	109002316	109015414	rs117412830	0.98977	SESN1	1.253e-12	-0.772	white_blood_cells	A	beta	21595	27244	white_blood_cells_ceqtl
chr6	109002316	109026777	rs113948720	0.989545	SESN1	0	0.960294993783986	blood	A	beta	21595	27244	dcceqtl_blood
chr6	109002316	109034587	rs1424479	0.989769	SESN1	0	52.6645	blood	T	zscore	21595	27244	eqtlgen
chr6	109002316	109049926	rs6916819	0.988665	SESN1	1.23e-54	0.468	CD4_NC	C	rho	21595	27244	ss_onek1k_ceqtl
chr6	109002316	109051163	rs199848413	0.982699	SESN1	3.93828e-70	1.061297	T_helper_cells	CAAAAAAAAACAACAAAAAAAAAA	beta	21595	27244	dcceqtl_T_helper_cells
chr6	109002316	109051325	rs138225942	0.98881	SESN1	6.16e-27	1.07387	eye	na	slope	21595	27244	eyeceqtl
chr6	111780572	111777061	rs1474466	0.999934	FYN	4.7048e-34	-12.1661	blood	G	zscore	4037	2534	eqtlgen
chr6	165632995	165630374	rs3008034	0.987425	PDE10A	2.20764e-21	-0.371984	Thyroid	C	beta	8772	10846	gtceqtl
chr6	166956723	166956504	rs2247325	0.911678	RNASET2	2.07149e-11	0.27255	Small_Intestine_Terminal_Ileum	G	beta	21686	8635	gtceqtl
chr6	166956723	166956723	rs2247315	1	RNASET2	2.21741e-26	0.74864	Brain_Cerebellum	C	beta	21686	8635	gtceqtl
chr6	166956723	166956742	rs2247314	0.999556	RNASET2	1.95489e-61	0.692643	Esophagus_Mucosa	C	beta	21686	8635	gtceqtl
chr6	166956723	166956742	rs2247314	0.999556	RNASET2	2.37486e-65	0.756364	Monocytes	C	beta	21686	8635	dcceqtl_Monocytes
chr6	166956723	166956742	rs2247314	0.999556	RNASET2	2.81828e-13	0.310655	Pancreas	C	beta	21686	8635	gtceqtl
chr6	166956723	166991699	rs9347170	0.998111	RNASET2	4.10379e-17	0.588605	Brain_Cerebellar_Hemisphere	T	beta	21686	8635	gtceqtl
chr7	4745884	4729398	rs7793918	0.914441	FOXK1	7.02404e-42	0.624893	T_helper_cells	T	beta	23480	221937	dcceqtl_T_helper_cells
chr7	4745884	4737530	rs10262715	0.894347	FOXK1	6.5921e-281	35.8146	blood	A	zscore	23480	221937	eqtlgen
chr7	4745884	4743880	.	0.886694	FOXK1	1.99639e-21	0.471423	T_killer_cells	TTTTTTTTTTTT	beta	23480	221937	dcceqtl_T_killer_cells
chr7	4745884	4745021	rs7784748	0.973643	FOXK1	0	0.429094811720102	blood	T	beta	23480	221937	dcceqtl_blood
chr7	4745884	4745021	rs7784748	0.973643	FOXK1	1.56738e-10	-0.140074	Whole_Blood	C	beta	23480	221937	gtceqtl
chr7	26115779	26095870	rs35006008	0.918648	NFE2L3	6.503e-34	-0.325533	Skin_Sun_Exposed_Lower_leg	C	beta	7783	9603	gtceqtl
chr7	26115779	26097096	.	0.858355	NFE2L3	7.17995e-10	-0.32485	T_helper_cells	!CA	beta	7783	9603	dcceqtl_T_helper_cells
chr7	26115779	26106443	rs916964	0.999249	NFE2L3	2.05e-12	-0.248	lung	G	beta	7783	9603	lung_ceqtl
chr7	26115779	26106443	rs916964	0.999249	NFE2L3	2.14618e-23	-0.552629	adipose	G	beta	7783	9603	dcceqtl_adipose
chr7	26115779	26106731	rs916963	0.999249	NFE2L3	0	-40.6065	blood	A	zscore	7783	9603	eqtlgen
chr7	26115779	26106731	rs916963	0.999249	NFE2L3	3.53396e-12	-0.568432	Spleen	A	beta	7783	9603	gtceqtl
chr7	26115779	26107599	rs3814095	0.997707	NFE2L3	7.44e-78	-1.0042931262701	dendritic_ecoli_lps	na	beta	7783	9603	dendritic_ceqtl
chr7	26115779	26107599	rs3814095	0.997707	NFE2L3	9.3854e-220	na	MO	na	na	7783	9603	exsnp_mo_ceqtl
chr7	26115779	26107929	rs12113797	0.997665	NFE2L3	4.13883e-20	-0.314323	Skin_Not_Sun_Exposed_Suprapubic	A	beta	7783	9603	gtceqtl
chr7	26115779	26110146	rs70943267,rs771504013	0.997826	HNRNPA2B1	2.44663e-17	-0.102861265585082	blood	ACAAACAAAAAAA	beta	5033	3181	dcceqtl_blood
chr7	26115779	26112612	rs11973430	0.997367	CBX3	1.7747e-61	-16.5437	blood	T	zscore	1553	11335	eqtlgen
chr7	26115779	26115779	rs2057763	1	NFE2L3	1.10816e-280	-1.259812	Monocytes	A	beta	7783	9603	dcceqtl_Monocytes
chr7	26115779	26115894	rs2107348	0.9975	CBX3	5.32431e-56	-0.765914	Monocytes	G	beta	1553	11335	dcceqtl_Monocytes
chr7	26115779	26115894	rs2107348	0.9975	NFE2L3	4.4735e-17	-0.237714	Whole_Blood	G	beta	7783	9603	gtceqtl
chr7	26115779	26118334	rs35428152	0.968659	NFE2L3	8.6e-08	-0.17	CD4_NC	T	rho	7783	9603	ss_onek1k_ceqtl
chr7	26115779	26118516	rs12700701	0.970343	CBX3	1.51935e-12	-0.383224	T_helper_cells	A	beta	1553	11335	dcceqtl_T_helper_cells
chr7	26115779	26122688	rs138913811,rs70943270,rs765576441	0.843628	CBX3	0	-0.492549889014919	blood	TTGTGTG	beta	1553	11335	dcceqtl_blood
chr7	26858021	26706685	rs6461962	0.922044	SKAP2	1.09e-14	-0.63274	eye	na	slope	15687	8935	eyeceqtl
chr7	26858021	26808143	rs12333525	0.996313	SKAP2	5.31061e-11	-0.691312	Brain_Cerebellum	T	beta	15687	8935	gtceqtl
chr7	26858021	26852821	rs10486483	0.999482	HOXA2	1.73e-47	-0.066808159	whole_blood	G	fx	5103	3199	whole_blood_yao_ceqtl
chr7	26858021	26852821	rs10486483	0.999482	SKAP2	3.48e-91	-0.033730263	whole_blood	G	fx	15687	8935	whole_blood_yao_ceqtl
chr7	26858021	26864042	rs73069539	0.972121	SKAP2	6.2e-11	0.207	CD4_ET	T	rho	15687	8935	ss_onek1k_ceqtl
chr7	26858021	26864042	rs73069539	0.972121	SKAP2	6.4e-25	0.321	NK	T	rho	15687	8935	ss_onek1k_ceqtl
chr7	26858021	26864711	rs17323934	0.967859	SKAP2	1.37479e-79	0.907377	T_killer_cells	G	beta	15687	8935	dcceqtl_T_killer_cells
chr7	26858021	26864711	rs17323934	0.967859	SKAP2	2.76e-13	0.23	CD8_NC	G	rho	15687	8935	ss_onek1k_ceqtl
chr7	26858021	26864711	rs17323934	0.967859	SKAP2	7.06e-27	0.333	CD4_NC	G	rho	15687	8935	ss_onek1k_ceqtl
chr7	26858021	26864711	rs17323934	0.967859	SKAP2	9.19e-26	0.326	CD8_ET	G	rho	15687	8935	ss_onek1k_ceqtl
chr7	26858021	26864711	rs17323934	0.967859	SKAP2	9.99e-14	0.234	B_IN	G	rho	15687	8935	ss_onek1k_ceqtl
chr7	37362887	37342861	rs60600003	0.82519	ELMO1	1.29274e-19	-0.728195	T_killer_cells	G	beta	16286	9844	dcceqtl_T_killer_cells
chr7	37362887	37342861	rs60600003	0.82519	ELMO1	4.60113e-22	-0.755094	T_helper_cells	G	beta	16286	9844	dcceqtl_T_helper_cells
chr7	37362887	37378851	rs79758729	0.971579	ELMO1	2.45e-43	0.044759534	whole_blood	A	fx	16286	9844	whole_blood_yao_ceqtl
chr7	77538960	77483050	rs11762421	0.842707	PTPN12	4.64823e-11	-0.372905	Neutrophile	T	beta	9645	5782	dcceqtl_Neutrophile
chr7	77538960	77532973	rs62476228	0.901361	PTPN12	1.61e-10	na	VAF	na	na	9645	5782	blood_vasc_metab_ceqtl
chr7	77538960	77538960	rs62476229	1	PTPN12	1.11085e-15	-0.423436	Spleen	G	beta	9645	5782	gtceqtl
chr7	77538960	77538960	rs62476229	1	PTPN12	1.26065e-12	-0.295706	Pancreas	G	beta	9645	5782	gtceqtl
chr7	77538960	77538960	rs62476229	1	PTPN12	1.29611e-15	-0.200784	Colon_Transverse	G	beta	9645	5782	gtceqtl
chr7	77538960	77538960	rs62476229	1	PTPN12	1.39188e-10	-0.263412	Artery_Aorta	G	beta	9645	5782	gtceqtl
chr7	77538960	77538960	rs62476229	1	PTPN12	2.54967e-13	-0.1816	Breast_Mammary_Tissue	G	beta	9645	5782	gtceqtl
chr7	77538960	77538960	rs62476229	1	PTPN12	3.55765e-10	-0.414758	Adrenal_Gland	G	beta	9645	5782	gtceqtl
chr7	77538960	77538960	rs62476229	1	PTPN12	9.53915e-33	-0.317057	Cells_Cultured_fibroblasts	G	beta	9645	5782	gtceqtl
chr7	77538960	77547073	rs12113982	0.88827	PTPN12	1.25359e-17	-0.253846	Adipose_Subcutaneous	G	beta	9645	5782	gtceqtl
chr7	77538960	77587098	rs62473663	0.845845	PTPN12	1.01653e-11	-0.254443	Colon_Sigmoid	T	beta	9645	5782	gtceqtl
chr7	77538960	77676708	rs11762512	0.810119	PTPN12	4.5548e-11	-0.311849	Small_Intestine_Terminal_Ileum	A	beta	9645	5782	gtceqtl
chr7	77538960	77685535	rs11489585	0.816047	PTPN12	1.14508e-17	na	MO	na	na	9645	5782	exsnp_mo_ceqtl
chr7	100687290	100668458	rs221786	0.973906	GIGYF1	8.17972e-12	-0.421754	Pancreas	C	beta	9126	64599	gtceqtl
chr7	100687290	100687290	rs221796	1	GIGYF1	1.50398e-10	-0.453925	Prostate	G	beta	9126	64599	gtceqtl
chr7	100687290	100688351	rs221797	0.99865	GIGYF1	2.52159e-17	-0.407438	Colon_Transverse	C	beta	9126	64599	gtceqtl
chr7	100687290	100689872	rs221798	0.999375	GIGYF1	1.45109e-14	-0.419063	Colon_Sigmoid	G	beta	9126	64599	gtceqtl
chr7	100687290	100689872	rs221798	0.999375	GIGYF1	1.73377e-10	-0.457244	Adrenal_Gland	G	beta	9126	64599	gtceqtl
chr7	100687290	100689872	rs221798	0.999375	GIGYF1	4.74211e-28	-0.358364	Thyroid	G	beta	9126	64599	gtceqtl
chr7	100687290	100689872	rs221798	0.999375	GIGYF1	4.98546e-20	-0.49868	Stomach	G	beta	9126	64599	gtceqtl
chr7	100687290	100689872	rs221798	0.999375	GIGYF1	6.53035e-24	-0.305467	Nerve_Tibial	G	beta	9126	64599	gtceqtl
chr7	100687290	100693577	rs221803	0.998947	GIGYF1	2.9018e-21	-0.306817	Whole_Blood	T	beta	9126	64599	gtceqtl
chr7	100687290	100698285	rs221781	0.987746	GIGYF1	1.35087e-10	-0.336006	Brain_Caudate_basal_ganglia	G	beta	9126	64599	gtceqtl
chr7	100687290	100698285	rs221781	0.987746	GIGYF1	1.39068e-32	-0.336957	Adipose_Subcutaneous	G	beta	9126	64599	gtceqtl
chr7	100687290	100698285	rs221781	0.987746	GIGYF1	5.66724e-12	-0.431496	Brain_Putamen_basal_ganglia	G	beta	9126	64599	gtceqtl
chr7	100687290	100698285	rs221781	0.987746	GIGYF1	7.25975e-27	-0.354324	Esophagus_Muscularis	G	beta	9126	64599	gtceqtl
chr7	100687290	100701361	rs221774	0.987843	GIGYF1	6.98409e-19	-0.313289	Lung	G	beta	9126	64599	gtceqtl
chr7	100687290	100715797	rs506597	0.984469	GIGYF1	2.5425e-146	25.7592	blood	A	zscore	9126	64599	eqtlgen
chr7	100687290	100729466	rs4727462	0.947766	GIGYF1	6.994e-22	0.743426	B_cells	G	beta	9126	64599	dcceqtl_B_cells
chr7	127375029	127375029	rs62621812	1	ZNF800	2.17389e-101	0.714190691640002	blood	A	beta	27267	168850	dcceqtl_blood
chr7	128939148	128935498	rs3778754	0.935186	IRF5	1.10518e-86	0.401537	Whole_Blood	G	beta	6120	3663	gtceqtl
chr7	128939148	128935498	rs3778754	0.935186	IRF5	1.88484e-30	0.338312	Skin_Not_Sun_Exposed_Suprapubic	G	beta	6120	3663	gtceqtl
chr7	128939148	128935498	rs3778754	0.935186	IRF5	2.73789e-27	0.44445	Stomach	G	beta	6120	3663	gtceqtl
chr7	128939148	128935498	rs3778754	0.935186	IRF5	2.81054e-38	0.323539	Skin_Sun_Exposed_Lower_leg	G	beta	6120	3663	gtceqtl
chr7	128939148	128935498	rs3778754	0.935186	IRF5	3.58062e-18	0.315118	Colon_Sigmoid	G	beta	6120	3663	gtceqtl
chr7	128939148	128935743	rs11269962,rs113478424	0.910843	IRF5	1.65721e-18	0.241584	Esophagus_Muscularis	T	beta	6120	3663	gtceqtl
chr7	128939148	128935743	rs11269962,rs113478424	0.910843	IRF5	1.74455e-33	0.652344	Cells_Cultured_fibroblasts	T	beta	6120	3663	gtceqtl
chr7	128939148	128935743	rs11269962,rs113478424	0.910843	IRF5	1.87725e-38	0.304967	Artery_Aorta	T	beta	6120	3663	gtceqtl
chr7	128939148	128935743	rs11269962,rs113478424	0.910843	IRF5	2.42306e-20	0.231696	Adipose_Visceral_Omentum	T	beta	6120	3663	gtceqtl
chr7	128939148	128935743	rs11269962,rs113478424	0.910843	IRF5	2.66332e-35	0.383259	Colon_Transverse	T	beta	6120	3663	gtceqtl
chr7	128939148	128935743	rs11269962,rs113478424	0.910843	IRF5	3.34318e-17	0.250499	Muscle_Skeletal	T	beta	6120	3663	gtceqtl
chr7	128939148	128935743	rs11269962,rs113478424	0.910843	IRF5	4.03636e-13	0.203403	Small_Intestine_Terminal_Ileum	T	beta	6120	3663	gtceqtl
chr7	128939148	128935743	rs11269962,rs113478424	0.910843	IRF5	5.10667e-15	0.503292	Liver	T	beta	6120	3663	gtceqtl
chr7	128939148	128935743	rs11269962,rs113478424	0.910843	IRF5	6.4781e-26	0.228819	Lung	T	beta	6120	3663	gtceqtl
chr7	128939148	128935743	rs11269962,rs113478424	0.910843	IRF5	6.71223e-30	0.280436	Nerve_Tibial	T	beta	6120	3663	gtceqtl
chr7	128939148	128935743	rs11269962,rs113478424	0.910843	IRF5	7.56802e-34	0.386614	Thyroid	T	beta	6120	3663	gtceqtl
chr7	128939148	128936032	rs3757387	0.912088	IRF5	3.83e-09	0.139201646081425	liver	C	beta	6120	3663	liver_ceqtl
chr7	128939148	128936032	rs3757387	0.912088	IRF5	8.07e-19	0.60322	eye	na	slope	6120	3663	eyeceqtl
chr7	128939148	128937860	rs1022745994,rs142738614,rs77571059	0.906792	IRF5	2.69067e-50	0.726245	adipose	TGGATTCGCGGG	beta	6120	3663	dcceqtl_adipose
chr7	128939148	128937860	rs1022745994,rs142738614,rs77571059	0.906792	IRF5	1.06333e-36	0.30373	Artery_Tibial	CGCGGG	beta	6120	3663	gtceqtl
chr7	128939148	128939148	rs3807307	1	IRF5	1.40612e-13	0.230822	Breast_Mammary_Tissue	C	beta	6120	3663	gtceqtl
chr7	128939148	128939612	rs3823536	0.921541	IRF5	1.32602e-16	0.144095	Adipose_Subcutaneous	A	beta	6120	3663	gtceqtl
chr7	128939148	128939612	rs3823536	0.921541	IRF5	3.5886e-12	0.234319	Esophagus_Gastroesophageal_Junction	A	beta	6120	3663	gtceqtl
chr7	128939148	128939988	rs3778753	0.921182	IRF5	1.54e-08	-0.346658	STARNET_Artery_ITA_(no_AS)	A	beta	6120	3663	star_ceqtl
chr7	128939148	128939988	rs3778753	0.921182	IRF5	7.88033e-25	0.463794	Pancreas	G	beta	6120	3663	gtceqtl
chr7	128939148	128940626	rs3807306	0.823992	IRF5	1.12379e-10	0.325307	Spleen	T	beta	6120	3663	gtceqtl
chr7	128939148	128940626	rs3807306	0.823992	IRF5	5.34e-57	0.403985395601076	dendritic_flu	na	beta	6120	3663	dendritic_ceqtl
chr7	128939148	128940626	rs3807306	0.823992	TNPO3	0	-0.375	lung	T	beta	17103	23534	lung_ceqtl
chr8	8462519	8462453	rs2921053	0.917301	PRAG1	9.84859e-104	-0.654705	Thyroid	C	beta	25438	157285	gtceqtl
chr8	23558521	23558521	rs2978487	1	SLC25A37	4.6866e-38	-0.601795	Neutrophile	T	beta	29786	51312	dcceqtl_Neutrophile
chr8	60568368	60385446	rs6995041	0.939556	CA8	2.42882e-19	-0.468608	T_killer_cells	G	beta	1382	767	dcceqtl_T_killer_cells
chr8	60568368	60385446	rs6995041	0.939556	CA8	7.0124e-198	-0.339251572961548	blood	G	beta	1382	767	dcceqtl_blood
chr8	60568368	60387951	rs10957133	0.938694	RAB2A	0	0.462	lung	C	beta	9763	5862	lung_ceqtl
chr8	60568368	60394196	.	0.945025	CA8	5.55978e-31	-0.597992	B_cells	!ATT	beta	1382	767	dcceqtl_B_cells
chr8	60568368	60394196	rs60405594,rs796745113	0.944969	CA8	3.60868e-39	-0.639573	T_helper_cells	AT	beta	1382	767	dcceqtl_T_helper_cells
chr8	60568368	60394379	rs1552071	0.951334	RAB2A	1.10285e-11	0.136229	Adipose_Visceral_Omentum	A	beta	9763	5862	gtceqtl
chr8	60568368	60394988	rs11776939	0.954964	RAB2A	9.33658e-26	0.199993	Skin_Sun_Exposed_Lower_leg	T	beta	9763	5862	gtceqtl
chr8	60568368	60414877	rs57885457,rs773070221,rs796469291	0.912217	RAB2A	1.84329e-21	0.501674	T_killer_cells	AA	beta	9763	5862	dcceqtl_T_killer_cells
chr8	60568368	60477775	rs7845563	0.945732	RAB2A	1.16e-12	0.484236882534869	liver	C	beta	9763	5862	liver_ceqtl
chr8	60568368	60480093	rs35604104,rs555485234	0.978942	RAB2A	1.29314e-19	0.14062	Thyroid	CTT	beta	9763	5862	gtceqtl
chr8	60568368	60483273	rs6992869	0.991374	RAB2A	1.29545e-46	0.274102	Cells_Cultured_fibroblasts	C	beta	9763	5862	gtceqtl
chr8	60568368	60483273	rs6992869	0.991374	RAB2A	2.5909e-14	0.209071	Colon_Sigmoid	C	beta	9763	5862	gtceqtl
chr8	60568368	60485526	rs7824045	0.995899	CA8	4.231e-120	-23.3019	blood	G	zscore	1382	767	eqtlgen
chr8	60568368	60488175	.	0.990843	RAB2A	3.02343e-16	0.438719	B_cells	!CA	beta	9763	5862	dcceqtl_B_cells
chr8	60568368	60491406	rs948421	0.98977	RAB2A	1.19072e-17	0.181805	Lung	C	beta	9763	5862	gtceqtl
chr8	60568368	60491406	rs948421	0.98977	RAB2A	5.28916e-12	0.491655	Cells_EBV-transformed_lymphocytes	C	beta	9763	5862	gtceqtl
chr8	60568368	60498637	rs7827453	0.993986	RAB2A	8.57643e-17	0.322901	Spleen	T	beta	9763	5862	gtceqtl
chr8	60568368	60504725	rs7822169	0.994398	RAB2A	1.25624e-23	0.184629	Skin_Not_Sun_Exposed_Suprapubic	G	beta	9763	5862	gtceqtl
chr8	60568368	60513412	rs2875968	0.989375	RAB2A	1.61496e-22	na	MO	na	na	9763	5862	exsnp_mo_ceqtl
chr8	60568368	60544485	rs10957144	0.993502	RAB2A	5.43514e-15	0.150802	Adipose_Subcutaneous	C	beta	9763	5862	gtceqtl
chr8	60568368	60544485	rs10957144	0.993502	RAB2A	5.94448e-15	0.247331	Pancreas	C	beta	9763	5862	gtceqtl
chr8	60568368	60551088	rs41420549	0.993538	RAB2A	1.93976e-16	0.188398	Esophagus_Gastroesophageal_Junction	T	beta	9763	5862	gtceqtl
chr8	60568368	60560748	.	0.984948	RAB2A	7.61197e-19	0.473711	adipose	!GTTTTTTT	beta	9763	5862	dcceqtl_adipose
chr8	60568368	60576265	rs2981277	0.998305	RAB2A	1.802e-17	-0.0825382	LCL	T	beta	9763	5862	grundb_adi_lcl_skin_ceqtl
chr8	60568368	60576265	rs2981277	0.998305	RAB2A	5.22e-09	0.185	CD4_NC	C	rho	9763	5862	ss_onek1k_ceqtl
chr8	60568368	60592772	rs1319104	0.993562	RAB2A	1.66382e-27	0.167479	Esophagus_Muscularis	A	beta	9763	5862	gtceqtl
chr8	60568368	60601215	rs148578207	0.979616	RAB2A	1.86241e-38	0.627585	Monocytes	TGCTAACATAGTTTTTTCACAAGA	beta	9763	5862	dcceqtl_Monocytes
chr8	60568368	60601215	rs148578207	0.979616	RAB2A	3.91112e-15	0.120744	Nerve_Tibial	TGCTAACATAGTTTTTTCACAAGA	beta	9763	5862	gtceqtl
chr8	60568368	60625034	rs137940081,rs58043800	0.976016	RAB2A	1.04382e-25	0.306949	Colon_Transverse	AAATG	beta	9763	5862	gtceqtl
chr8	60568368	60625034	rs137940081,rs58043800	0.976016	RAB2A	1.9928e-34	0.182919	Artery_Tibial	AAATG	beta	9763	5862	gtceqtl
chr8	60568368	60625034	rs137940081,rs58043800	0.976016	RAB2A	3.05718e-16	0.2315	Stomach	AAATG	beta	9763	5862	gtceqtl
chr8	60568368	60625034	rs137940081,rs58043800	0.976016	RAB2A	4.59093e-20	0.224971	Artery_Aorta	AAATG	beta	9763	5862	gtceqtl
chr8	60568368	60625034	rs137940081,rs58043800	0.976016	RAB2A	5.46946e-12	0.256453	Artery_Coronary	AAATG	beta	9763	5862	gtceqtl
chr8	60568368	60625034	rs137940081,rs58043800	0.976016	RAB2A	6.28304e-17	0.198209	Esophagus_Mucosa	AAATG	beta	9763	5862	gtceqtl
chr8	127181049	127184115	rs2456450	0.924064	MYC	3.20986e-10	0.32362	B_cells	G	beta	7553	4609	dcceqtl_B_cells
chr8	141190368	141190368	rs1045303	1	DENND3	2.982e-16	0.653	white_blood_cells	G	beta	29134	22898	white_blood_cells_ceqtl
chr8	141190368	141190368	rs1045303	1	DENND3	6.78304e-11	-0.0922376	Whole_Blood	A	beta	29134	22898	gtceqtl
chr9	124332760	124270328	rs1045774	0.813132	NEK6	4.24127e-39	-0.382034	Thyroid	G	beta	7749	10783	gtceqtl
chr9	124332760	124281856	rs7861040	0.91329	NEK6	3.55e-10	-0.268	lung	C	beta	7749	10783	lung_ceqtl
chr9	124332760	124281856	rs7861040	0.91329	NEK6	3.79438e-12	-0.142322	Skin_Sun_Exposed_Lower_leg	C	beta	7749	10783	gtceqtl
chr9	128704210	128703202	rs13283282	0.999867	PKN3	1.15801e-56	1.8298	Liver	G	beta	17999	29941	gtceqtl
chr9	128704210	128703202	rs13283282	0.999867	PKN3	1.8e-39	1.02184302170358	liver	G	beta	17999	29941	liver_ceqtl
chr9	128704210	128703202	rs13283282	0.999867	PKN3	2.25519e-29	0.695179	Colon_Transverse	G	beta	17999	29941	gtceqtl
chr9	128704210	128703202	rs13283282	0.999867	PKN3	2.30681e-31	0.705641	Stomach	G	beta	17999	29941	gtceqtl
chr9	128704210	128703202	rs13283282	0.999867	PKN3	9.11829e-14	0.716382	Small_Intestine_Terminal_Ileum	G	beta	17999	29941	gtceqtl
chr9	128704210	128703202	rs13283282	0.999867	PKN3	9.779e-77	-1.278	white_blood_cells	C	beta	17999	29941	white_blood_cells_ceqtl
chr9	128704210	128704210	rs13289095	1	PKN3	0	1.07274079270838	blood	T	beta	17999	29941	dcceqtl_blood
chr9	128704210	128704210	rs13289095	1	PKN3	1.9639e-65	0.701623	Whole_Blood	T	beta	17999	29941	gtceqtl
chr9	128704210	128706461	rs9697210	0.999744	LCN2	3.795e-10	-0.428	white_blood_cells	G	beta	6526	3934	white_blood_cells_ceqtl
chr9	128704210	128706461	rs9697210	0.999744	PKN3	0	42.3937	blood	A	zscore	17999	29941	eqtlgen
chr9	128704210	128748127	rs13297866	0.830301	LCN2	5.8426e-39	13.0564	blood	T	zscore	6526	3934	eqtlgen
chr9	128704210	128751091	rs13284665	0.830651	TBC1D13	6.632e-08	-0.414	white_blood_cells	A	beta	25571	54662	white_blood_cells_ceqtl
chr10	8544381	8516361	rs72775234	0.963907	GATA3	1.9677e-15	-0.461854	Thyroid	T	beta	4172	2625	gtceqtl
chr10	62234146	62210385	rs1007976	0.938705	RTKN2	6.45e-08	-0.41215	eye	na	slope	19364	219790	eyeceqtl
chr10	62234146	62282058	rs3902162	0.994067	RTKN2	2.48141e-14	0.26416	Thyroid	T	beta	19364	219790	gtceqtl
chr10	62234146	62297443	rs10761620	0.808914	RTKN2	1.72188e-18	-0.242121	Esophagus_Mucosa	G	beta	19364	219790	gtceqtl
chr10	79286696	79286696	rs1250566	1	PPIF	1.42214e-08	0.281799	T_killer_cells	A	beta	9259	10105	dcceqtl_T_killer_cells
chr10	79286696	79287258	rs1250565	0.823556	ZMIZ1	2.0083e-51	15.086	blood	A	zscore	16493	57178	eqtlgen
chr10	79286696	79287626	rs1250563	0.999592	PPIF	5.77502e-08	0.267116	T_helper_cells	C	beta	9259	10105	dcceqtl_T_helper_cells
chr10	79286696	79287626	rs1250563	0.999592	ZMIZ1	1.27449e-25	0.497667	T_killer_cells	C	beta	16493	57178	dcceqtl_T_killer_cells
chr10	99523573	99523573	rs10748781	1	NKX2-3	1.23747e-20	-0.477227	Thyroid	A	beta	7836	159296	gtceqtl
chr10	122429681	122380394	rs3850765	0.948081	ARMS2	9.288e-11	-0.588982	Artery_Coronary	C	beta	32685	387715	gtceqtl
chr10	122429681	122380394	rs3850765	0.948081	PLEKHA1	2.36e-17	-0.266	CD8_NC	C	rho	14335	59338	ss_onek1k_ceqtl
chr10	122429681	122380394	rs3850765	0.948081	PLEKHA1	2.4e-43	-0.42	CD4_NC	C	rho	14335	59338	ss_onek1k_ceqtl
chr10	122429681	122380394	rs3850765	0.948081	PLEKHA1	4.0344e-08	0.309471997784766	kidneyT	C	beta	14335	59338	neptune_kidneyT_ceqtl
chr10	122429681	122387175	rs7902176	0.999403	ARMS2	6.15588e-29	0.830405	Esophagus_Gastroesophageal_Junction	T	beta	32685	387715	gtceqtl
chr10	122429681	122388748	rs2421018	0.999332	ARMS2	2.04831e-30	0.712677	Esophagus_Muscularis	G	beta	32685	387715	gtceqtl
chr10	122429681	122389836	rs7088058	0.986107	ARMS2	1.66707e-19	0.638184	Artery_Aorta	T	beta	32685	387715	gtceqtl
chr10	122429681	122389836	rs7088058	0.986107	ARMS2	3.27155e-24	0.585276	Artery_Tibial	T	beta	32685	387715	gtceqtl
chr10	122429681	122389836	rs7088058	0.986107	PLEKHA1	2.00538e-12	0.141265	Muscle_Skeletal	T	beta	14335	59338	gtceqtl
chr11	308290	306920	rs7115703	0.81169	IFITM3	4.8e-53	0.462	CD4_ET	A	rho	5414	10410	ss_onek1k_ceqtl
chr11	308290	306920	rs7115703	0.81169	IFITM3	6.34e-58	0.481	CD8_NC	A	rho	5414	10410	ss_onek1k_ceqtl
chr11	615011	575408	rs56333810	0.984788	PHRF1	3.20783e-11	0.290409	Brain_Cerebellar_Hemisphere	G	beta	24351	57661	gtceqtl
chr11	615011	577534	rs7936397	0.991201	PHRF1	2.14976e-15	-0.255585	Esophagus_Mucosa	A	beta	24351	57661	gtceqtl
chr11	615011	612355	rs12805435	0.999571	IRF7	1.25509e-15	0.43269	Pancreas	C	beta	6122	3665	gtceqtl
chr11	615011	612355	rs12805435	0.999571	IRF7	8.97e-35	0.297588533635528	dendritic_cytokine interferon-β	na	beta	6122	3665	dendritic_ceqtl
chr11	615011	617378	rs61877856	0.911455	IRF7	2.19977e-10	0.388496	adipose	T	beta	6122	3665	dcceqtl_adipose
chr11	35247353	35242543	rs932633	0.998847	SLC1A2	0	0.479	lung	C	beta	10940	6506	lung_ceqtl
chr11	64343211	64245438	rs60031276	0.838347	PPP1R14B	1.38795e-11	-0.225301	Heart_Atrial_Appendage	G	beta	9057	26472	gtceqtl
chr11	64343211	64245438	rs60031276	0.838347	PPP1R14B	1.80632e-28	-0.390524	Artery_Aorta	G	beta	9057	26472	gtceqtl
chr11	64343211	64245438	rs60031276	0.838347	PPP1R14B	2.44e-33	0.662458	STARNET_Artery_aortic_root_(AS)	A	beta	9057	26472	star_ceqtl
chr11	64343211	64245438	rs60031276	0.838347	PPP1R14B	2.4596e-61	-0.3831	Artery_Tibial	G	beta	9057	26472	gtceqtl
chr11	64343211	64245438	rs60031276	0.838347	PPP1R14B	2.55549e-18	-0.221133	Esophagus_Muscularis	G	beta	9057	26472	gtceqtl
chr11	64343211	64245438	rs60031276	0.838347	PPP1R14B	2.80079e-11	-0.126186	Skin_Sun_Exposed_Lower_leg	G	beta	9057	26472	gtceqtl
chr11	64343211	64245438	rs60031276	0.838347	PPP1R14B	3.22647e-93	-0.228557132860631	blood	G	beta	9057	26472	dcceqtl_blood
[truncated: 494 more rows]

## Sheet: SD6
Supplementary Data 6. Effect of autoimmune thyroid disease (AITD) associated signals on mRNA splicing (sQTL) in various tissues.*
[truncated: 350 more rows]

[truncated: 7 more sheets: SD7, SD8, SD9, SD10, SD11, SD12, SD13]
