# Supplementary material for: Start codon variant in LAG3 is associated with decreased LAG-3 expression and increased risk of autoimmune thyroid disease
Source: Nat Commun. 2024 Jul 9;15:5748. doi: 10.1038/s41467-024-50007-7 (PMC11233504; doi:10.1038/s41467-024-50007-7)
Supplement: Supplementary file 6 — Source Data [file 41467_2024_50007_MOESM6_ESM.xlsx]

## Sheet: Figure 2b
CC	CT	TT
0.57812	-2.60666	-3.78577
0.765253	-1.92041	-2.69453
1.80418	-1.79321
2.43321	-1.76669
0.836542	-0.0405335
2.12412	-0.894644
-0.514715	-0.960189
-0.310601	-2.47892
1.11718	-1.75254
-2.13089	-1.59741
2.53365	-2.21049
-0.36729	-2.86361
1.8579	-0.23754
-1.26138	-2.41154
0.4439	-1.01803
0.0770881	0.066049
1.63522	-1.34045
0.0512997	0.0493767
0.401131	-1.89783
1.28397	-1.99147
1.81306	-1.77746
-1.51413	-1.19864
0.690895	-0.168647
-0.367358	-1.28397
0.955935	-2.63649
0.974499	-1.81438
2.61439	-0.851349
-0.127868	-1.96519
-0.540467	-1.42466
0.4627	-2.24176
-0.141887	-2.27284
0.357241	-0.887408
1.53251	-2.05858
-0.0434809	-0.945674
1.20563	-1.69919
-0.752362	-1.13248
0.87984	-0.924953
-0.821019	-0.0912861
-0.739762	0.221502
2.02513	-0.823712
-1.55808	-2.11926
-1.83364	-2.5227
2.12047	-1.59238
0.0795924	0.0119714
1.47654	-1.85432
0.884943	-1.96873
1.29248	-1.77995
2.34652	-0.48865
-0.539578	-1.1403
0.575927	-2.17371
-0.937993	-0.9281
0.249739	-1.88938
0.349609	-1.0646
-0.583728	-0.126707
-0.914886	-1.15814
-0.891877	-1.90722
-0.609813	-2.24493
2.65559	-1.32952
-0.0885865	-0.692847
-0.287972	-1.66674
-0.194485	-1.83709
-1.91158	-1.41067
-1.04539	-2.17712
-0.838087	-1.9356
2.27284	-1.05116
0.153666	-1.36052
0.52035	-1.68525
1.81339	-1.71457
-1.3623	-0.615683
0.526885	-1.16923
0.741194	-1.63279
-1.535	-0.372088
1.31495	-1.69271
0.0529023	-3.08389
0.727113	-1.68208
-0.980175	-1.56067
0.812529	-1.39373
0.189268	-1.53044
-0.53684	-1.991
0.598748	-2.01919
0.542839	-2.83046
-1.21361	-1.98271
-1.46915	-1.74692
-0.581907	-1.93979
-0.944473	-3.3141
0.586539	0.45509
-0.421054	-3.01688
-1.41171	-2.14473
0.909839	-1.1446
-0.163649	-2.30263
-1.62603	-1.28822
1.51332	-2.00849
0.301009	-2.00038
0.550272
1.10897
0.78566
-0.958769
0.653739
-0.249673
0.593701
-1.2731
-0.142922
1.61296
1.10354
0.316855
0.463769
0.247561
1.3493
0.0997106
-0.41728
0.236223
-0.0462363
0.838906
-0.0952724
0.770928
-1.15689
0.524019
0.0907075
0.176704
1.88595
-1.16455
-0.246637
-1.54506
-1.01118
-0.885511
1.71374
0.812084
0.97491
0.0563643
1.01278
-0.729533
0.0738139
0.161379
-0.348453
-1.52921
0.0281069
-0.23596
1.08802
-1.00755
0.550942
0.769378
-0.884564
1.49683
0.465266
0.617463
-0.144733
-0.687729
-0.130773
1.10909
0.0312451
-0.0185658
-0.737996
-0.485335
1.40344
1.11551
-1.68605
0.403491
0.978004
-0.183015
0.0733004
-0.592174
-0.331429
-0.390193
1.4019
0.14525
1.20484
-1.4585
1.44819
-0.562453
-1.28077
1.13018
-0.598901
1.52285
0.454522
-0.884753
-0.289173
0.286705
0.226623
-1.38216
0.147386
-1.29559
0.268939
1.07595
1.08133
-0.888357
-0.573511
0.608117
0.857343
-1.59581
-0.681418
0.602581
-0.993719
-0.51413
0.46491
1.1529
2.59909
-1.95341
-1.33543
1.38433
0.612822
-0.593854
-0.783744
-2.11564
-1.52962
2.40688
1.95384
-0.351379
-0.889497
-0.159239
-0.178656
0.000576148
0.913914
-0.577439
1.40104
0.346141
-0.139366
0.654849
-0.726862
-1.89014
1.30318
-0.190702
0.359426
-0.257805
-1.58201
-0.547518
-0.257209
-0.0112671
-0.524239
-1.5375
0.228659
2.17303
-0.507129
-0.879463
0.267546
-1.18989
-0.942874
-1.41991
0.666075
-1.26779
0.814133
-1.49136
-1.76395
-0.557511
-0.279375
-0.422944
0.110461
-0.152435
2.47343
0.413372
1.30784
1.0367
-1.50433
-0.00262468
-1.38935
0.569441
1.33278
-1.57422
-0.0559155
0.075483
1.02699
0.2084
0.511793
-1.18807
0.13775
1.84898
-2.70931
0.27851
0.339013
-0.795284
-0.523651
0.350426
-0.0450829
-2.20828
-0.939783
-1.0601
0.492405
-0.522991
-0.580391
0.649464
-2.70432
-2.49442
0.818511
1.46821
0.483679
1.16872
-0.0101148
0.0913503
0.308989
-0.49096
1.01385
-1.52224
0.856049
-1.70409
1.38
-0.404359
-0.559456
0.140529
0.163325
-2.03467
-0.807641
-0.994349
-0.886364
0.880218
0.757213
-0.652075
-2.80667
0.350664
-0.471696
-0.0415586
-1.81538
0.925739
0.645753
0.119031
0.109366
0.0804273
-1.47123
1.27295
0.190572
-0.615218
-0.170336
-0.386051
0.737492
-0.0797208
0.342473
0.598978
0.760799
-0.536027
0.964156
1.95169
0.831104
0.80773
-0.25377
1.37471
0.145121
-0.203561
-0.0428401
-1.71764
0.905201
-0.419656
-0.0982953
-0.255886
0.0169652
1.83398
0.315778
0.89102
-0.331631
0.976353
-1.03823
0.466622
1.99943
0.948782
-0.446656
-0.370716
-0.543803
-1.95384
0.328589
0.792477
0.84566
-1.19406
0.889212
0.613595
0.461703
1.57844
1.16002
1.85111
-0.472125
0.0676529
-0.732627
-0.512304
0.906841
0.6516
1.14435
-0.171115
-0.371402
-0.231157
-1.23104
-1.18639
1.16593
0.205261
0.824791
-0.307982
0.286638
-1.1851
-0.899238
-0.465837
0.377995
-0.138137
0.514057
0.018886
-0.200164
1.35666
1.15651
1.66597
-1.0367
-0.39199
0.905972
-2.15636
0.359562
-0.421404
-2.01284
-0.70675
-1.19015
-0.727613
0.104473
-1.12908
0.546923
-0.172025
0.450125
1.45776
-0.30322
-0.393027
0.836633
-1.01192
2.38762
1.50971
0.111298
3.17833
0.451684
1.76791
-0.45055
0.354104
0.432765
0.955025
0.805603
0.779487
-0.232209
1.32612
0.384328
0.20598
-0.305567
-0.968956
1.66983
0.586691
0.980796
-0.626084
-0.262374
0.711854
1.19956
-0.191224
1.01267
1.21214
-0.845111
-1.35026
-1.1245
0.413302
1.81638
0.465837
-2.10968
0.339962
0.0234962
0.481737
-0.904237
0.0689363
-0.350358
1.13675
0.411978
-1.34249
0.60051
1.02396
-1.10578
1.15539
-0.618083
0.242415
-0.198596
0.741531
-2.22017
-0.563203
0.0619435
1.17368
0.307378
0.234643
-0.440511
-0.142469
1.18885
-0.50793
-1.62988
-0.101448
1.37967
0.082033
2.21493
1.55549
0.599744
-0.396625
1.66674
1.36734
1.10826
-0.505746
0.416093
-0.549527
-0.0207428
-0.427008
1.15964
-2.40112
-0.689271
0.848318
0.901831
0.0446343
0.644413
-0.895121
0.0171573
2.27199
-0.606424
0.382399
-1.30513
0.231026
0.419656
-1.21161
0.507129
-1.23474
-0.7227
1.02439
1.01707
0.89579
-0.0839601
0.631545
1.09791
0.456865
0.200556
-0.911681
0.810305
1.4585
-0.770755
0.644098
0.733213
-0.714082
1.67762
-1.61085
1.41746
-2.18124
0.301612
-0.873542
0.0432886
-0.629905
0.523064
-0.571399
-1.02159
-0.254564
1.21041
-1.25559
-0.691383
-0.443476
-1.06347
0.517933
-1.1414
-0.529682
-0.318134
-1.49429
-1.62579
1.30124
0.385017
-0.400437
2.7463
0.884564
0.437691
-0.415604
0.462272
-0.433257
-0.115035
-1.10295
1.17712
-0.351992
-0.636711
-0.314164
0.828124
-0.379095
-0.784005
-0.968649
-0.148033
-0.327373
-0.0689363
-1.19119
-1.23118
0.788278
0.234841
-1.14992
-1.36198
0.765596
-1.16897
0.830291
-1.13662
-0.561029
0.0867871
0.505891
-1.01792
-1.2426
0.423084
-1.98225
0.848593
-1.03615
0.773084
-1.44201
2.05965
1.10743
-0.344238
0.60935
0.603196
1.09873
1.13797
-1.08202
0.491104
-0.855311
0.506401
0.996766
0.401617
0.642288
-0.394687
0.662324
0.252382
1.06483
0.194159
-1.07185
1.32921
0.353491
-0.555045
-0.167868
-0.328387
-0.865228
0.833186
-0.367427
0.272525
0.182885
-1.35988
0.154702
-0.123094
1.3907
-0.388121
-0.0875582
0.200621
0.174494
-0.39116
-0.698964
2.26196
0.257871
-0.700354
1.39238
-0.682064
0.498557
0.324606
-0.283304
0.517201
0.402103
1.79674
-0.576683
-0.755168
0.0749694
-0.897896
0.58259
-0.216519
0.0544409
1.32335
0.246835
1.68525
-0.112264
1.18613
-1.49448
-0.206111
0.752022
2.15899
-0.387362
0.348861
-1.23543
-1.22641
0.735812
-1.18704
0.87326
1.30769
1.12969
-1.27555
1.39594
-1.31921
-1.06901
0.53943
-0.203234
0.225112
0.113617
0.426447
-0.921424
0.199249
2.20101
-0.468979
1.01954
0.212654
-0.908581
0.0799777
-0.862903
0.675696
-0.964665
-0.557137
0.204019
-0.240108
-0.544843
0.254035
0.387845
-0.122255
0.756872
-0.960799
0.852361
1.0332
-0.651917
-0.751173
1.15714
0.0170292
0.896556
-1.63816
0.904622
-0.0547614
-1.02008
-0.0721451
0.626941
-2.03114
2.14345
-1.82207
-0.476065
1.14349
-0.788016
-0.00243263
-0.832461
-0.364005
1.02483
0.863925
1.60409
1.53003
0.178135
0.637888
-0.699046
-1.01535
0.971518
-0.438044
0.398427
1.33668
-2.77522
0.523651
-0.17781
1.33185
0.261513
0.838724
1.20022
-0.380609
2.7519
0.291644
0.984635
0.242217
-1.34155
-1.62771
1.13115
1.48151
2.33074
0.413512
-0.660491
0.257011
-1.47844
-0.46548
-0.236618
-0.85448
-1.02483
-1.74252
2.34954
-0.317663
-0.026634
-1.37752
-0.775676
-2.48872
-0.794143
0.351856
1.20009
0.181258
-0.034832
-0.184383
-0.479509
-0.396695
-2.54166
-0.744146
-1.31555
-0.978211
1.23241
1.00755
-0.64402
-0.239384
0.759346
-0.137362
-0.577061
1.17917
1.42749
0.302148
-0.960291
0.546031
0.926427
-0.0247129
-0.899334
0.367701
-0.387638
0.556016
1.05372
0.219666
1.11158
0.446303
-1.34883
-0.605578
-1.52346
1.63791
-0.0749694
-1.57136
-1.69245
-0.248287
0.102284
-0.500515
0.108464
-0.328252
0.517055
-0.282571
0.864762
-0.302885
2.38431
-1.45204
-0.204607
-1.15789
1.0356
0.512231
0.129288
0.345257
0.353832
1.24732
1.24858
-0.769119
-0.342269
1.07744
-0.288306
0.33576
-0.818958
-2.05646
-0.579179
0.853098
-0.410306
-0.135423
0.50895
0.11916
-0.179501
-2.34351
0.93849
-2.10849
0.520937
-0.983285
0.867837
0.822814
-0.596222
-1.80745
-0.165856
-1.93145
-0.0049933
0.167154
-0.0368818
-0.257739
-0.303354
-0.016645
-2.565
-2.39319
1.66469
-0.197682
-0.248881
-0.226491
1.24315
-0.498557
0.0215112
0.998766
1.08976
0.465552
-0.11916
-1.28763
2.04909
-0.931453
-1.49292
-1.08306
-0.343627
2.17032
-1.07401
-2.25621
-1.67605
0.197291
-0.981521
-0.184057
-0.395102
-0.0580956
0.166862
-0.233854
-1.48535
-0.262639
-0.89102
1.85218
-0.265622
-0.917224
-1.85218
-1.96123
0.158396
-1.12715
-2.04131
-0.686432
0.618703
-1.73699
-0.401964
-1.60409
-1.81771
-0.835997
0.602965
-1.52694
-0.272791
-0.267479
-1.1085
-0.581073
0.259394
-0.316451
-1.12691
0.969161
0.515226
0.0285552
1.22046
0.217175
-1.09674
-0.375314
0.395033
-1.83192
-0.947678
0.297594
-0.563578
1.3978
1.0803
0.462771
0.611741
0.118773
-1.19917
-0.0515561
-0.112135
0.972648
0.126384
0.513546
0.209054
-0.397041
0.513473
0.34288
-0.663281
0.01895
-0.686108
-1.10448
0.775157
0.131096
0.723698
1.75373
-1.07687
0.387638
0.0376506
-0.115292
-0.124126
-0.484615
-0.642602
-0.948481
0.228068
-0.288506
0.949183
-0.415674
2.25702
-0.0393162
-0.0571979
0.589964
-0.551911
-0.0350242
-0.696351
0.717391
0.456723
-0.654769
1.18213
2.1531
1.67736
-0.543507
-0.859564
1.12618
1.95514
-0.367701
0.527179
-0.0715032
0.0810695
-0.166115
-0.173909
2.33856
-0.0625849
0.472841
0.970288
0.405853
-0.476495
0.32157
0.702237
0.288973
0.410933
0.572681
-1.70518
0.644965
-0.76251
-0.0286193
-0.67176
-0.523798
0.671038
1.08502
-0.946876
-2.0776
0.950088
1.05987
-0.877016
0.387431
-0.0959798
1.42537
0.135876
-2.22243
1.46408
0.972545
0.304427
0.929282
1.14189
1.08467
-0.604117
-0.564779
0.877768
1.7118
0.626084
-1.27627
1.31176
-0.107691
0.17209
1.51152
-0.286971
-0.94058
2.35361
-0.50997
-1.16027
0.19716
1.70793
1.43427
0.688378
0.210887
0.326361
-1.02202
0.585855
0.300071
-1.47331
-0.209381
-0.613518
0.855772
-0.734219
-0.289774
-0.462272
0.531303
0.684408
-0.360997
-0.0268902
0.278244
0.32582
-1.05718
1.74751
-0.545214
0.417979
2.70931
1.9777
1.76334
1.4366
1.81771
0.311273
-0.67803
-0.86216
-1.22995
0.537802
0.568839
1.62244
0.512304
0.285437
-0.0332307
-1.91879
0.443758
-1.2869
-0.360245
-1.23488
-0.400992
-2.07483
-1.18432
0.188877
-0.659854
0.822275
-1.40481
-1.79545
-0.356354
-2.27967
-1.90368
-1.16948
-1.69191
-1.56457
1.14497
0.32184
-1.08814
-1.23378
-0.89493
0.697004
-0.502039
-1.70546
-1.59558
-2.01236
-1.20788
-1.51292
0.0181817
-0.283904
-1.95818
-2.89177
-1.03145
-0.0354085
-2.11325
-0.149781
0.988488
0.222159
-1.92081
-1.36539
0.166375
0.25344
0.196638
-1.69892
0.0362412
-1.60294
-1.93602
-0.27319
-1.2055
-0.843831
-1.68419
-1.81738
0.651996
-1.79449
-2.05912
0.574794
-1.18136
-0.696106
-0.78854
-0.170985
-0.406549
-2.10555
-2.11504
0.23833
-1.86478
1.11897
-0.383087
-0.0954653
-2.10262
-0.78819
-0.194028
-1.44364
-0.391644
1.68419
0.142081
-0.945574
-0.136845
-2.20463
0.358606
-1.19328
-2.00897
1.38333
-1.52183
1.06178
-1.19106
-1.58898
-0.874104
1.07435
-0.190246
-1.55314
-0.276713
1.50077
-0.854573
0.060276
1.22033
-1.75822
0.153213
1.11277
-1.41154
-0.246109
2.01919
-1.75016
1.00204
0.85725
-0.352741
-2.54983
0.651837
-0.188421
-1.00067
0.0629056
-1.46614
-1.16366
0.0704122
1.92041
-0.917419
-0.961612
-0.603042
-1.66725
0.391575
-0.114519
-0.978521
0.447859
-0.627565
-0.955834
0.000448115
-1.44291
-0.408148
-0.579937
-0.406757
-2.05434
-1.83158
0.911196
-1.32474
-0.256019
-0.495514
-0.537506
0.649543
-1.51312
0.278643
-1.5696
0.625072
-0.492549
1.04805
-0.839725
-0.136522
-1.40224
-0.145833
-2.08149
-0.914595
0.266617
-0.462985
0.709958
-0.0375865
0.123739
-1.0115
-0.480946
3.60977
-0.663999
-0.0229839
-0.970698
-2.15116
-1.57755
1.49723
0.192919
1.8699
0.0763176
0.653659
-0.527768
-1.08883
-0.414
-0.955733
0.971929
1.10389
-0.150816
-0.670717
0.540763
-0.607578
-0.869891
0.0357288
0.716811
-0.572605
-0.861789
0.277977
1.20935
0.914692
-0.844745
-2.54654
-0.337115
-0.620953
-0.427499
-0.583197
0.255886
0.472555
1.3232
-2.84481
0.74829
-0.632561
0.0816476
1.23749
0.748883
1.08663
-0.255556
0.634439
-0.83228
1.06212
1.76608
0.377101
-0.842187
-0.0846668
0.51508
-0.00128033
-2.8754
1.07664
-0.303488
0.590726
-0.353491
1.10802
-0.672161
0.435016
-0.0270823
0.170206
-0.134971
-0.199054
1.30603
-0.917126
-0.204476
-0.102156
0.0558514
1.42149
-0.0338712
0.650492
-0.382468
-0.327171
-1.28106
0.473271
0.446798
-0.49537
0.516177
1.2847
-0.60028
-1.06381
2.29812
-1.65078
0.54143
1.55186
-0.941079
-0.853835
1.04285
-1.28704
0.744484
1.02819
-1.47274
0.327171
-0.372431
0.63679
-1.19458
0.662643
0.655404
-0.200686
0.212523
1.53148
-0.232538
0.00736196
0.236749
0.0942435
1.50831
-1.57821
-0.429112
-0.419236
1.31191
0.998029
0.185555
0.159045
1.22913
-1.21442
-0.339352
-1.42537
-0.103057
-0.16644
-0.14331
0.306908
1.52183
0.896938
0.338335
-1.88255
0.61043
-0.454664
0.499934
0.598059
0.432976
0.339555
1.12606
-0.400784
-1.46802
1.26223
0.0265059
-1.46934
-0.306439
0.0706047
0.0554026
-0.482959
-0.498629
0.270998
-2.58077
0.266816
0.127417
1.01546
-1.53376
-0.427639
0.566657
-0.14991
0.9521
0.317394
1.35137
0.916249
0.06483
0.646858
0.701009
-0.312684
1.0176
0.605578
0.180217
1.95731
0.897417
-0.031053
-0.562603
0.0893577
-0.834364
0.0871084
0.358948
1.68103
0.725279
-0.308788
0.0972661
1.97141
1.24621
0.62811
-1.5493
-1.7396
0.380746
1.23708
0.294986
-0.778273
-0.137685
-0.442134
-0.0401491
1.18265
0.481809
0.430587
0.70322
-0.121417
-0.975528
0.912845
0.0625849
-0.587071
0.999294
2.07815
-0.707489
0.469551
-1.50057
-0.617773
-0.135747
0.0959155
0.138719
-0.786009
-1.43391
-0.353423
0.343423
0.652154
1.35601
-1.27873
-1.1376
0.74702
0.25073
-1.55721
0.365305
-0.46755
0.162611
-0.702647
1.44128
0.731874
0.427639
-0.0406617
1.19015
1.85682
0.0665622
1.4754
-1.70027
0.0131878
1.32397
-0.567108
-0.789851
0.185815
0.159563
0.794758
0.152759
-0.135876
-0.797658
1.41467
0.487352
-0.564029
-0.90337
-0.10119
0.957452
-1.02938
-0.241361
-0.18256
1.38116
0.350766
0.205457
-0.712101
2.24334
-2.00228
1.5493
0.583121
0.70601
-1.21254
-1.59102
1.37159
0.468765
-1.41589
-0.336844
-0.512158
-1.80126
-0.769378
-0.986508
-0.803921
0.0325901
-0.916054
-0.606116
0.97625
-1.21335
-0.277246
-0.308586
0.371128
-1.05618
-0.163325
0.243932
-0.0272744
-0.455516
-0.901158
-0.580012
-0.0322699
1.20537
-0.470194
-0.0747768
-0.670637
-0.0984239
0.199119
-0.704861
-0.72753
-0.26191
-0.344986
0.268608
-0.40495
0.105631
-0.497832
0.21606
1.42625
-0.342337
0.617773
0.083125
0.55781
-0.621341
1.03768
1.42114
-0.206699
0.646542
-1.48613
0.046749
-0.26138
-1.28895
-0.608426
0.49718
-0.193376
-0.478504
-0.503347
0.0593781
0.887408
-1.29337
-0.0600836
0.546329
-0.904044
-1.25418
0.365441
1.39087
0.417559
-0.296122
-1.02472
-1.94147
-0.33942
-0.279242
0.71855
0.0471336
-0.556987
-0.489805
0.17118
-0.0955296
-1.1529
-0.416721
-1.41641
0.473987
0.445313
-1.07938
-1.3098
-0.0775375
0.106597
0.722118
2.47617
-1.68182
-0.257474
0.845294
-0.249938
-1.38885
-0.0092185
0.285704
-2.1544
-1.11694
-1.26479
-1.43714
-0.135294
0.384741
-1.22411
-1.20075
-0.985155
1.01022
1.47445
-2.01723
0.886743
-1.61062
0.288373
-0.287105
-0.538912
-0.22485
1.00692
-0.952403
-0.451613
-0.828936
0.657071
-0.688297
-0.572379
-0.623828
-1.66035
-0.582666
-0.667194
-1.80029
-1.1046
0.253704
0.679723
-0.442487
-0.493561
-0.748629
-2.40457
-0.150169
-0.906069
-0.526811
-1.42096
-0.757128
0.285504
-1.12462
-1.4348
-0.76097
-0.772911
-0.450763
0.910517
-2.17167
-1.29767
-0.177875
-2.09051
-1.8504
-0.938391
-0.861325
-1.12197
-2.00946
-1.57092
-2.13275
-0.601507
-0.173844
-2.22092
0.228791
-0.762767
1.47692
2.39544
-0.383363
-0.158591
0.57759
0.210756
0.345801
0.489516
-0.779313
0.763538
-1.20457
0.0671397
-0.581376
1.17546
0.291577
0.00883439
0.742374
-1.71014
-1.14202
-0.172609
-1.90801
0.282238
0.873635
0.524753
0.197226
0.89283
-0.658423
0.643311
-0.667994
-1.01868
-0.371059
-0.835271
-1.28748
0.310064
-0.34322
0.574417
-1.93104
-1.86296
0.931552
0.428902
-0.620409
1.2357
0.0925075
0.0887793
-0.452251
0.17781
0.447576
-0.951597
-0.292913
0.714165
-0.834001
-1.57158
0.323728
-0.256085
-1.34755
0.430727
0.109044
0.672321
-1.80614
1.06122
0.411281
0.574115
-1.67841
0.322784
0.1782
2.63443
-0.0482872
1.03396
0.0240725
-0.869984
-1.10248
-0.0693213
1.1624
0.609427
-0.402727
-0.368591
-0.854296
-1.2179
-0.49161
-0.922011
0.721205
0.641894
-0.525855
-1.41624
0.566056
0.0782439
-0.275217
-2.12473
0.357173
-0.00390501
0.329941
1.03298
-2.07099
-0.731121
-0.672
-1.65103
-1.3693
0.376551
0.311878
-0.391437
0.815829
-1.21589
-1.06652
-0.037074
0.519764
1.00056
1.84616
-1.64679
1.20629
-1.23392
-1.39577
-1.60525
-1.71124
0.445596
-1.35441
-1.14017
-1.09069
-1.28836
0.556165
-0.533368
-0.604809
2.47207
-1.66802
-0.157813
-1.66315
0.787579
-0.288172
-1.18329
-1.09406
-1.25869
-0.290175
-2.30903
0.125545
-2.40688
-0.566733
-0.878239
0.113166
-0.776714
-0.369208
-1.09955
-1.55464
-0.234117
-1.19589
-0.283571
-0.0614304
1.52838
-1.67215
-0.804364
-0.856326
-0.531745
-1.14497
-0.29405
1.48825
-0.942275
-0.760714
-1.64233
0.0553384
0.588974
-0.681498
1.78245
-0.653501
-0.253638
-1.09814
-1.81938
0.358128
0.763195
-0.0291957
-0.715239
-1.18072
-1.92815
-0.918785
0.559082
-0.687081
-1.92529
1.08814
1.01235
-1.73095
1.27425
0.679158
0.271529
2.26528
0.914886
-0.979244
-1.39712
0.197552
0.324201
-0.283038
0.927017
-0.335083
0.647095
0.247693
-1.11789
1.42184
2.05066
1.35827
-1.84476
1.19877
1.28778
-0.0668188
1.59764
0.604963
-0.181648
-2.00275
0.251127
0.405506
0.0163889
-0.32184
-1.6448
-0.0394444
0.59477
0.846942
1.46278
0.532483
0.916639
1.20881
0.170725
-0.609196
0.746343
0.225309
-1.1811
-1.43642
-0.712761
2.13027
-1.65454
-1.86079
-0.261248
-1.26836
1.31571
0.880689
-0.0670113
0.284704
1.05539
-0.386741
0.076125
0.45289
0.186857
1.39645
-1.56916
-1.17457
0.0780512
0.421054
-1.53813
-0.556389
0.0969445
-0.510699
-0.698882
-1.21228
-2.41037
-0.888927
-0.819316
1.0271
-0.0275306
-1.08929
0.322447
-1.899
0.59393
0.267612
-2.04544
-0.234972
-0.0967516
-0.951094
1.25545
-0.662962
0.936106
-0.701582
1.38986
0.11729
-0.424134
0.233525
-0.96998
-1.27613
0.240767
0.25377
0.028299
-0.144021
-1.72724
0.93452
-1.0787
-0.491104
0.381228
1.40739
-1.99473
-0.0328463
-1.8909
-2.05223
-2.09337
-2.10614
-1.0619
0.132711
-0.921816
1.02191
-0.375383
-1.30573
0.765939
-1.18252
-0.361475
-1.295
-1.04054
0.158915
0.272459
0.283704
-1.39103
0.793266
2.29633
-1.91317
-1.47997
-1.05707
0.427358
-0.658105
1.47635
-0.377513
-1.31025
-0.282771
-0.0373303
-0.811372
1.90999
0.0757398
-0.0966229
0.850521
-1.35313
0.585095
0.125158
-0.264031
-1.00119
-1.67293
0.319347
-1.37307
-0.984115
-0.341115
-0.314836
-0.202123
1.59994
-1.14066
-0.708559
-0.705107
-0.0388037
-0.678352
1.36832
0.786183
-1.09138
0.203692
0.26423
-0.555119
[truncated: 35,849 more rows]

## Sheet: Figure 2c
	sLAG-3 pg/ml
rs781745126	CC	CT
Median	1589	841
T-test	1.61051e-05
Raw values
	1646.35	706.265
	1652.29	1486.73
	1439.39	1203.77
	1883.94	1104.56
	2207.36	836.387
	1780.23	624.605
	1593.19	730.178
	598.23	876.966
	1150.19	1473.16
	2733.59	1459.92
	3136.52	859.198
	1363.17	620.211
	1261.28	1534.36
	726.475	808.524
	1273.57	171.571
	2487.48	540.987
	1586.58	732.872
	2636.06	838.065
	1663.51	1732.77
	1467.2	654.328
	710.982	760.127
	1725.85	850.478
	1726.84	350.82
	2847.31	762.818
	1531.38	831.018
	1641.07	543.7
	943.606	743.306
	1461.91	1104.22
	2594.93	779.965
	1881.96	519.271
	2172.61	941.598
	1707.39	289.331
	1296.82	720.75
	1308.1	797.44
	1160.52	1319.39
	1937.54	943.606
	1571.38	1049.86
	1552.54	1093.89
	2266.33	210.531
	2617.68	758.354
	1445.44	783.015
	1332.81	782.657
	891.481	1540.29
	1197.66	1049.78
	1478.6	1598.05
	365.719	594.933
	1629.38	8493.73
	1220.68	2078.34
	3352.17	615.766
	1387.21	993.633
	1898.53	535.224
	1398.86	734.392
	1437.68	959.133
	1822.72	974.43
	3174.53	1130.33
	2015.98	820.154
	1493.06	973.007
	733.319	1381.91
	1585.73	1542.05
	2730.56	843.349
	1792.51	941.34
	2343.09	1183.49
	979.765	1348.71
	3067.92	948.102
	678.895	815.514
	1816.04	493.418

## Sheet: Figure 3a_b
Figure 4
αCD3/αCD28 stimulation of PBMCs
a						b
	LAG-3 gMFI						CTV low
	CD4		CD8				CD4		CD8
	CC	CT	CC	CT			CC	CT	CC	CT
Average	3059.8	2293	6686.52	4634.12		Average	77.224	80.644	74.292	74.876
Ttest	0.00547499		0.000811779			Ttest	0.229546		0.806797
Raw values						Raw values
Pair 1	2788	2432	7700	4214		Pair 1	56.4	81	79.1	81.4
Pair 2	3250	2074	5338	3321		Pair 2	87.4	70.9	72.1	59.9
Pair 3	2549	2263	5588	3973		Pair 3	77.7	67	77.4	69.5
Pair 4	2381	2670	3079	5767		Pair 4	73.4	68.4	56.8	70.2
Pair 5	3496	2744	4436	4852		Pair 5	80.1	85.5	85.4	89.4
Pair 6	1915	2060	6857	5039		Pair 6	81.8	90.2	71.7	68.1
Pair 7	3707	1928	8502	3003		Pair 7	82.3	86.6	63.8	79.2
Pair 8	1817	2163	4009	4867		Pair 8	59.2	85.5	65.5	66
Pair 9	2624	1997	6314	3494		Pair 9	60.7	85.2	71	74.6
Pair 10	2997	2965	7052	5971		Pair 10	84.3	88.4	84.5	82.2
Pair 11	3488	1862	7709	2890		Pair 11	83.9	89.1	63.1	91.6
Pair 12	3561	2463	12053	4771		Pair 12	70.6	82.3	72.3	84.5
Pair 13	8113	1997	12474	4186		Pair 13	52.6	87	59.5	76.9
Pair 14	3485	2359	13143	7213		Pair 14	88.5	68.1	76.5	84.8
Pair 15	3031	1859	8163	4506		Pair 15	87.1	81.8	78.1	82.7
Pair 16	2632	2110	5001	3818		Pair 16	82.6	82.3	85	83.1
Pair 17	2286	2081	6151	5318		Pair 17	89.2	83.3	84.2	67.2
Pair 18	4381	3471	5719	5835		Pair 18	88.9	90	76.9	65.5
Pair 19	3102	2301	6024	4985		Pair 19	90.6	89.2	81.5	79.2
Pair 20	3070	2587	7152	4508		Pair 20	80.2	72.7	84.7	73.5
Pair 21	3078	2286	4707	3121		Pair 21	83.9	76.1	80.5	66.7
Pair 22	2016	2111	4524	4818		Pair 22	76.6	79.8	65.4	79.3
Pair 23	2051	2064	4507	4641		Pair 23	63.6	84.6	68	49.3
Pair 24	2481	2538	5996	4935		Pair 24	81.9	73.7	82.1	80.5
Pair 25	2196	1940	4965	5807		Pair 25	67.1	67.4	72.2	66.6

## Sheet: Figure 4b
Figure 4b
SEB stimulation of PBMCs
4b
LAG-3 gMFI of LAG-3+PD-1+
	CD4		CD8
	CC	CT	CC	CT
Average	10658.1	7519.43	24875.6	14973.5
Ttest	0.000577669		3.13033e-05
Raw values
Pair 1	10364	5507	28339	10918
Pair 2	15876	4793	25085	8059
Pair 3	6140	3944	16317	7462
Pair 4	5342	8255	11578	21546
Pair 5	13771	10535	40791	19415
Pair 6	15808	9159	29097	15332
Pair 7	10331	8191	18858	19711
Pair 8	7487	10627	23150	16208
Pair 9	16463	8525	30191	22158
Pair 10	5966	3762	6969	5768
Pair 11	5440	3378	7943	5278
Pair 12	6403	10086	13687	16881
Pair 13	12723	10412	34270	20786
Pair 14	13249	5834	36883	10664
Pair 15	15359	8245	49134	18057
Pair 16	11200	12232	31710	26967
Pair 17	14492	8821	49157	27560
Pair 18	17537	7143	28905	16236
Pair 19	7358	6469	22331	12248
Pair 20	4407	8499	11911	18515
Pair 21	9874	8440	15863	14356
Pair 22	16258	7142	38786	10023
Pair 23	12530	5929	27719	9777
Pair 24	6954	3870	16369	8447
Pair 25	8135	4791	25806	11161
Pair 26	6139	8019	9932	13117
Pair 27	15046	9724	29839	20263
Pair 28	7776	8212	15897	12345

## Sheet: Figure 5
individual	genotype	stimulation	celltype	tpm
1	CC	CD3+/CD28+	CD4 positive memory T-cells	125.999
1	CC	CD3+/CD28+	CD4 positive memory T-cells	45.658
1	CC	Unstimulated	CD4 positive memory T-cells	16.5271
1	CC	Unstimulated	CD4 positive memory T-cells	16.5955
1	CC	CD3+/CD28+	CD8 positive memory T-cells	46.0859
1	CC	CD3+/CD28+	CD8 positive memory T-cells	52.7557
1	CC	Unstimulated	CD8 positive memory T-cells	55.7223
1	CC	Unstimulated	CD8 positive memory T-cells	18.4024
1	CC	CD3+/CD28+	Naive T-cells	22.0038
1	CC	CD3+/CD28+	Naive T-cells	16.1948
1	CC	Unstimulated	Naive T-cells	4.41239
1	CC	Unstimulated	Naive T-cells	2.76794
2	CC	CD3+/CD28+	CD4 positive memory T-cells	114.624
2	CC	CD3+/CD28+	CD4 positive memory T-cells	88.6424
2	CC	CD3+/CD28+	CD8 positive memory T-cells	100.854
2	CC	CD3+/CD28+	CD8 positive memory T-cells	104.049
2	CC	CD3+/CD28+	Naive T-cells	29.4562
2	CC	CD3+/CD28+	Naive T-cells	30.0719
3	CC	CD3+/CD28+	CD4 positive memory T-cells	94.6001
3	CC	CD3+/CD28+	CD4 positive memory T-cells	127.79
3	CC	Unstimulated	CD4 positive memory T-cells	7.97407
3	CC	Unstimulated	CD4 positive memory T-cells	3.71269
3	CC	CD3+/CD28+	CD8 positive memory T-cells	91.1974
3	CC	CD3+/CD28+	CD8 positive memory T-cells	205.96
3	CC	Unstimulated	CD8 positive memory T-cells	29.2316
3	CC	Unstimulated	CD8 positive memory T-cells	25.5856
3	CC	CD3+/CD28+	Naive T-cells	23.6008
3	CC	CD3+/CD28+	Naive T-cells	40.6514
3	CC	Unstimulated	Naive T-cells	0.803947
3	CC	Unstimulated	Naive T-cells	2.26519
4	CC	CD3+/CD28+	CD4 positive memory T-cells	97.2478
4	CC	CD3+/CD28+	CD4 positive memory T-cells	106.63
4	CC	Unstimulated	CD4 positive memory T-cells	16.621
4	CC	Unstimulated	CD4 positive memory T-cells	6.9649
4	CC	CD3+/CD28+	CD8 positive memory T-cells	320.478
4	CC	CD3+/CD28+	CD8 positive memory T-cells	245.348
4	CC	Unstimulated	CD8 positive memory T-cells	31.0561
4	CC	Unstimulated	CD8 positive memory T-cells	41.4491
4	CC	CD3+/CD28+	Naive T-cells	56.8638
4	CC	CD3+/CD28+	Naive T-cells	26.8529
4	CC	Unstimulated	Naive T-cells	3.78393
4	CC	Unstimulated	Naive T-cells	6.12986
5	CC	CD3+/CD28+	CD4 positive memory T-cells	283.318
5	CC	CD3+/CD28+	CD4 positive memory T-cells	173.076
5	CC	Unstimulated	CD4 positive memory T-cells	11.7216
5	CC	Unstimulated	CD4 positive memory T-cells	9.59388
5	CC	CD3+/CD28+	CD8 positive memory T-cells	128.421
5	CC	CD3+/CD28+	CD8 positive memory T-cells	167.768
5	CC	Unstimulated	CD8 positive memory T-cells	16.8638
5	CC	Unstimulated	CD8 positive memory T-cells	24.38
5	CC	CD3+/CD28+	Naive T-cells	75.7208
5	CC	CD3+/CD28+	Naive T-cells	35.4825
5	CC	Unstimulated	Naive T-cells	1.56282
5	CC	Unstimulated	Naive T-cells	3.34403
6	CC	CD3+/CD28+	CD4 positive memory T-cells	83.5759
6	CC	CD3+/CD28+	CD4 positive memory T-cells	298.621
6	CC	Unstimulated	CD4 positive memory T-cells	5.21322
6	CC	Unstimulated	CD4 positive memory T-cells	4.80677
6	CC	CD3+/CD28+	CD8 positive memory T-cells	175.545
6	CC	CD3+/CD28+	CD8 positive memory T-cells	175.132
6	CC	Unstimulated	CD8 positive memory T-cells	24.7038
6	CC	Unstimulated	CD8 positive memory T-cells	24.5905
6	CC	CD3+/CD28+	Naive T-cells	30.1945
6	CC	CD3+/CD28+	Naive T-cells	19.8937
6	CC	Unstimulated	Naive T-cells	3.21263
6	CC	Unstimulated	Naive T-cells	2.00359
7	CC	Unstimulated	CD4 positive memory T-cells	24.7544
7	CC	Unstimulated	CD4 positive memory T-cells	42.395
7	CC	Unstimulated	CD8 positive memory T-cells	55.652
7	CC	Unstimulated	CD8 positive memory T-cells	33.1079
7	CC	Unstimulated	Naive T-cells	8.10453
7	CC	Unstimulated	Naive T-cells	5.8407
8	CC	CD3+/CD28+	CD4 positive memory T-cells	76.1844
8	CC	CD3+/CD28+	CD4 positive memory T-cells	265.793
8	CC	Unstimulated	CD4 positive memory T-cells	5.21786
8	CC	Unstimulated	CD4 positive memory T-cells	5.6644
8	CC	CD3+/CD28+	CD8 positive memory T-cells	104.858
8	CC	CD3+/CD28+	CD8 positive memory T-cells	366.979
8	CC	Unstimulated	CD8 positive memory T-cells	23.1542
8	CC	Unstimulated	CD8 positive memory T-cells	30.1516
8	CC	CD3+/CD28+	Naive T-cells	27.0963
8	CC	CD3+/CD28+	Naive T-cells	39.8579
8	CC	Unstimulated	Naive T-cells	2.30966
8	CC	Unstimulated	Naive T-cells	4.53296
9	CC	CD3+/CD28+	CD4 positive memory T-cells	44.363
9	CC	CD3+/CD28+	CD4 positive memory T-cells	45.2522
9	CC	Unstimulated	CD4 positive memory T-cells	30.4712
9	CC	Unstimulated	CD4 positive memory T-cells	3.52071
9	CC	CD3+/CD28+	CD8 positive memory T-cells	51.0981
9	CC	CD3+/CD28+	CD8 positive memory T-cells	54.2722
9	CC	Unstimulated	CD8 positive memory T-cells	45.9881
9	CC	Unstimulated	CD8 positive memory T-cells	20.841
9	CC	CD3+/CD28+	Naive T-cells	13.6503
9	CC	CD3+/CD28+	Naive T-cells	10.0052
9	CC	Unstimulated	Naive T-cells	7.78133
9	CC	Unstimulated	Naive T-cells	2.53908
10	CC	CD3+/CD28+	CD4 positive memory T-cells	187.989
10	CC	CD3+/CD28+	CD4 positive memory T-cells	120.682
10	CC	Unstimulated	CD4 positive memory T-cells	4.54833
10	CC	Unstimulated	CD4 positive memory T-cells	4.75812
10	CC	CD3+/CD28+	CD8 positive memory T-cells	118.306
10	CC	CD3+/CD28+	CD8 positive memory T-cells	62.3935
10	CC	Unstimulated	CD8 positive memory T-cells	27.2341
10	CC	Unstimulated	CD8 positive memory T-cells	14.2937
10	CC	CD3+/CD28+	Naive T-cells	42.6563
10	CC	CD3+/CD28+	Naive T-cells	16.5658
10	CC	Unstimulated	Naive T-cells	1.9444
10	CC	Unstimulated	Naive T-cells	2.20078
11	CC	CD3+/CD28+	CD4 positive memory T-cells	299.473
11	CC	CD3+/CD28+	CD4 positive memory T-cells	185.424
11	CC	Unstimulated	CD4 positive memory T-cells	14.0045
11	CC	Unstimulated	CD4 positive memory T-cells	12.3765
11	CC	CD3+/CD28+	CD8 positive memory T-cells	580.205
11	CC	CD3+/CD28+	CD8 positive memory T-cells	374.31
11	CC	Unstimulated	CD8 positive memory T-cells	45.2613
11	CC	Unstimulated	CD8 positive memory T-cells	64.9281
11	CC	CD3+/CD28+	Naive T-cells	91.354
11	CC	CD3+/CD28+	Naive T-cells	50.8843
11	CC	Unstimulated	Naive T-cells	3.52287
11	CC	Unstimulated	Naive T-cells	4.80274
12	CC	CD3+/CD28+	CD4 positive memory T-cells	543.195
12	CC	CD3+/CD28+	CD4 positive memory T-cells	327.634
12	CC	Unstimulated	CD4 positive memory T-cells	12.8401
12	CC	Unstimulated	CD4 positive memory T-cells	25.9608
12	CC	CD3+/CD28+	CD8 positive memory T-cells	1069.72
12	CC	CD3+/CD28+	CD8 positive memory T-cells	1177.96
12	CC	Unstimulated	CD8 positive memory T-cells	75.1119
12	CC	Unstimulated	CD8 positive memory T-cells	72.867
12	CC	CD3+/CD28+	Naive T-cells	113.365
12	CC	CD3+/CD28+	Naive T-cells	103.515
12	CC	Unstimulated	Naive T-cells	11.4058
12	CC	Unstimulated	Naive T-cells	7.82287
13	CC	CD3+/CD28+	CD4 positive memory T-cells	215.739
13	CC	CD3+/CD28+	CD4 positive memory T-cells	147.712
13	CC	Unstimulated	CD4 positive memory T-cells	5.095
13	CC	Unstimulated	CD4 positive memory T-cells	6.22488
13	CC	CD3+/CD28+	CD8 positive memory T-cells	262.036
13	CC	CD3+/CD28+	CD8 positive memory T-cells	594.609
13	CC	Unstimulated	CD8 positive memory T-cells	40.7154
13	CC	Unstimulated	CD8 positive memory T-cells	34.2123
13	CC	CD3+/CD28+	Naive T-cells	30.3295
13	CC	CD3+/CD28+	Naive T-cells	69.8799
13	CC	Unstimulated	Naive T-cells	4.0803
13	CC	Unstimulated	Naive T-cells	2.37298
14	CC	CD3+/CD28+	CD4 positive memory T-cells	147.874
14	CC	CD3+/CD28+	CD4 positive memory T-cells	75.6789
14	CC	Unstimulated	CD4 positive memory T-cells	7.76995
14	CC	Unstimulated	CD4 positive memory T-cells	3.07992
14	CC	CD3+/CD28+	CD8 positive memory T-cells	62.737
14	CC	CD3+/CD28+	CD8 positive memory T-cells	68.489
14	CC	Unstimulated	CD8 positive memory T-cells	11.943
14	CC	Unstimulated	CD8 positive memory T-cells	18.8095
14	CC	CD3+/CD28+	Naive T-cells	24.3429
14	CC	CD3+/CD28+	Naive T-cells	17.626
14	CC	Unstimulated	Naive T-cells	1.75706
14	CC	Unstimulated	Naive T-cells	1.34362
15	CC	CD3+/CD28+	CD4 positive memory T-cells	417.077
15	CC	CD3+/CD28+	CD4 positive memory T-cells	316.485
15	CC	Unstimulated	CD4 positive memory T-cells	4.30939
15	CC	Unstimulated	CD4 positive memory T-cells	4.77292
15	CC	CD3+/CD28+	CD8 positive memory T-cells	823.058
15	CC	CD3+/CD28+	CD8 positive memory T-cells	476.087
15	CC	Unstimulated	CD8 positive memory T-cells	22.2384
15	CC	Unstimulated	CD8 positive memory T-cells	21.0406
15	CC	CD3+/CD28+	Naive T-cells	89.4803
15	CC	CD3+/CD28+	Naive T-cells	70.9028
15	CC	Unstimulated	Naive T-cells	2.92582
15	CC	Unstimulated	Naive T-cells	3.90093
16	CC	CD3+/CD28+	CD4 positive memory T-cells	586.008
16	CC	CD3+/CD28+	CD4 positive memory T-cells	755.738
16	CC	Unstimulated	CD4 positive memory T-cells	14.0355
16	CC	Unstimulated	CD4 positive memory T-cells	27.305
16	CC	CD3+/CD28+	CD8 positive memory T-cells	393.573
16	CC	CD3+/CD28+	CD8 positive memory T-cells	661.629
16	CC	Unstimulated	CD8 positive memory T-cells	78.6233
16	CC	Unstimulated	CD8 positive memory T-cells	89.8853
16	CC	CD3+/CD28+	Naive T-cells	72.7866
16	CC	CD3+/CD28+	Naive T-cells	217.323
16	CC	Unstimulated	Naive T-cells	7.68624
16	CC	Unstimulated	Naive T-cells	5.9109
17	CC	CD3+/CD28+	CD4 positive memory T-cells	86.6598
17	CC	CD3+/CD28+	CD4 positive memory T-cells	70.1354
17	CC	Unstimulated	CD4 positive memory T-cells	4.5797
17	CC	Unstimulated	CD4 positive memory T-cells	5.18182
17	CC	CD3+/CD28+	CD8 positive memory T-cells	27.5927
17	CC	CD3+/CD28+	CD8 positive memory T-cells	73.9131
17	CC	Unstimulated	CD8 positive memory T-cells	26.0461
17	CC	Unstimulated	CD8 positive memory T-cells	20.2706
17	CC	CD3+/CD28+	Naive T-cells	14.8541
17	CC	CD3+/CD28+	Naive T-cells	9.5846
17	CC	Unstimulated	Naive T-cells	3.13997
17	CC	Unstimulated	Naive T-cells	4.11456
18	CC	CD3+/CD28+	CD4 positive memory T-cells	156.382
18	CC	CD3+/CD28+	CD4 positive memory T-cells	59.1801
18	CC	Unstimulated	CD4 positive memory T-cells	7.91077
18	CC	Unstimulated	CD4 positive memory T-cells	5.55863
18	CC	CD3+/CD28+	CD8 positive memory T-cells	643.32
18	CC	CD3+/CD28+	CD8 positive memory T-cells	380.73
18	CC	Unstimulated	CD8 positive memory T-cells	42.1163
18	CC	Unstimulated	CD8 positive memory T-cells	36.2402
18	CC	CD3+/CD28+	Naive T-cells	65.8576
18	CC	CD3+/CD28+	Naive T-cells	44.5085
18	CC	Unstimulated	Naive T-cells	4.40462
18	CC	Unstimulated	Naive T-cells	2.7396
19	CT	CD3+/CD28+	CD4 positive memory T-cells	80.0735
19	CT	CD3+/CD28+	CD4 positive memory T-cells	27.4125
19	CT	Unstimulated	CD4 positive memory T-cells	17.9233
19	CT	Unstimulated	CD4 positive memory T-cells	6.54909
19	CT	CD3+/CD28+	CD8 positive memory T-cells	127.597
19	CT	CD3+/CD28+	CD8 positive memory T-cells	52.9656
19	CT	Unstimulated	CD8 positive memory T-cells	11.5471
19	CT	Unstimulated	CD8 positive memory T-cells	33.9699
19	CT	CD3+/CD28+	Naive T-cells	52.4987
19	CT	CD3+/CD28+	Naive T-cells	13.0808
19	CT	Unstimulated	Naive T-cells	11.3341
19	CT	Unstimulated	Naive T-cells	6.7506
20	CC	CD3+/CD28+	CD4 positive memory T-cells	84.7017
20	CC	CD3+/CD28+	CD4 positive memory T-cells	54.4592
20	CC	Unstimulated	CD4 positive memory T-cells	30.0103
20	CC	Unstimulated	CD4 positive memory T-cells	3.3753
20	CC	CD3+/CD28+	CD8 positive memory T-cells	87.0349
20	CC	CD3+/CD28+	CD8 positive memory T-cells	57.6695
20	CC	Unstimulated	CD8 positive memory T-cells	36.0012
20	CC	Unstimulated	CD8 positive memory T-cells	32.4089
20	CC	CD3+/CD28+	Naive T-cells	20.6612
20	CC	CD3+/CD28+	Naive T-cells	19.0768
20	CC	Unstimulated	Naive T-cells	5.3351
20	CC	Unstimulated	Naive T-cells	6.65646
21	CC	CD3+/CD28+	CD4 positive memory T-cells	371.205
21	CC	CD3+/CD28+	CD4 positive memory T-cells	122.927
21	CC	Unstimulated	CD4 positive memory T-cells	38.3914
21	CC	Unstimulated	CD4 positive memory T-cells	15.6283
21	CC	CD3+/CD28+	CD8 positive memory T-cells	952.774
21	CC	CD3+/CD28+	CD8 positive memory T-cells	861.772
21	CC	Unstimulated	CD8 positive memory T-cells	55.4943
21	CC	Unstimulated	CD8 positive memory T-cells	91.5413
21	CC	CD3+/CD28+	Naive T-cells	136.523
21	CC	CD3+/CD28+	Naive T-cells	86.667
21	CC	Unstimulated	Naive T-cells	3.29815
21	CC	Unstimulated	Naive T-cells	20.846
22	CC	CD3+/CD28+	CD4 positive memory T-cells	93.8872
22	CC	CD3+/CD28+	CD4 positive memory T-cells	128.921
22	CC	Unstimulated	CD4 positive memory T-cells	15.5607
22	CC	Unstimulated	CD4 positive memory T-cells	20.752
22	CC	CD3+/CD28+	CD8 positive memory T-cells	78.5447
22	CC	CD3+/CD28+	CD8 positive memory T-cells	82.4474
22	CC	Unstimulated	CD8 positive memory T-cells	90.3749
22	CC	Unstimulated	CD8 positive memory T-cells	112.216
22	CC	CD3+/CD28+	Naive T-cells	32.254
22	CC	CD3+/CD28+	Naive T-cells	36.5153
22	CC	Unstimulated	Naive T-cells	4.37087
22	CC	Unstimulated	Naive T-cells	8.42638
23	CC	CD3+/CD28+	CD4 positive memory T-cells	117.622
23	CC	CD3+/CD28+	CD4 positive memory T-cells	171.675
23	CC	Unstimulated	CD4 positive memory T-cells	10.5044
23	CC	Unstimulated	CD4 positive memory T-cells	6.45971
23	CC	CD3+/CD28+	CD8 positive memory T-cells	168.874
23	CC	CD3+/CD28+	CD8 positive memory T-cells	255.42
23	CC	Unstimulated	CD8 positive memory T-cells	37.1694
23	CC	Unstimulated	CD8 positive memory T-cells	17.5471
23	CC	CD3+/CD28+	Naive T-cells	23.4737
23	CC	CD3+/CD28+	Naive T-cells	30.3749
23	CC	Unstimulated	Naive T-cells	3.79306
23	CC	Unstimulated	Naive T-cells	0.89774
24	CC	CD3+/CD28+	CD4 positive memory T-cells	124.165
24	CC	CD3+/CD28+	CD4 positive memory T-cells	143.247
24	CC	Unstimulated	CD4 positive memory T-cells	37.0658
24	CC	Unstimulated	CD4 positive memory T-cells	10.6386
24	CC	CD3+/CD28+	CD8 positive memory T-cells	57.3046
24	CC	CD3+/CD28+	CD8 positive memory T-cells	148.719
24	CC	Unstimulated	CD8 positive memory T-cells	81.9277
24	CC	Unstimulated	CD8 positive memory T-cells	24.6907
24	CC	CD3+/CD28+	Naive T-cells	18.7647
24	CC	CD3+/CD28+	Naive T-cells	46.6282
24	CC	Unstimulated	Naive T-cells	6.05338
24	CC	Unstimulated	Naive T-cells	4.35213
25	CC	Unstimulated	CD4 positive memory T-cells	10.4935
25	CC	Unstimulated	CD4 positive memory T-cells	12.513
25	CC	Unstimulated	CD8 positive memory T-cells	46.3936
25	CC	Unstimulated	CD8 positive memory T-cells	51.8886
25	CC	Unstimulated	Naive T-cells	7.62512
25	CC	Unstimulated	Naive T-cells	10.4578
26	CC	CD3+/CD28+	CD4 positive memory T-cells	242.289
26	CC	CD3+/CD28+	CD4 positive memory T-cells	117.555
26	CC	CD3+/CD28+	CD8 positive memory T-cells	282.145
26	CC	CD3+/CD28+	CD8 positive memory T-cells	79.9552
26	CC	CD3+/CD28+	Naive T-cells	34.9607
26	CC	CD3+/CD28+	Naive T-cells	62.25
27	CC	CD3+/CD28+	CD4 positive memory T-cells	123.371
27	CC	CD3+/CD28+	CD4 positive memory T-cells	48.8248
27	CC	Unstimulated	CD4 positive memory T-cells	12.7774
27	CC	Unstimulated	CD4 positive memory T-cells	6.12849
27	CC	CD3+/CD28+	CD8 positive memory T-cells	190.91
27	CC	CD3+/CD28+	CD8 positive memory T-cells	53.7988
27	CC	Unstimulated	CD8 positive memory T-cells	27.5684
27	CC	Unstimulated	CD8 positive memory T-cells	20.9884
27	CC	CD3+/CD28+	Naive T-cells	32.4597
27	CC	CD3+/CD28+	Naive T-cells	32.9562
27	CC	Unstimulated	Naive T-cells	0.958063
27	CC	Unstimulated	Naive T-cells	1.78989
28	CC	CD3+/CD28+	CD4 positive memory T-cells	83.8658
28	CC	CD3+/CD28+	CD4 positive memory T-cells	28.3136
28	CC	CD3+/CD28+	CD8 positive memory T-cells	51.0101
28	CC	CD3+/CD28+	CD8 positive memory T-cells	63.122
28	CC	CD3+/CD28+	Naive T-cells	25.0084
28	CC	CD3+/CD28+	Naive T-cells	21.8042
29	CC	CD3+/CD28+	CD4 positive memory T-cells	278.55
29	CC	CD3+/CD28+	CD4 positive memory T-cells	133.411
29	CC	Unstimulated	CD4 positive memory T-cells	71.954
29	CC	Unstimulated	CD4 positive memory T-cells	12.4026
29	CC	CD3+/CD28+	CD8 positive memory T-cells	770.695
29	CC	CD3+/CD28+	CD8 positive memory T-cells	297.778
29	CC	Unstimulated	CD8 positive memory T-cells	139.062
29	CC	Unstimulated	CD8 positive memory T-cells	139.208
29	CC	CD3+/CD28+	Naive T-cells	64.3833
29	CC	CD3+/CD28+	Naive T-cells	20.3303
29	CC	Unstimulated	Naive T-cells	45.928
29	CC	Unstimulated	Naive T-cells	21.115
30	CC	CD3+/CD28+	CD4 positive memory T-cells	130.26
30	CC	CD3+/CD28+	CD4 positive memory T-cells	131.04
30	CC	Unstimulated	CD4 positive memory T-cells	15.3528
30	CC	Unstimulated	CD4 positive memory T-cells	12.1521
30	CC	CD3+/CD28+	CD8 positive memory T-cells	169.409
30	CC	CD3+/CD28+	CD8 positive memory T-cells	309.538
30	CC	Unstimulated	CD8 positive memory T-cells	34.987
30	CC	Unstimulated	CD8 positive memory T-cells	15.3453
30	CC	CD3+/CD28+	Naive T-cells	36.5196
30	CC	CD3+/CD28+	Naive T-cells	33.1762
30	CC	Unstimulated	Naive T-cells	11.2434
30	CC	Unstimulated	Naive T-cells	2.20404
31	CC	CD3+/CD28+	CD4 positive memory T-cells	307.219
31	CC	CD3+/CD28+	CD4 positive memory T-cells	134.347
31	CC	Unstimulated	CD4 positive memory T-cells	5.87156
31	CC	Unstimulated	CD4 positive memory T-cells	15.6585
31	CC	CD3+/CD28+	CD8 positive memory T-cells	248.424
31	CC	CD3+/CD28+	CD8 positive memory T-cells	141.996
31	CC	Unstimulated	CD8 positive memory T-cells	25.4351
31	CC	Unstimulated	CD8 positive memory T-cells	89.7203
31	CC	CD3+/CD28+	Naive T-cells	91.1243
31	CC	CD3+/CD28+	Naive T-cells	25.7155
31	CC	Unstimulated	Naive T-cells	1.40754
31	CC	Unstimulated	Naive T-cells	7.406
32	CC	CD3+/CD28+	CD4 positive memory T-cells	64.9977
32	CC	CD3+/CD28+	CD4 positive memory T-cells	65.3561
32	CC	Unstimulated	CD4 positive memory T-cells	10.1459
32	CC	Unstimulated	CD4 positive memory T-cells	13.0071
32	CC	CD3+/CD28+	CD8 positive memory T-cells	67.5836
32	CC	CD3+/CD28+	CD8 positive memory T-cells	69.2492
32	CC	Unstimulated	CD8 positive memory T-cells	62.0769
32	CC	Unstimulated	CD8 positive memory T-cells	65.0712
32	CC	CD3+/CD28+	Naive T-cells	22.5677
32	CC	CD3+/CD28+	Naive T-cells	21.2676
32	CC	Unstimulated	Naive T-cells	6.57553
32	CC	Unstimulated	Naive T-cells	4.34022
33	CC	CD3+/CD28+	CD4 positive memory T-cells	196.588
33	CC	CD3+/CD28+	CD4 positive memory T-cells	221.585
33	CC	Unstimulated	CD4 positive memory T-cells	8.86842
33	CC	Unstimulated	CD4 positive memory T-cells	25.9529
33	CC	CD3+/CD28+	CD8 positive memory T-cells	526.606
33	CC	CD3+/CD28+	CD8 positive memory T-cells	513.194
33	CC	Unstimulated	CD8 positive memory T-cells	81.658
33	CC	Unstimulated	CD8 positive memory T-cells	63.2603
33	CC	CD3+/CD28+	Naive T-cells	134.148
33	CC	CD3+/CD28+	Naive T-cells	88.2718
33	CC	Unstimulated	Naive T-cells	7.87274
33	CC	Unstimulated	Naive T-cells	10.1396
34	CC	CD3+/CD28+	CD4 positive memory T-cells	132.099
34	CC	CD3+/CD28+	CD4 positive memory T-cells	182.295
34	CC	CD3+/CD28+	CD8 positive memory T-cells	332.851
34	CC	CD3+/CD28+	CD8 positive memory T-cells	255.417
34	CC	CD3+/CD28+	Naive T-cells	72.3383
34	CC	CD3+/CD28+	Naive T-cells	67.6958
35	CC	CD3+/CD28+	CD4 positive memory T-cells	207.567
35	CC	CD3+/CD28+	CD4 positive memory T-cells	141.706
35	CC	Unstimulated	CD4 positive memory T-cells	14.7873
35	CC	Unstimulated	CD4 positive memory T-cells	24.5917
35	CC	CD3+/CD28+	CD8 positive memory T-cells	241.931
35	CC	CD3+/CD28+	CD8 positive memory T-cells	216.929
35	CC	Unstimulated	CD8 positive memory T-cells	78.5578
35	CC	Unstimulated	CD8 positive memory T-cells	77.8225
35	CC	CD3+/CD28+	Naive T-cells	45.6532
35	CC	CD3+/CD28+	Naive T-cells	51.8311
35	CC	Unstimulated	Naive T-cells	4.10719
35	CC	Unstimulated	Naive T-cells	4.68486
36	CC	CD3+/CD28+	CD4 positive memory T-cells	75.7482
36	CC	CD3+/CD28+	CD4 positive memory T-cells	124.639
36	CC	Unstimulated	CD4 positive memory T-cells	8.28926
36	CC	Unstimulated	CD4 positive memory T-cells	7.89714
36	CC	CD3+/CD28+	CD8 positive memory T-cells	98.2685
36	CC	CD3+/CD28+	CD8 positive memory T-cells	183.11
36	CC	Unstimulated	CD8 positive memory T-cells	26.9914
36	CC	Unstimulated	CD8 positive memory T-cells	30.3205
36	CC	CD3+/CD28+	Naive T-cells	18.311
36	CC	CD3+/CD28+	Naive T-cells	29.4006
36	CC	Unstimulated	Naive T-cells	2.1441
36	CC	Unstimulated	Naive T-cells	1.85397
37	CC	CD3+/CD28+	CD4 positive memory T-cells	60.9838
37	CC	CD3+/CD28+	CD4 positive memory T-cells	209.907
37	CC	Unstimulated	CD4 positive memory T-cells	2.52009
37	CC	Unstimulated	CD4 positive memory T-cells	4.83717
37	CC	CD3+/CD28+	CD8 positive memory T-cells	367.113
37	CC	CD3+/CD28+	CD8 positive memory T-cells	242.053
37	CC	Unstimulated	CD8 positive memory T-cells	24.7905
37	CC	Unstimulated	CD8 positive memory T-cells	11.6991
37	CC	CD3+/CD28+	Naive T-cells	70.5458
37	CC	CD3+/CD28+	Naive T-cells	39.5119
37	CC	Unstimulated	Naive T-cells	2.34629
37	CC	Unstimulated	Naive T-cells	1.2149
38	CC	CD3+/CD28+	CD4 positive memory T-cells	130.855
38	CC	CD3+/CD28+	CD4 positive memory T-cells	135.364
38	CC	Unstimulated	CD4 positive memory T-cells	3.6488
38	CC	Unstimulated	CD4 positive memory T-cells	5.01283
38	CC	CD3+/CD28+	CD8 positive memory T-cells	464.455
38	CC	CD3+/CD28+	CD8 positive memory T-cells	486.69
38	CC	Unstimulated	CD8 positive memory T-cells	17.8286
38	CC	Unstimulated	CD8 positive memory T-cells	17.233
38	CC	CD3+/CD28+	Naive T-cells	53.7708
38	CC	CD3+/CD28+	Naive T-cells	108.11
38	CC	Unstimulated	Naive T-cells	3.23126
38	CC	Unstimulated	Naive T-cells	2.76512
39	CC	CD3+/CD28+	CD4 positive memory T-cells	344.065
39	CC	CD3+/CD28+	CD4 positive memory T-cells	487.428
39	CC	Unstimulated	CD4 positive memory T-cells	32.6173
39	CC	Unstimulated	CD4 positive memory T-cells	6.25274
39	CC	CD3+/CD28+	CD8 positive memory T-cells	313.73
39	CC	CD3+/CD28+	CD8 positive memory T-cells	1009.93
39	CC	Unstimulated	CD8 positive memory T-cells	77.8282
39	CC	Unstimulated	CD8 positive memory T-cells	17.8977
39	CC	CD3+/CD28+	Naive T-cells	49.2054
39	CC	CD3+/CD28+	Naive T-cells	259.45
39	CC	Unstimulated	Naive T-cells	15.0051
39	CC	Unstimulated	Naive T-cells	4.90193
40	CC	Unstimulated	CD4 positive memory T-cells	10.1882
40	CC	Unstimulated	CD4 positive memory T-cells	2.74345
40	CC	Unstimulated	CD8 positive memory T-cells	31.4729
40	CC	Unstimulated	CD8 positive memory T-cells	22.7738
40	CC	Unstimulated	Naive T-cells	5.92865
40	CC	Unstimulated	Naive T-cells	1.40249
41	CC	CD3+/CD28+	CD4 positive memory T-cells	112.684
41	CC	CD3+/CD28+	CD4 positive memory T-cells	78.8141
41	CC	Unstimulated	CD4 positive memory T-cells	4.00405
41	CC	Unstimulated	CD4 positive memory T-cells	11.1556
41	CC	CD3+/CD28+	CD8 positive memory T-cells	331.502
41	CC	CD3+/CD28+	CD8 positive memory T-cells	115.719
41	CC	Unstimulated	CD8 positive memory T-cells	19.2002
41	CC	Unstimulated	CD8 positive memory T-cells	37.8112
41	CC	CD3+/CD28+	Naive T-cells	53.0094
41	CC	CD3+/CD28+	Naive T-cells	42.5269
41	CC	Unstimulated	Naive T-cells	4.63292
41	CC	Unstimulated	Naive T-cells	6.59034
42	CC	CD3+/CD28+	CD4 positive memory T-cells	68.5258
42	CC	CD3+/CD28+	CD4 positive memory T-cells	84.4964
42	CC	Unstimulated	CD4 positive memory T-cells	16.6413
42	CC	Unstimulated	CD4 positive memory T-cells	14.4188
42	CC	CD3+/CD28+	CD8 positive memory T-cells	145.892
42	CC	CD3+/CD28+	CD8 positive memory T-cells	162.515
42	CC	Unstimulated	CD8 positive memory T-cells	100.589
42	CC	Unstimulated	CD8 positive memory T-cells	41.5006
42	CC	CD3+/CD28+	Naive T-cells	17.0739
42	CC	CD3+/CD28+	Naive T-cells	26.4122
42	CC	Unstimulated	Naive T-cells	3.74538
42	CC	Unstimulated	Naive T-cells	1.39886
43	CC	CD3+/CD28+	CD4 positive memory T-cells	160.052
43	CC	CD3+/CD28+	CD4 positive memory T-cells	186.056
43	CC	Unstimulated	CD4 positive memory T-cells	18.3775
43	CC	Unstimulated	CD4 positive memory T-cells	6.95216
43	CC	CD3+/CD28+	CD8 positive memory T-cells	414.582
43	CC	CD3+/CD28+	CD8 positive memory T-cells	258.505
43	CC	Unstimulated	CD8 positive memory T-cells	27.3785
43	CC	Unstimulated	CD8 positive memory T-cells	16.6756
43	CC	CD3+/CD28+	Naive T-cells	70.273
43	CC	CD3+/CD28+	Naive T-cells	49.9354
43	CC	Unstimulated	Naive T-cells	24.199
43	CC	Unstimulated	Naive T-cells	6.45278
44	CC	CD3+/CD28+	CD4 positive memory T-cells	50.1022
44	CC	CD3+/CD28+	CD4 positive memory T-cells	91.5999
44	CC	Unstimulated	CD4 positive memory T-cells	20.001
44	CC	Unstimulated	CD4 positive memory T-cells	19.1457
44	CC	CD3+/CD28+	CD8 positive memory T-cells	176.264
44	CC	CD3+/CD28+	CD8 positive memory T-cells	183.649
44	CC	Unstimulated	CD8 positive memory T-cells	67.3713
44	CC	Unstimulated	CD8 positive memory T-cells	84.6531
44	CC	CD3+/CD28+	Naive T-cells	39.9882
44	CC	CD3+/CD28+	Naive T-cells	64.6377
44	CC	Unstimulated	Naive T-cells	5.90505
44	CC	Unstimulated	Naive T-cells	6.57492
45	CC	CD3+/CD28+	CD4 positive memory T-cells	115.088
45	CC	CD3+/CD28+	CD4 positive memory T-cells	135.282
45	CC	CD3+/CD28+	CD8 positive memory T-cells	308.603
45	CC	CD3+/CD28+	CD8 positive memory T-cells	200.06
45	CC	CD3+/CD28+	Naive T-cells	24.3057
45	CC	CD3+/CD28+	Naive T-cells	26.7479
46	CC	CD3+/CD28+	CD4 positive memory T-cells	364.041
46	CC	CD3+/CD28+	CD4 positive memory T-cells	364.463
46	CC	Unstimulated	CD4 positive memory T-cells	17.2083
46	CC	Unstimulated	CD4 positive memory T-cells	50.4954
46	CC	CD3+/CD28+	CD8 positive memory T-cells	574.861
46	CC	CD3+/CD28+	CD8 positive memory T-cells	504.847
46	CC	Unstimulated	CD8 positive memory T-cells	47.6691
46	CC	Unstimulated	CD8 positive memory T-cells	70.5211
46	CC	CD3+/CD28+	Naive T-cells	188.119
46	CC	CD3+/CD28+	Naive T-cells	164.788
46	CC	Unstimulated	Naive T-cells	11.74
46	CC	Unstimulated	Naive T-cells	11.4436
47	CC	CD3+/CD28+	CD4 positive memory T-cells	84.5917
47	CC	CD3+/CD28+	CD4 positive memory T-cells	92.7655
47	CC	Unstimulated	CD4 positive memory T-cells	2.64331
47	CC	Unstimulated	CD4 positive memory T-cells	4.51621
47	CC	CD3+/CD28+	CD8 positive memory T-cells	65.4715
47	CC	CD3+/CD28+	CD8 positive memory T-cells	155.245
47	CC	Unstimulated	CD8 positive memory T-cells	12.847
47	CC	Unstimulated	CD8 positive memory T-cells	30.0414
47	CC	CD3+/CD28+	Naive T-cells	34.4934
47	CC	CD3+/CD28+	Naive T-cells	37.9473
47	CC	Unstimulated	Naive T-cells	1.06027
47	CC	Unstimulated	Naive T-cells	1.33278
48	CC	CD3+/CD28+	CD4 positive memory T-cells	206.276
48	CC	CD3+/CD28+	CD4 positive memory T-cells	56.8577
48	CC	Unstimulated	CD4 positive memory T-cells	6.83185
48	CC	Unstimulated	CD4 positive memory T-cells	3.67289
48	CC	CD3+/CD28+	CD8 positive memory T-cells	561.173
48	CC	CD3+/CD28+	CD8 positive memory T-cells	429.577
48	CC	Unstimulated	CD8 positive memory T-cells	63.0199
48	CC	Unstimulated	CD8 positive memory T-cells	81.5782
48	CC	CD3+/CD28+	Naive T-cells	49.4696
48	CC	CD3+/CD28+	Naive T-cells	23.4041
48	CC	Unstimulated	Naive T-cells	2.9599
48	CC	Unstimulated	Naive T-cells	3.47237
49	CC	CD3+/CD28+	CD4 positive memory T-cells	77.3143
49	CC	CD3+/CD28+	CD4 positive memory T-cells	127.491
49	CC	Unstimulated	CD4 positive memory T-cells	9.39061
49	CC	Unstimulated	CD4 positive memory T-cells	4.28643
49	CC	CD3+/CD28+	CD8 positive memory T-cells	152.76
49	CC	CD3+/CD28+	CD8 positive memory T-cells	242.921
49	CC	Unstimulated	CD8 positive memory T-cells	38.9985
49	CC	Unstimulated	CD8 positive memory T-cells	14.0117
49	CC	CD3+/CD28+	Naive T-cells	33.1195
49	CC	CD3+/CD28+	Naive T-cells	34.1615
49	CC	Unstimulated	Naive T-cells	3.46536
49	CC	Unstimulated	Naive T-cells	1.32398
50	CC	CD3+/CD28+	CD4 positive memory T-cells	49.5784
50	CC	CD3+/CD28+	CD4 positive memory T-cells	78.3224
50	CC	Unstimulated	CD4 positive memory T-cells	6.92554
50	CC	Unstimulated	CD4 positive memory T-cells	7.80578
50	CC	CD3+/CD28+	CD8 positive memory T-cells	226.155
50	CC	CD3+/CD28+	CD8 positive memory T-cells	165.603
50	CC	Unstimulated	CD8 positive memory T-cells	33.48
50	CC	Unstimulated	CD8 positive memory T-cells	33.4845
50	CC	CD3+/CD28+	Naive T-cells	5.21984
50	CC	CD3+/CD28+	Naive T-cells	7.42491
50	CC	Unstimulated	Naive T-cells	13.6184
50	CC	Unstimulated	Naive T-cells	10.6736
51	CC	CD3+/CD28+	CD4 positive memory T-cells	211.563
51	CC	Unstimulated	CD4 positive memory T-cells	12.4362
51	CC	Unstimulated	CD4 positive memory T-cells	4.77118
51	CC	CD3+/CD28+	CD8 positive memory T-cells	427.91
51	CC	Unstimulated	CD8 positive memory T-cells	42.5899
51	CC	Unstimulated	CD8 positive memory T-cells	50.4093
51	CC	CD3+/CD28+	Naive T-cells	47.2215
51	CC	Unstimulated	Naive T-cells	2.63079
51	CC	Unstimulated	Naive T-cells	1.75845
52	CC	CD3+/CD28+	CD4 positive memory T-cells	201.952
52	CC	CD3+/CD28+	CD4 positive memory T-cells	221.01
52	CC	Unstimulated	CD4 positive memory T-cells	6.28952
52	CC	Unstimulated	CD4 positive memory T-cells	9.96833
52	CC	CD3+/CD28+	CD8 positive memory T-cells	578.389
52	CC	CD3+/CD28+	CD8 positive memory T-cells	854.716
52	CC	Unstimulated	CD8 positive memory T-cells	24.5931
52	CC	Unstimulated	CD8 positive memory T-cells	23.0479
52	CC	CD3+/CD28+	Naive T-cells	97.8548
52	CC	CD3+/CD28+	Naive T-cells	134.005
52	CC	Unstimulated	Naive T-cells	5.51766
52	CC	Unstimulated	Naive T-cells	11.07
53	CC	CD3+/CD28+	CD4 positive memory T-cells	355.33
53	CC	CD3+/CD28+	CD4 positive memory T-cells	1713.05
53	CC	Unstimulated	CD4 positive memory T-cells	13.3042
53	CC	Unstimulated	CD4 positive memory T-cells	41.7155
53	CC	CD3+/CD28+	CD8 positive memory T-cells	1268.59
53	CC	CD3+/CD28+	CD8 positive memory T-cells	1725.96
53	CC	Unstimulated	CD8 positive memory T-cells	61.8985
53	CC	Unstimulated	CD8 positive memory T-cells	78.8691
53	CC	CD3+/CD28+	Naive T-cells	111.868
53	CC	CD3+/CD28+	Naive T-cells	179.63
53	CC	Unstimulated	Naive T-cells	6.5071
53	CC	Unstimulated	Naive T-cells	3.42606
54	CC	CD3+/CD28+	CD4 positive memory T-cells	233.658
54	CC	CD3+/CD28+	CD4 positive memory T-cells	165.011
54	CC	Unstimulated	CD4 positive memory T-cells	6.88312
54	CC	Unstimulated	CD4 positive memory T-cells	7.65872
54	CC	CD3+/CD28+	CD8 positive memory T-cells	346.498
54	CC	CD3+/CD28+	CD8 positive memory T-cells	293.859
54	CC	Unstimulated	CD8 positive memory T-cells	22.9806
54	CC	Unstimulated	CD8 positive memory T-cells	22.8455
54	CC	CD3+/CD28+	Naive T-cells	71.6133
54	CC	CD3+/CD28+	Naive T-cells	65.9561
54	CC	Unstimulated	Naive T-cells	2.94675
54	CC	Unstimulated	Naive T-cells	0.918088
55	CC	CD3+/CD28+	CD4 positive memory T-cells	1197.35
55	CC	CD3+/CD28+	CD4 positive memory T-cells	896.041
55	CC	Unstimulated	CD4 positive memory T-cells	2.42209
55	CC	Unstimulated	CD4 positive memory T-cells	7.3559
55	CC	CD3+/CD28+	CD8 positive memory T-cells	262.946
55	CC	CD3+/CD28+	CD8 positive memory T-cells	162.967
55	CC	Unstimulated	CD8 positive memory T-cells	35.1844
55	CC	Unstimulated	CD8 positive memory T-cells	26.4357
55	CC	CD3+/CD28+	Naive T-cells	260.964
55	CC	CD3+/CD28+	Naive T-cells	129.672
55	CC	Unstimulated	Naive T-cells	3.22901
55	CC	Unstimulated	Naive T-cells	2.63602
56	CC	Unstimulated	CD4 positive memory T-cells	7.23107
56	CC	Unstimulated	CD4 positive memory T-cells	1.47836
56	CC	Unstimulated	CD8 positive memory T-cells	51.9563
56	CC	Unstimulated	CD8 positive memory T-cells	29.5571
56	CC	Unstimulated	Naive T-cells	5.49736
56	CC	Unstimulated	Naive T-cells	1.17638
57	CC	CD3+/CD28+	CD4 positive memory T-cells	394.109
57	CC	CD3+/CD28+	CD4 positive memory T-cells	525.294
57	CC	Unstimulated	CD4 positive memory T-cells	19.1235
57	CC	Unstimulated	CD4 positive memory T-cells	11.4575
57	CC	CD3+/CD28+	CD8 positive memory T-cells	1026.09
57	CC	CD3+/CD28+	CD8 positive memory T-cells	1524.27
57	CC	Unstimulated	CD8 positive memory T-cells	44.087
57	CC	Unstimulated	CD8 positive memory T-cells	31.3796
57	CC	CD3+/CD28+	Naive T-cells	180.168
57	CC	CD3+/CD28+	Naive T-cells	215.247
57	CC	Unstimulated	Naive T-cells	3.53292
57	CC	Unstimulated	Naive T-cells	3.1146
58	CC	CD3+/CD28+	CD4 positive memory T-cells	105.469
58	CC	CD3+/CD28+	CD4 positive memory T-cells	429.983
58	CC	Unstimulated	CD4 positive memory T-cells	10.9582
58	CC	Unstimulated	CD4 positive memory T-cells	7.0083
58	CC	CD3+/CD28+	CD8 positive memory T-cells	49.2185
58	CC	CD3+/CD28+	CD8 positive memory T-cells	274.218
58	CC	Unstimulated	CD8 positive memory T-cells	28.8374
58	CC	Unstimulated	CD8 positive memory T-cells	14.8482
58	CC	CD3+/CD28+	Naive T-cells	66.0428
58	CC	CD3+/CD28+	Naive T-cells	111.426
58	CC	Unstimulated	Naive T-cells	8.84171
58	CC	Unstimulated	Naive T-cells	6.2339
59	CC	CD3+/CD28+	CD4 positive memory T-cells	102.795
59	CC	CD3+/CD28+	CD4 positive memory T-cells	33.8862
59	CC	CD3+/CD28+	CD8 positive memory T-cells	112.909
59	CC	CD3+/CD28+	CD8 positive memory T-cells	48.3166
59	CC	CD3+/CD28+	Naive T-cells	20.7442
59	CC	CD3+/CD28+	Naive T-cells	38.5523
60	CC	Unstimulated	CD4 positive memory T-cells	7.55698
60	CC	Unstimulated	CD4 positive memory T-cells	11.8529
60	CC	Unstimulated	CD8 positive memory T-cells	32.1545
60	CC	Unstimulated	CD8 positive memory T-cells	48.092
60	CC	Unstimulated	Naive T-cells	2.14456
60	CC	Unstimulated	Naive T-cells	2.57775
61	CC	CD3+/CD28+	CD4 positive memory T-cells	111.315
61	CC	CD3+/CD28+	CD4 positive memory T-cells	90.5423
61	CC	Unstimulated	CD4 positive memory T-cells	7.41869
61	CC	Unstimulated	CD4 positive memory T-cells	9.53092
61	CC	CD3+/CD28+	CD8 positive memory T-cells	184.187
61	CC	CD3+/CD28+	CD8 positive memory T-cells	270.411
61	CC	Unstimulated	CD8 positive memory T-cells	23.8248
61	CC	Unstimulated	CD8 positive memory T-cells	32.1087
61	CC	CD3+/CD28+	Naive T-cells	15.0193
61	CC	CD3+/CD28+	Naive T-cells	22.5333
61	CC	Unstimulated	Naive T-cells	2.07823
61	CC	Unstimulated	Naive T-cells	3.36015
62	CC	CD3+/CD28+	CD4 positive memory T-cells	138.852
62	CC	CD3+/CD28+	CD4 positive memory T-cells	184.419
62	CC	Unstimulated	CD4 positive memory T-cells	42.9
62	CC	Unstimulated	CD4 positive memory T-cells	12.7422
62	CC	CD3+/CD28+	CD8 positive memory T-cells	82.2909
62	CC	CD3+/CD28+	CD8 positive memory T-cells	293.478
62	CC	Unstimulated	CD8 positive memory T-cells	90.2221
62	CC	Unstimulated	CD8 positive memory T-cells	25.3273
62	CC	CD3+/CD28+	Naive T-cells	23.9713
62	CC	CD3+/CD28+	Naive T-cells	65.5218
62	CC	Unstimulated	Naive T-cells	7.36326
62	CC	Unstimulated	Naive T-cells	2.88283
63	CC	CD3+/CD28+	CD4 positive memory T-cells	161.098
63	CC	CD3+/CD28+	CD4 positive memory T-cells	114.009
63	CC	Unstimulated	CD4 positive memory T-cells	3.47268
63	CC	Unstimulated	CD4 positive memory T-cells	14.0359
63	CC	CD3+/CD28+	CD8 positive memory T-cells	445.26
63	CC	CD3+/CD28+	CD8 positive memory T-cells	269.453
63	CC	Unstimulated	CD8 positive memory T-cells	29.5965
63	CC	Unstimulated	CD8 positive memory T-cells	28.0936
63	CC	CD3+/CD28+	Naive T-cells	60.2978
63	CC	CD3+/CD28+	Naive T-cells	59.6053
63	CC	Unstimulated	Naive T-cells	2.22302
63	CC	Unstimulated	Naive T-cells	1.27563
64	CC	CD3+/CD28+	CD4 positive memory T-cells	234.014
64	CC	CD3+/CD28+	CD4 positive memory T-cells	267.675
64	CC	Unstimulated	CD4 positive memory T-cells	18.9344
64	CC	Unstimulated	CD4 positive memory T-cells	23.3009
64	CC	CD3+/CD28+	CD8 positive memory T-cells	888.216
64	CC	CD3+/CD28+	CD8 positive memory T-cells	780.741
64	CC	Unstimulated	CD8 positive memory T-cells	65.3924
64	CC	Unstimulated	CD8 positive memory T-cells	74.3651
64	CC	CD3+/CD28+	Naive T-cells	146.936
64	CC	CD3+/CD28+	Naive T-cells	84.9977
64	CC	Unstimulated	Naive T-cells	6.30918
64	CC	Unstimulated	Naive T-cells	4.72793
65	CC	CD3+/CD28+	CD4 positive memory T-cells	800.838
65	CC	Unstimulated	CD4 positive memory T-cells	9.04121
65	CC	Unstimulated	CD4 positive memory T-cells	14.6431
65	CC	CD3+/CD28+	CD8 positive memory T-cells	2156.78
65	CC	Unstimulated	CD8 positive memory T-cells	61.5922
65	CC	Unstimulated	CD8 positive memory T-cells	52.4907
65	CC	CD3+/CD28+	Naive T-cells	239.978
65	CC	Unstimulated	Naive T-cells	5.18487
65	CC	Unstimulated	Naive T-cells	7.18436
66	CC	CD3+/CD28+	CD4 positive memory T-cells	47.8486
66	CC	CD3+/CD28+	CD4 positive memory T-cells	85.4773
66	CC	Unstimulated	CD4 positive memory T-cells	5.53871
66	CC	Unstimulated	CD4 positive memory T-cells	10.0581
66	CC	CD3+/CD28+	CD8 positive memory T-cells	78.4033
66	CC	CD3+/CD28+	CD8 positive memory T-cells	107.947
66	CC	Unstimulated	CD8 positive memory T-cells	18.847
66	CC	Unstimulated	CD8 positive memory T-cells	25.3025
66	CC	CD3+/CD28+	Naive T-cells	13.1107
66	CC	CD3+/CD28+	Naive T-cells	16.4168
66	CC	Unstimulated	Naive T-cells	1.75592
66	CC	Unstimulated	Naive T-cells	4.02344
67	CC	CD3+/CD28+	CD4 positive memory T-cells	190.322
67	CC	CD3+/CD28+	CD4 positive memory T-cells	316.854
67	CC	CD3+/CD28+	CD8 positive memory T-cells	782.835
67	CC	CD3+/CD28+	CD8 positive memory T-cells	1128.6
67	CC	CD3+/CD28+	Naive T-cells	120.578
67	CC	CD3+/CD28+	Naive T-cells	173.628
68	CC	CD3+/CD28+	CD4 positive memory T-cells	111.508
68	CC	CD3+/CD28+	CD4 positive memory T-cells	117.631
68	CC	Unstimulated	CD4 positive memory T-cells	4.33952
68	CC	Unstimulated	CD4 positive memory T-cells	7.3239
68	CC	CD3+/CD28+	CD8 positive memory T-cells	174.556
68	CC	CD3+/CD28+	CD8 positive memory T-cells	159.262
68	CC	Unstimulated	CD8 positive memory T-cells	28.9735
68	CC	Unstimulated	CD8 positive memory T-cells	35.093
68	CC	CD3+/CD28+	Naive T-cells	35.6348
68	CC	CD3+/CD28+	Naive T-cells	26.3276
68	CC	Unstimulated	Naive T-cells	1.79292
68	CC	Unstimulated	Naive T-cells	3.40463
69	CC	CD3+/CD28+	CD4 positive memory T-cells	139.402
69	CC	CD3+/CD28+	CD4 positive memory T-cells	144.257
69	CC	Unstimulated	CD4 positive memory T-cells	26.9176
69	CC	Unstimulated	CD4 positive memory T-cells	14.1258
69	CC	CD3+/CD28+	CD8 positive memory T-cells	117.216
69	CC	CD3+/CD28+	CD8 positive memory T-cells	200.184
69	CC	Unstimulated	CD8 positive memory T-cells	49.2894
69	CC	Unstimulated	CD8 positive memory T-cells	49.8561
69	CC	CD3+/CD28+	Naive T-cells	48.2123
69	CC	CD3+/CD28+	Naive T-cells	61.1691
69	CC	Unstimulated	Naive T-cells	7.91792
69	CC	Unstimulated	Naive T-cells	17.3696
70	CC	CD3+/CD28+	CD4 positive memory T-cells	146.325
70	CC	CD3+/CD28+	CD4 positive memory T-cells	124.149
70	CC	Unstimulated	CD4 positive memory T-cells	12.6734
70	CC	Unstimulated	CD4 positive memory T-cells	2.38752
70	CC	CD3+/CD28+	CD8 positive memory T-cells	302.447
70	CC	CD3+/CD28+	CD8 positive memory T-cells	250.271
70	CC	Unstimulated	CD8 positive memory T-cells	10.5943
70	CC	Unstimulated	CD8 positive memory T-cells	11.1695
70	CC	CD3+/CD28+	Naive T-cells	43.2128
70	CC	CD3+/CD28+	Naive T-cells	49.2179
70	CC	Unstimulated	Naive T-cells	2.60342
70	CC	Unstimulated	Naive T-cells	1.77872
71	CC	CD3+/CD28+	CD4 positive memory T-cells	148.671
71	CC	CD3+/CD28+	CD4 positive memory T-cells	136.159
71	CC	Unstimulated	CD4 positive memory T-cells	4.16252
71	CC	Unstimulated	CD4 positive memory T-cells	6.35003
71	CC	CD3+/CD28+	CD8 positive memory T-cells	117.732
71	CC	CD3+/CD28+	CD8 positive memory T-cells	181.998
71	CC	Unstimulated	CD8 positive memory T-cells	39.158
71	CC	Unstimulated	CD8 positive memory T-cells	68.5703
71	CC	CD3+/CD28+	Naive T-cells	41.0027
71	CC	CD3+/CD28+	Naive T-cells	52.5231
71	CC	Unstimulated	Naive T-cells	4.18744
71	CC	Unstimulated	Naive T-cells	6.88471
72	CC	CD3+/CD28+	CD4 positive memory T-cells	306.133
72	CC	CD3+/CD28+	CD4 positive memory T-cells	252.012
72	CC	CD3+/CD28+	CD8 positive memory T-cells	623.889
72	CC	CD3+/CD28+	CD8 positive memory T-cells	265.958
72	CC	CD3+/CD28+	Naive T-cells	111.445
72	CC	CD3+/CD28+	Naive T-cells	125.68
73	CC	CD3+/CD28+	CD4 positive memory T-cells	145.154
73	CC	CD3+/CD28+	CD4 positive memory T-cells	92.9692
73	CC	Unstimulated	CD4 positive memory T-cells	3.56595
73	CC	Unstimulated	CD4 positive memory T-cells	5.37292
73	CC	CD3+/CD28+	CD8 positive memory T-cells	149.735
73	CC	CD3+/CD28+	CD8 positive memory T-cells	152.863
73	CC	Unstimulated	CD8 positive memory T-cells	46.4997
73	CC	Unstimulated	CD8 positive memory T-cells	76.4644
73	CC	CD3+/CD28+	Naive T-cells	26.6765
73	CC	CD3+/CD28+	Naive T-cells	29.1141
73	CC	Unstimulated	Naive T-cells	2.53249
73	CC	Unstimulated	Naive T-cells	4.5609
74	CC	CD3+/CD28+	CD4 positive memory T-cells	38.2363
74	CC	CD3+/CD28+	CD4 positive memory T-cells	54.6477
74	CC	Unstimulated	CD4 positive memory T-cells	17.0728
74	CC	Unstimulated	CD4 positive memory T-cells	9.01249
74	CC	CD3+/CD28+	CD8 positive memory T-cells	339.109
74	CC	CD3+/CD28+	CD8 positive memory T-cells	245.186
74	CC	Unstimulated	CD8 positive memory T-cells	124.548
74	CC	Unstimulated	CD8 positive memory T-cells	85.5816
74	CC	CD3+/CD28+	Naive T-cells	67.0242
74	CC	CD3+/CD28+	Naive T-cells	40.839
74	CC	Unstimulated	Naive T-cells	7.4056
74	CC	Unstimulated	Naive T-cells	3.10099
75	CC	CD3+/CD28+	CD4 positive memory T-cells	230.514
75	CC	CD3+/CD28+	CD4 positive memory T-cells	187.51
75	CC	Unstimulated	CD4 positive memory T-cells	18.1922
75	CC	Unstimulated	CD4 positive memory T-cells	8.28292
75	CC	CD3+/CD28+	CD8 positive memory T-cells	305.107
75	CC	CD3+/CD28+	CD8 positive memory T-cells	148.712
75	CC	Unstimulated	CD8 positive memory T-cells	26.4495
75	CC	Unstimulated	CD8 positive memory T-cells	25.2633
75	CC	CD3+/CD28+	Naive T-cells	142.631
75	CC	CD3+/CD28+	Naive T-cells	34.6253
75	CC	Unstimulated	Naive T-cells	3.56311
75	CC	Unstimulated	Naive T-cells	2.66392
76	CC	CD3+/CD28+	CD4 positive memory T-cells	133.58
76	CC	CD3+/CD28+	CD4 positive memory T-cells	136.53
76	CC	Unstimulated	CD4 positive memory T-cells	3.47022
76	CC	Unstimulated	CD4 positive memory T-cells	4.21697
76	CC	CD3+/CD28+	CD8 positive memory T-cells	89.3542
76	CC	CD3+/CD28+	CD8 positive memory T-cells	90.2672
76	CC	Unstimulated	CD8 positive memory T-cells	21.2603
76	CC	Unstimulated	CD8 positive memory T-cells	17.4158
76	CC	CD3+/CD28+	Naive T-cells	12.6395
76	CC	CD3+/CD28+	Naive T-cells	11.9083
76	CC	Unstimulated	Naive T-cells	2.17688
76	CC	Unstimulated	Naive T-cells	1.95452
77	CC	CD3+/CD28+	CD4 positive memory T-cells	123.146
77	CC	CD3+/CD28+	CD4 positive memory T-cells	101.171
77	CC	Unstimulated	CD4 positive memory T-cells	2.14624
77	CC	Unstimulated	CD4 positive memory T-cells	5.0643
77	CC	CD3+/CD28+	CD8 positive memory T-cells	703.198
77	CC	CD3+/CD28+	CD8 positive memory T-cells	799.676
77	CC	Unstimulated	CD8 positive memory T-cells	14.7243
77	CC	Unstimulated	CD8 positive memory T-cells	22.5515
77	CC	CD3+/CD28+	Naive T-cells	29.5039
77	CC	CD3+/CD28+	Naive T-cells	25.0992
77	CC	Unstimulated	Naive T-cells	2.60725
77	CC	Unstimulated	Naive T-cells	4.36705
78	CC	CD3+/CD28+	CD4 positive memory T-cells	78.2084
78	CC	CD3+/CD28+	CD4 positive memory T-cells	130.112
78	CC	Unstimulated	CD4 positive memory T-cells	102.723
78	CC	Unstimulated	CD4 positive memory T-cells	20.2687
78	CC	CD3+/CD28+	CD8 positive memory T-cells	239.945
78	CC	CD3+/CD28+	CD8 positive memory T-cells	127.04
78	CC	Unstimulated	CD8 positive memory T-cells	166.987
78	CC	Unstimulated	CD8 positive memory T-cells	43.2858
78	CC	CD3+/CD28+	Naive T-cells	41.9801
78	CC	CD3+/CD28+	Naive T-cells	32.2446
78	CC	Unstimulated	Naive T-cells	12.0432
78	CC	Unstimulated	Naive T-cells	5.3137
79	CC	CD3+/CD28+	CD4 positive memory T-cells	116.566
79	CC	CD3+/CD28+	CD4 positive memory T-cells	109.8
79	CC	Unstimulated	CD4 positive memory T-cells	6.06039
79	CC	Unstimulated	CD4 positive memory T-cells	10.8004
79	CC	CD3+/CD28+	CD8 positive memory T-cells	240.693
79	CC	CD3+/CD28+	CD8 positive memory T-cells	175.717
79	CC	Unstimulated	CD8 positive memory T-cells	28.7146
79	CC	Unstimulated	CD8 positive memory T-cells	43.1149
79	CC	CD3+/CD28+	Naive T-cells	32.3683
79	CC	CD3+/CD28+	Naive T-cells	27.4001
79	CC	Unstimulated	Naive T-cells	3.0228
79	CC	Unstimulated	Naive T-cells	4.01276
80	CC	CD3+/CD28+	CD4 positive memory T-cells	51.2961
80	CC	CD3+/CD28+	CD4 positive memory T-cells	90.0076
80	CC	Unstimulated	CD4 positive memory T-cells	6.54237
80	CC	Unstimulated	CD4 positive memory T-cells	2.78776
80	CC	CD3+/CD28+	CD8 positive memory T-cells	112.279
80	CC	CD3+/CD28+	CD8 positive memory T-cells	123.74
80	CC	Unstimulated	CD8 positive memory T-cells	65.8054
80	CC	Unstimulated	CD8 positive memory T-cells	14.9699
80	CC	CD3+/CD28+	Naive T-cells	25.633
80	CC	CD3+/CD28+	Naive T-cells	29.2568
80	CC	Unstimulated	Naive T-cells	2.12863
80	CC	Unstimulated	Naive T-cells	1.21003
81	CC	CD3+/CD28+	CD4 positive memory T-cells	64.5709
81	CC	CD3+/CD28+	CD4 positive memory T-cells	50.2336
81	CC	Unstimulated	CD4 positive memory T-cells	22.6286
81	CC	Unstimulated	CD4 positive memory T-cells	3.89625
81	CC	CD3+/CD28+	CD8 positive memory T-cells	97.718
81	CC	CD3+/CD28+	CD8 positive memory T-cells	99.1324
81	CC	Unstimulated	CD8 positive memory T-cells	37.0953
81	CC	Unstimulated	CD8 positive memory T-cells	8.82535
81	CC	CD3+/CD28+	Naive T-cells	20.2191
81	CC	CD3+/CD28+	Naive T-cells	14.1919
81	CC	Unstimulated	Naive T-cells	3.20102
81	CC	Unstimulated	Naive T-cells	1.9269
82	CC	CD3+/CD28+	CD4 positive memory T-cells	176.229
82	CC	CD3+/CD28+	CD4 positive memory T-cells	357.374
82	CC	Unstimulated	CD4 positive memory T-cells	7.02646
82	CC	Unstimulated	CD4 positive memory T-cells	9.83739
82	CC	CD3+/CD28+	CD8 positive memory T-cells	177.208
82	CC	CD3+/CD28+	CD8 positive memory T-cells	220.563
82	CC	Unstimulated	CD8 positive memory T-cells	33.1644
82	CC	Unstimulated	CD8 positive memory T-cells	27.6995
82	CC	CD3+/CD28+	Naive T-cells	96.038
82	CC	CD3+/CD28+	Naive T-cells	60.4851
82	CC	Unstimulated	Naive T-cells	10.2624
82	CC	Unstimulated	Naive T-cells	3.56739
83	CC	CD3+/CD28+	CD4 positive memory T-cells	99.3188
83	CC	CD3+/CD28+	CD4 positive memory T-cells	628.205
83	CC	Unstimulated	CD4 positive memory T-cells	3.08813
83	CC	Unstimulated	CD4 positive memory T-cells	7.58383
83	CC	CD3+/CD28+	CD8 positive memory T-cells	210.873
83	CC	CD3+/CD28+	CD8 positive memory T-cells	740.681
83	CC	Unstimulated	CD8 positive memory T-cells	32.432
83	CC	Unstimulated	CD8 positive memory T-cells	39.0264
83	CC	CD3+/CD28+	Naive T-cells	21.1591
83	CC	CD3+/CD28+	Naive T-cells	77.0727
83	CC	Unstimulated	Naive T-cells	0.793233
83	CC	Unstimulated	Naive T-cells	2.38056
84	CC	CD3+/CD28+	CD4 positive memory T-cells	43.662
84	CC	CD3+/CD28+	CD4 positive memory T-cells	148.556
84	CC	Unstimulated	CD4 positive memory T-cells	10.6133
84	CC	Unstimulated	CD4 positive memory T-cells	3.81276
84	CC	CD3+/CD28+	CD8 positive memory T-cells	10.0995
84	CC	CD3+/CD28+	CD8 positive memory T-cells	283.854
84	CC	Unstimulated	CD8 positive memory T-cells	41.071
84	CC	Unstimulated	CD8 positive memory T-cells	33.3763
84	CC	CD3+/CD28+	Naive T-cells	45.09
84	CC	CD3+/CD28+	Naive T-cells	43.2349
84	CC	Unstimulated	Naive T-cells	3.43372
84	CC	Unstimulated	Naive T-cells	1.5882
85	CC	CD3+/CD28+	CD4 positive memory T-cells	133.564
85	CC	CD3+/CD28+	CD4 positive memory T-cells	47.2005
85	CC	Unstimulated	CD4 positive memory T-cells	90.9293
85	CC	Unstimulated	CD4 positive memory T-cells	3.62635
85	CC	CD3+/CD28+	CD8 positive memory T-cells	293.846
85	CC	CD3+/CD28+	CD8 positive memory T-cells	113.975
85	CC	Unstimulated	CD8 positive memory T-cells	50.7303
85	CC	Unstimulated	CD8 positive memory T-cells	30.5159
85	CC	CD3+/CD28+	Naive T-cells	23.7625
85	CC	CD3+/CD28+	Naive T-cells	16.9672
85	CC	Unstimulated	Naive T-cells	2.232
85	CC	Unstimulated	Naive T-cells	3.2791
86	CC	CD3+/CD28+	CD4 positive memory T-cells	215.814
86	CC	CD3+/CD28+	CD4 positive memory T-cells	157.054
86	CC	Unstimulated	CD4 positive memory T-cells	4.16883
86	CC	Unstimulated	CD4 positive memory T-cells	6.9264
86	CC	CD3+/CD28+	CD8 positive memory T-cells	304.391
86	CC	CD3+/CD28+	CD8 positive memory T-cells	416.421
86	CC	Unstimulated	CD8 positive memory T-cells	21.1885
86	CC	Unstimulated	CD8 positive memory T-cells	24.7835
86	CC	CD3+/CD28+	Naive T-cells	27.3999
86	CC	CD3+/CD28+	Naive T-cells	52.2925
86	CC	Unstimulated	Naive T-cells	2.0016
86	CC	Unstimulated	Naive T-cells	3.44463
87	CC	CD3+/CD28+	CD4 positive memory T-cells	126.309
87	CC	CD3+/CD28+	CD8 positive memory T-cells	210.127
87	CC	CD3+/CD28+	Naive T-cells	25.5198
88	CC	CD3+/CD28+	CD4 positive memory T-cells	235.455
88	CC	CD3+/CD28+	CD4 positive memory T-cells	193.869
88	CC	Unstimulated	CD4 positive memory T-cells	24.405
88	CC	Unstimulated	CD4 positive memory T-cells	22.6537
88	CC	CD3+/CD28+	CD8 positive memory T-cells	143.539
88	CC	CD3+/CD28+	CD8 positive memory T-cells	187.933
88	CC	Unstimulated	CD8 positive memory T-cells	91.4613
88	CC	Unstimulated	CD8 positive memory T-cells	91.7272
88	CC	CD3+/CD28+	Naive T-cells	32.4238
88	CC	CD3+/CD28+	Naive T-cells	38.9959
88	CC	Unstimulated	Naive T-cells	25.8534
88	CC	Unstimulated	Naive T-cells	17.4818
89	CC	CD3+/CD28+	CD4 positive memory T-cells	225.501
89	CC	CD3+/CD28+	CD4 positive memory T-cells	202.628
89	CC	Unstimulated	CD4 positive memory T-cells	2.94011
89	CC	Unstimulated	CD4 positive memory T-cells	5.94734
89	CC	CD3+/CD28+	CD8 positive memory T-cells	750.234
89	CC	CD3+/CD28+	CD8 positive memory T-cells	685.963
89	CC	Unstimulated	CD8 positive memory T-cells	7.28269
89	CC	Unstimulated	CD8 positive memory T-cells	28.8128
89	CC	CD3+/CD28+	Naive T-cells	115.831
89	CC	CD3+/CD28+	Naive T-cells	90.2327
89	CC	Unstimulated	Naive T-cells	1.55085
89	CC	Unstimulated	Naive T-cells	3.5276
90	CC	Unstimulated	CD4 positive memory T-cells	12.0335
90	CC	Unstimulated	CD4 positive memory T-cells	8.21464
90	CC	Unstimulated	CD8 positive memory T-cells	36.8821
90	CC	Unstimulated	CD8 positive memory T-cells	26.3787
90	CC	Unstimulated	Naive T-cells	7.59592
90	CC	Unstimulated	Naive T-cells	3.52337
91	CC	CD3+/CD28+	CD4 positive memory T-cells	86.9142
91	CC	CD3+/CD28+	CD4 positive memory T-cells	86.1982
91	CC	Unstimulated	CD4 positive memory T-cells	30.4533
91	CC	Unstimulated	CD4 positive memory T-cells	17.2659
91	CC	CD3+/CD28+	CD8 positive memory T-cells	43.094
91	CC	CD3+/CD28+	CD8 positive memory T-cells	35.7543
91	CC	Unstimulated	CD8 positive memory T-cells	36.4889
91	CC	Unstimulated	CD8 positive memory T-cells	28.7671
91	CC	CD3+/CD28+	Naive T-cells	15.3632
91	CC	CD3+/CD28+	Naive T-cells	17.0851
91	CC	Unstimulated	Naive T-cells	5.03634
91	CC	Unstimulated	Naive T-cells	4.24811
92	CC	CD3+/CD28+	CD4 positive memory T-cells	234.752
92	CC	CD3+/CD28+	CD4 positive memory T-cells	260.125
92	CC	Unstimulated	CD4 positive memory T-cells	10.4216
92	CC	Unstimulated	CD4 positive memory T-cells	1.98539
92	CC	CD3+/CD28+	CD8 positive memory T-cells	412.281
92	CC	CD3+/CD28+	CD8 positive memory T-cells	457.088
92	CC	Unstimulated	CD8 positive memory T-cells	41.0793
92	CC	Unstimulated	CD8 positive memory T-cells	35.8495
92	CC	CD3+/CD28+	Naive T-cells	39.8301
92	CC	CD3+/CD28+	Naive T-cells	57.4407
92	CC	Unstimulated	Naive T-cells	2.79062
92	CC	Unstimulated	Naive T-cells	2.41009
93	CC	CD3+/CD28+	CD4 positive memory T-cells	129.623
93	CC	CD3+/CD28+	CD4 positive memory T-cells	889.536
93	CC	Unstimulated	CD4 positive memory T-cells	4.56957
93	CC	Unstimulated	CD4 positive memory T-cells	2.13982
93	CC	CD3+/CD28+	CD8 positive memory T-cells	82.7365
93	CC	CD3+/CD28+	CD8 positive memory T-cells	2678.79
93	CC	Unstimulated	CD8 positive memory T-cells	32.6683
93	CC	Unstimulated	CD8 positive memory T-cells	30.5573
93	CC	CD3+/CD28+	Naive T-cells	97.7817
93	CC	CD3+/CD28+	Naive T-cells	355.832
93	CC	Unstimulated	Naive T-cells	3.4347
93	CC	Unstimulated	Naive T-cells	3.17574
94	CC	CD3+/CD28+	CD4 positive memory T-cells	98.9381
94	CC	CD3+/CD28+	CD4 positive memory T-cells	69.8682
94	CC	Unstimulated	CD4 positive memory T-cells	5.15951
94	CC	Unstimulated	CD4 positive memory T-cells	1.10081
94	CC	CD3+/CD28+	CD8 positive memory T-cells	87.1506
94	CC	CD3+/CD28+	CD8 positive memory T-cells	125.341
94	CC	Unstimulated	CD8 positive memory T-cells	16.678
94	CC	Unstimulated	CD8 positive memory T-cells	16.7379
94	CC	CD3+/CD28+	Naive T-cells	20.8843
94	CC	CD3+/CD28+	Naive T-cells	18.8229
94	CC	Unstimulated	Naive T-cells	2.40795
94	CC	Unstimulated	Naive T-cells	2.70421
95	CC	CD3+/CD28+	CD4 positive memory T-cells	140.109
95	CC	CD3+/CD28+	CD4 positive memory T-cells	171.819
95	CC	Unstimulated	CD4 positive memory T-cells	4.52119
95	CC	Unstimulated	CD4 positive memory T-cells	7.13874
95	CC	CD3+/CD28+	CD8 positive memory T-cells	165.161
95	CC	CD3+/CD28+	CD8 positive memory T-cells	243.153
95	CC	Unstimulated	CD8 positive memory T-cells	22.7699
95	CC	Unstimulated	CD8 positive memory T-cells	22.3047
95	CC	CD3+/CD28+	Naive T-cells	21.0168
95	CC	CD3+/CD28+	Naive T-cells	39.2081
95	CC	Unstimulated	Naive T-cells	2.44737
95	CC	Unstimulated	Naive T-cells	2.74208
96	CC	CD3+/CD28+	CD4 positive memory T-cells	284.983
96	CC	CD3+/CD28+	CD4 positive memory T-cells	288.577
96	CC	Unstimulated	CD4 positive memory T-cells	17.7183
96	CC	Unstimulated	CD4 positive memory T-cells	19.2389
96	CC	CD3+/CD28+	CD8 positive memory T-cells	461.768
96	CC	CD3+/CD28+	CD8 positive memory T-cells	444.243
96	CC	Unstimulated	CD8 positive memory T-cells	119.192
96	CC	Unstimulated	CD8 positive memory T-cells	97.6202
96	CC	CD3+/CD28+	Naive T-cells	52.887
96	CC	CD3+/CD28+	Naive T-cells	54.0081
96	CC	Unstimulated	Naive T-cells	6.78551
96	CC	Unstimulated	Naive T-cells	11.4082
97	CC	Unstimulated	CD4 positive memory T-cells	6.14759
97	CC	Unstimulated	CD4 positive memory T-cells	5.79912
97	CC	Unstimulated	CD8 positive memory T-cells	17.2254
97	CC	Unstimulated	CD8 positive memory T-cells	28.6097
97	CC	Unstimulated	Naive T-cells	0.917719
97	CC	Unstimulated	Naive T-cells	2.39247
98	CC	CD3+/CD28+	CD4 positive memory T-cells	141.898
98	CC	CD3+/CD28+	CD4 positive memory T-cells	228.562
98	CC	Unstimulated	CD4 positive memory T-cells	34.5821
98	CC	Unstimulated	CD4 positive memory T-cells	15.8714
98	CC	CD3+/CD28+	CD8 positive memory T-cells	716.475
98	CC	CD3+/CD28+	CD8 positive memory T-cells	624.486
98	CC	Unstimulated	CD8 positive memory T-cells	137.894
98	CC	Unstimulated	CD8 positive memory T-cells	63.5028
98	CC	CD3+/CD28+	Naive T-cells	67.6203
98	CC	CD3+/CD28+	Naive T-cells	95.8883
98	CC	Unstimulated	Naive T-cells	15.7692
98	CC	Unstimulated	Naive T-cells	12.2953
99	CC	CD3+/CD28+	CD4 positive memory T-cells	78.8506
99	CC	CD3+/CD28+	CD4 positive memory T-cells	142.023
99	CC	Unstimulated	CD4 positive memory T-cells	15.1884
99	CC	Unstimulated	CD4 positive memory T-cells	8.01436
99	CC	CD3+/CD28+	CD8 positive memory T-cells	652.769
99	CC	CD3+/CD28+	CD8 positive memory T-cells	456.29
99	CC	Unstimulated	CD8 positive memory T-cells	59.0546
99	CC	Unstimulated	CD8 positive memory T-cells	36.3015
99	CC	CD3+/CD28+	Naive T-cells	26.1607
99	CC	CD3+/CD28+	Naive T-cells	23.4664
99	CC	Unstimulated	Naive T-cells	3.97671
99	CC	Unstimulated	Naive T-cells	3.23997
100	CC	CD3+/CD28+	CD4 positive memory T-cells	44.9456
100	CC	CD3+/CD28+	CD4 positive memory T-cells	76.3694
100	CC	Unstimulated	CD4 positive memory T-cells	5.37669
100	CC	Unstimulated	CD4 positive memory T-cells	6.19489
100	CC	CD3+/CD28+	CD8 positive memory T-cells	61.9986
100	CC	CD3+/CD28+	CD8 positive memory T-cells	45.4614
100	CC	Unstimulated	CD8 positive memory T-cells	20.8322
100	CC	Unstimulated	CD8 positive memory T-cells	25.4072
100	CC	CD3+/CD28+	Naive T-cells	10.3245
100	CC	CD3+/CD28+	Naive T-cells	9.64248
100	CC	Unstimulated	Naive T-cells	1.06
100	CC	Unstimulated	Naive T-cells	1.51399
101	CC	CD3+/CD28+	CD4 positive memory T-cells	663.553
101	CC	CD3+/CD28+	CD4 positive memory T-cells	293.175
101	CC	Unstimulated	CD4 positive memory T-cells	5.08934
101	CC	Unstimulated	CD4 positive memory T-cells	19.2029
101	CC	CD3+/CD28+	CD8 positive memory T-cells	1741.17
101	CC	CD3+/CD28+	CD8 positive memory T-cells	427.605
101	CC	Unstimulated	CD8 positive memory T-cells	21.3474
101	CC	Unstimulated	CD8 positive memory T-cells	44.0781
101	CC	CD3+/CD28+	Naive T-cells	371.001
101	CC	CD3+/CD28+	Naive T-cells	168.107
101	CC	Unstimulated	Naive T-cells	3.72827
101	CC	Unstimulated	Naive T-cells	3.71221
102	CC	CD3+/CD28+	CD4 positive memory T-cells	229.797
102	CC	CD3+/CD28+	CD4 positive memory T-cells	228.506
102	CC	Unstimulated	CD4 positive memory T-cells	5.8014
102	CC	Unstimulated	CD4 positive memory T-cells	19.9686
102	CC	CD3+/CD28+	CD8 positive memory T-cells	414.395
102	CC	CD3+/CD28+	CD8 positive memory T-cells	496.23
102	CC	Unstimulated	CD8 positive memory T-cells	22.584
102	CC	Unstimulated	CD8 positive memory T-cells	57.3796
102	CC	CD3+/CD28+	Naive T-cells	51.9958
102	CC	CD3+/CD28+	Naive T-cells	248.57
102	CC	Unstimulated	Naive T-cells	4.06
102	CC	Unstimulated	Naive T-cells	2.74243
103	CC	CD3+/CD28+	CD4 positive memory T-cells	149.41
103	CC	CD3+/CD28+	CD4 positive memory T-cells	160.215
103	CC	Unstimulated	CD4 positive memory T-cells	9.59464
103	CC	Unstimulated	CD4 positive memory T-cells	8.48409
103	CC	CD3+/CD28+	CD8 positive memory T-cells	203.978
103	CC	CD3+/CD28+	CD8 positive memory T-cells	366.934
103	CC	Unstimulated	CD8 positive memory T-cells	39.7426
103	CC	Unstimulated	CD8 positive memory T-cells	75.3736
103	CC	CD3+/CD28+	Naive T-cells	55.9273
103	CC	CD3+/CD28+	Naive T-cells	92.0615
103	CC	Unstimulated	Naive T-cells	2.58467
103	CC	Unstimulated	Naive T-cells	3.20483
104	CC	CD3+/CD28+	CD4 positive memory T-cells	191.297
104	CC	CD3+/CD28+	CD4 positive memory T-cells	122.205
104	CC	Unstimulated	CD4 positive memory T-cells	5.06156
104	CC	Unstimulated	CD4 positive memory T-cells	4.95232
104	CC	CD3+/CD28+	CD8 positive memory T-cells	175.795
104	CC	CD3+/CD28+	CD8 positive memory T-cells	185.443
104	CC	Unstimulated	CD8 positive memory T-cells	28.3214
104	CC	Unstimulated	CD8 positive memory T-cells	25.0249
104	CC	CD3+/CD28+	Naive T-cells	75.5153
104	CC	CD3+/CD28+	Naive T-cells	87.9334
104	CC	Unstimulated	Naive T-cells	4.16448
104	CC	Unstimulated	Naive T-cells	1.05288
105	CC	CD3+/CD28+	CD4 positive memory T-cells	182.21
105	CC	CD3+/CD28+	CD4 positive memory T-cells	174.588
105	CC	Unstimulated	CD4 positive memory T-cells	5.45631
105	CC	Unstimulated	CD4 positive memory T-cells	3.93262
105	CC	CD3+/CD28+	CD8 positive memory T-cells	145.384
105	CC	CD3+/CD28+	CD8 positive memory T-cells	155.256
105	CC	Unstimulated	CD8 positive memory T-cells	53.1361
105	CC	Unstimulated	CD8 positive memory T-cells	37.0166
105	CC	CD3+/CD28+	Naive T-cells	24.131
105	CC	CD3+/CD28+	Naive T-cells	21.0562
105	CC	Unstimulated	Naive T-cells	8.7073
105	CC	Unstimulated	Naive T-cells	4.71026
106	CC	CD3+/CD28+	CD4 positive memory T-cells	83.872
106	CC	CD3+/CD28+	CD4 positive memory T-cells	86.0902
106	CC	CD3+/CD28+	CD8 positive memory T-cells	187.705
106	CC	CD3+/CD28+	CD8 positive memory T-cells	260.916
106	CC	CD3+/CD28+	Naive T-cells	27.3118
106	CC	CD3+/CD28+	Naive T-cells	42.8887
107	CC	CD3+/CD28+	CD4 positive memory T-cells	138.805
107	CC	CD3+/CD28+	CD4 positive memory T-cells	67.7064
107	CC	Unstimulated	CD4 positive memory T-cells	7.02557
107	CC	Unstimulated	CD4 positive memory T-cells	7.5404
107	CC	CD3+/CD28+	CD8 positive memory T-cells	211.249
107	CC	CD3+/CD28+	CD8 positive memory T-cells	280.964
107	CC	Unstimulated	CD8 positive memory T-cells	39.7338
107	CC	Unstimulated	CD8 positive memory T-cells	36.9356
107	CC	CD3+/CD28+	Naive T-cells	21.0431
107	CC	CD3+/CD28+	Naive T-cells	20.9977
107	CC	Unstimulated	Naive T-cells	2.96125
107	CC	Unstimulated	Naive T-cells	3.60906
108	CC	CD3+/CD28+	CD4 positive memory T-cells	252.832
108	CC	CD3+/CD28+	CD4 positive memory T-cells	344.118
108	CC	CD3+/CD28+	CD8 positive memory T-cells	729.696
108	CC	CD3+/CD28+	CD8 positive memory T-cells	814.787
108	CC	CD3+/CD28+	Naive T-cells	78.5608
108	CC	CD3+/CD28+	Naive T-cells	106.803
109	CC	CD3+/CD28+	CD4 positive memory T-cells	101.809
109	CC	CD3+/CD28+	CD4 positive memory T-cells	102.44
109	CC	Unstimulated	CD4 positive memory T-cells	9.77811
109	CC	Unstimulated	CD4 positive memory T-cells	5.79962
109	CC	CD3+/CD28+	CD8 positive memory T-cells	328.592
109	CC	CD3+/CD28+	CD8 positive memory T-cells	247.954
109	CC	Unstimulated	CD8 positive memory T-cells	8.86085
109	CC	Unstimulated	CD8 positive memory T-cells	15.6026
109	CC	CD3+/CD28+	Naive T-cells	46.2701
109	CC	CD3+/CD28+	Naive T-cells	38.8482
109	CC	Unstimulated	Naive T-cells	2.2507
109	CC	Unstimulated	Naive T-cells	4.86132
110	CC	CD3+/CD28+	CD4 positive memory T-cells	210.362
110	CC	CD3+/CD28+	CD4 positive memory T-cells	304.288
110	CC	CD3+/CD28+	CD8 positive memory T-cells	914.739
110	CC	CD3+/CD28+	CD8 positive memory T-cells	1194.9
110	CC	CD3+/CD28+	Naive T-cells	98.4859
110	CC	CD3+/CD28+	Naive T-cells	151.891
111	CC	CD3+/CD28+	CD4 positive memory T-cells	258.872
111	CC	CD3+/CD28+	CD4 positive memory T-cells	125.231
111	CC	Unstimulated	CD4 positive memory T-cells	45.3842
111	CC	Unstimulated	CD4 positive memory T-cells	19.0343
111	CC	CD3+/CD28+	CD8 positive memory T-cells	133.356
111	CC	CD3+/CD28+	CD8 positive memory T-cells	93.6284
111	CC	Unstimulated	CD8 positive memory T-cells	49.0802
111	CC	Unstimulated	CD8 positive memory T-cells	28.407
111	CC	CD3+/CD28+	Naive T-cells	52.9308
111	CC	CD3+/CD28+	Naive T-cells	40.8522
111	CC	Unstimulated	Naive T-cells	2.88244
111	CC	Unstimulated	Naive T-cells	1.05628
112	CC	CD3+/CD28+	CD4 positive memory T-cells	98.2987
112	CC	CD3+/CD28+	CD4 positive memory T-cells	77.2254
112	CC	Unstimulated	CD4 positive memory T-cells	3.97152
112	CC	Unstimulated	CD4 positive memory T-cells	5.51942
112	CC	CD3+/CD28+	CD8 positive memory T-cells	508.526
112	CC	CD3+/CD28+	CD8 positive memory T-cells	230.814
112	CC	Unstimulated	CD8 positive memory T-cells	20.6778
112	CC	Unstimulated	CD8 positive memory T-cells	16.6475
112	CC	CD3+/CD28+	Naive T-cells	44.1173
112	CC	CD3+/CD28+	Naive T-cells	24.1116
112	CC	Unstimulated	Naive T-cells	3.49948
112	CC	Unstimulated	Naive T-cells	0.966495
113	CC	CD3+/CD28+	CD4 positive memory T-cells	11.8468
113	CC	CD3+/CD28+	CD4 positive memory T-cells	45.404
113	CC	Unstimulated	CD4 positive memory T-cells	8.95301
113	CC	Unstimulated	CD4 positive memory T-cells	10.752
113	CC	CD3+/CD28+	CD8 positive memory T-cells	30.8516
113	CC	CD3+/CD28+	CD8 positive memory T-cells	25.1218
113	CC	Unstimulated	CD8 positive memory T-cells	32.84
113	CC	Unstimulated	CD8 positive memory T-cells	30.1089
113	CC	CD3+/CD28+	Naive T-cells	10.1668
113	CC	CD3+/CD28+	Naive T-cells	9.82197
113	CC	Unstimulated	Naive T-cells	6.20946
113	CC	Unstimulated	Naive T-cells	4.71143
114	CC	CD3+/CD28+	CD4 positive memory T-cells	56.9014
114	CC	CD3+/CD28+	CD4 positive memory T-cells	75.6563
114	CC	CD3+/CD28+	CD8 positive memory T-cells	131.453
114	CC	CD3+/CD28+	CD8 positive memory T-cells	80.5785
114	CC	CD3+/CD28+	Naive T-cells	23.4008
114	CC	CD3+/CD28+	Naive T-cells	30.1701
115	CC	CD3+/CD28+	CD4 positive memory T-cells	99.7043
115	CC	CD3+/CD28+	CD4 positive memory T-cells	60.5604
115	CC	Unstimulated	CD4 positive memory T-cells	5.73162
115	CC	Unstimulated	CD4 positive memory T-cells	10.2483
115	CC	CD3+/CD28+	CD8 positive memory T-cells	196.3
115	CC	CD3+/CD28+	CD8 positive memory T-cells	108.56
115	CC	Unstimulated	CD8 positive memory T-cells	44.8627
115	CC	Unstimulated	CD8 positive memory T-cells	55.0519
115	CC	CD3+/CD28+	Naive T-cells	64.1805
115	CC	CD3+/CD28+	Naive T-cells	30.2336
115	CC	Unstimulated	Naive T-cells	3.93786
115	CC	Unstimulated	Naive T-cells	4.22416
116	CC	CD3+/CD28+	CD4 positive memory T-cells	109.595
116	CC	CD3+/CD28+	CD4 positive memory T-cells	172.618
116	CC	Unstimulated	CD4 positive memory T-cells	11.3653
116	CC	Unstimulated	CD4 positive memory T-cells	4.5749
116	CC	CD3+/CD28+	CD8 positive memory T-cells	170.751
116	CC	CD3+/CD28+	CD8 positive memory T-cells	536.912
116	CC	Unstimulated	CD8 positive memory T-cells	28.1699
116	CC	Unstimulated	CD8 positive memory T-cells	27.0906
116	CC	CD3+/CD28+	Naive T-cells	26.2444
116	CC	CD3+/CD28+	Naive T-cells	112.361
116	CC	Unstimulated	Naive T-cells	4.70964
116	CC	Unstimulated	Naive T-cells	4.88505
117	CC	CD3+/CD28+	CD4 positive memory T-cells	242.901
117	CC	CD3+/CD28+	CD4 positive memory T-cells	145.837
117	CC	Unstimulated	CD4 positive memory T-cells	9.23151
117	CC	Unstimulated	CD4 positive memory T-cells	6.78018
117	CC	CD3+/CD28+	CD8 positive memory T-cells	562.952
117	CC	CD3+/CD28+	CD8 positive memory T-cells	443.856
117	CC	Unstimulated	CD8 positive memory T-cells	79.6191
117	CC	Unstimulated	CD8 positive memory T-cells	117.241
117	CC	CD3+/CD28+	Naive T-cells	91.2727
117	CC	CD3+/CD28+	Naive T-cells	52.302
117	CC	Unstimulated	Naive T-cells	4.93572
117	CC	Unstimulated	Naive T-cells	9.71316
118	CC	CD3+/CD28+	CD4 positive memory T-cells	236.589
118	CC	CD3+/CD28+	CD4 positive memory T-cells	825.869
118	CC	Unstimulated	CD4 positive memory T-cells	8.33953
118	CC	Unstimulated	CD4 positive memory T-cells	7.84377
118	CC	CD3+/CD28+	CD8 positive memory T-cells	2280.15
118	CC	CD3+/CD28+	CD8 positive memory T-cells	406.952
118	CC	Unstimulated	CD8 positive memory T-cells	19.6174
118	CC	Unstimulated	CD8 positive memory T-cells	21.4555
118	CC	CD3+/CD28+	Naive T-cells	280.687
118	CC	CD3+/CD28+	Naive T-cells	173.996
118	CC	Unstimulated	Naive T-cells	5.22824
118	CC	Unstimulated	Naive T-cells	3.09845
119	CC	CD3+/CD28+	CD4 positive memory T-cells	85.4199
119	CC	Unstimulated	CD4 positive memory T-cells	28.1241
119	CC	Unstimulated	CD4 positive memory T-cells	13.845
119	CC	CD3+/CD28+	CD8 positive memory T-cells	34.4833
119	CC	Unstimulated	CD8 positive memory T-cells	40.7464
119	CC	Unstimulated	CD8 positive memory T-cells	29.6959
119	CC	CD3+/CD28+	Naive T-cells	17.5833
119	CC	Unstimulated	Naive T-cells	5.64989
119	CC	Unstimulated	Naive T-cells	3.45705
120	CC	CD3+/CD28+	CD4 positive memory T-cells	231.271
120	CC	CD3+/CD28+	CD4 positive memory T-cells	333.784
120	CC	Unstimulated	CD4 positive memory T-cells	7.50242
120	CC	Unstimulated	CD4 positive memory T-cells	9.38195
120	CC	CD3+/CD28+	CD8 positive memory T-cells	828.861
120	CC	CD3+/CD28+	CD8 positive memory T-cells	769.976
120	CC	Unstimulated	CD8 positive memory T-cells	40.8544
120	CC	Unstimulated	CD8 positive memory T-cells	52.1168
120	CC	CD3+/CD28+	Naive T-cells	100.956
120	CC	CD3+/CD28+	Naive T-cells	118.284
120	CC	Unstimulated	Naive T-cells	3.21165
120	CC	Unstimulated	Naive T-cells	5.39029
121	CC	CD3+/CD28+	CD4 positive memory T-cells	142.868
121	CC	CD3+/CD28+	CD4 positive memory T-cells	207.837
121	CC	Unstimulated	CD4 positive memory T-cells	9.94903
121	CC	Unstimulated	CD4 positive memory T-cells	9.05545
121	CC	CD3+/CD28+	CD8 positive memory T-cells	87.717
121	CC	CD3+/CD28+	CD8 positive memory T-cells	115.019
121	CC	Unstimulated	CD8 positive memory T-cells	34.9484
121	CC	Unstimulated	CD8 positive memory T-cells	34.8993
121	CC	CD3+/CD28+	Naive T-cells	17.1388
121	CC	CD3+/CD28+	Naive T-cells	14.0288
121	CC	Unstimulated	Naive T-cells	2.66514
121	CC	Unstimulated	Naive T-cells	1.89968
122	CC	CD3+/CD28+	CD4 positive memory T-cells	201.725
122	CC	CD3+/CD28+	CD4 positive memory T-cells	258.655
122	CC	Unstimulated	CD4 positive memory T-cells	4.98812
122	CC	Unstimulated	CD4 positive memory T-cells	3.55889
122	CC	CD3+/CD28+	CD8 positive memory T-cells	179.435
122	CC	CD3+/CD28+	CD8 positive memory T-cells	405.354
122	CC	Unstimulated	CD8 positive memory T-cells	22.8061
122	CC	Unstimulated	CD8 positive memory T-cells	34.0372
122	CC	CD3+/CD28+	Naive T-cells	59.9021
122	CC	CD3+/CD28+	Naive T-cells	88.9382
122	CC	Unstimulated	Naive T-cells	4.00021
122	CC	Unstimulated	Naive T-cells	1.35772
123	CC	CD3+/CD28+	CD4 positive memory T-cells	134.978
123	CC	CD3+/CD28+	CD4 positive memory T-cells	755.594
123	CC	Unstimulated	CD4 positive memory T-cells	17.4538
123	CC	Unstimulated	CD4 positive memory T-cells	32.6357
123	CC	CD3+/CD28+	CD8 positive memory T-cells	99.8739
123	CC	CD3+/CD28+	CD8 positive memory T-cells	154.577
123	CC	Unstimulated	CD8 positive memory T-cells	76.8653
123	CC	Unstimulated	CD8 positive memory T-cells	87.3087
123	CC	CD3+/CD28+	Naive T-cells	32.3265
123	CC	CD3+/CD28+	Naive T-cells	50.0817
123	CC	Unstimulated	Naive T-cells	8.18193
123	CC	Unstimulated	Naive T-cells	7.45527
124	CC	CD3+/CD28+	CD4 positive memory T-cells	115.826
124	CC	CD3+/CD28+	CD4 positive memory T-cells	144.986
124	CC	Unstimulated	CD4 positive memory T-cells	21.2051
124	CC	Unstimulated	CD4 positive memory T-cells	12.859
124	CC	CD3+/CD28+	CD8 positive memory T-cells	90.6889
124	CC	CD3+/CD28+	CD8 positive memory T-cells	120.614
124	CC	Unstimulated	CD8 positive memory T-cells	19.1766
124	CC	Unstimulated	CD8 positive memory T-cells	28.9132
124	CC	CD3+/CD28+	Naive T-cells	26.6668
124	CC	CD3+/CD28+	Naive T-cells	46.7444
124	CC	Unstimulated	Naive T-cells	3.40695
124	CC	Unstimulated	Naive T-cells	2.89319
125	CC	CD3+/CD28+	CD4 positive memory T-cells	244.312
125	CC	CD3+/CD28+	CD4 positive memory T-cells	110.951
125	CC	Unstimulated	CD4 positive memory T-cells	15.7664
125	CC	Unstimulated	CD4 positive memory T-cells	31.8495
125	CC	CD3+/CD28+	CD8 positive memory T-cells	186.23
125	CC	CD3+/CD28+	CD8 positive memory T-cells	124.336
125	CC	Unstimulated	CD8 positive memory T-cells	84.7291
125	CC	Unstimulated	CD8 positive memory T-cells	114.274
125	CC	CD3+/CD28+	Naive T-cells	22.9728
125	CC	CD3+/CD28+	Naive T-cells	15.1901
125	CC	Unstimulated	Naive T-cells	7.56023
125	CC	Unstimulated	Naive T-cells	14.3623
126	CC	CD3+/CD28+	CD4 positive memory T-cells	54.0137
126	CC	CD3+/CD28+	CD4 positive memory T-cells	92.7563
126	CC	Unstimulated	CD4 positive memory T-cells	5.87557
126	CC	Unstimulated	CD4 positive memory T-cells	4.83531
126	CC	CD3+/CD28+	CD8 positive memory T-cells	115.335
126	CC	CD3+/CD28+	CD8 positive memory T-cells	152.331
126	CC	Unstimulated	CD8 positive memory T-cells	51.0943
126	CC	Unstimulated	CD8 positive memory T-cells	36.1946
126	CC	CD3+/CD28+	Naive T-cells	16.9884
126	CC	CD3+/CD28+	Naive T-cells	21.4086
126	CC	Unstimulated	Naive T-cells	1.3785
126	CC	Unstimulated	Naive T-cells	1.03922
127	CC	CD3+/CD28+	CD4 positive memory T-cells	68.5584
127	CC	CD3+/CD28+	CD4 positive memory T-cells	117.529
127	CC	Unstimulated	CD4 positive memory T-cells	22.0597
127	CC	Unstimulated	CD4 positive memory T-cells	6.32576
127	CC	CD3+/CD28+	CD8 positive memory T-cells	321.21
127	CC	CD3+/CD28+	CD8 positive memory T-cells	148.316
127	CC	Unstimulated	CD8 positive memory T-cells	61.1095
127	CC	Unstimulated	CD8 positive memory T-cells	34.1252
127	CC	CD3+/CD28+	Naive T-cells	31.1209
127	CC	CD3+/CD28+	Naive T-cells	25.9725
127	CC	Unstimulated	Naive T-cells	8.04771
127	CC	Unstimulated	Naive T-cells	3.28093
128	CC	CD3+/CD28+	CD4 positive memory T-cells	217.955
128	CC	CD3+/CD28+	CD4 positive memory T-cells	704.007
128	CC	Unstimulated	CD4 positive memory T-cells	8.77779
128	CC	Unstimulated	CD4 positive memory T-cells	5.78625
128	CC	CD3+/CD28+	CD8 positive memory T-cells	469.873
128	CC	CD3+/CD28+	CD8 positive memory T-cells	853.589
128	CC	Unstimulated	CD8 positive memory T-cells	19.4764
128	CC	Unstimulated	CD8 positive memory T-cells	32.579
128	CC	CD3+/CD28+	Naive T-cells	64.3915
128	CC	CD3+/CD28+	Naive T-cells	68.908
128	CC	Unstimulated	Naive T-cells	4.02717
128	CC	Unstimulated	Naive T-cells	1.75964
129	CC	CD3+/CD28+	CD4 positive memory T-cells	92.0434
129	CC	CD3+/CD28+	CD4 positive memory T-cells	93.6054
129	CC	Unstimulated	CD4 positive memory T-cells	9.66932
129	CC	Unstimulated	CD4 positive memory T-cells	10.7294
129	CC	CD3+/CD28+	CD8 positive memory T-cells	172.231
129	CC	CD3+/CD28+	CD8 positive memory T-cells	167.748
129	CC	Unstimulated	CD8 positive memory T-cells	22.1604
129	CC	Unstimulated	CD8 positive memory T-cells	26.1061
129	CC	CD3+/CD28+	Naive T-cells	30.8575
129	CC	CD3+/CD28+	Naive T-cells	32.2502
129	CC	Unstimulated	Naive T-cells	9.92399
129	CC	Unstimulated	Naive T-cells	1.63727
130	CC	CD3+/CD28+	CD4 positive memory T-cells	122.868
130	CC	CD3+/CD28+	CD4 positive memory T-cells	1063.92
130	CC	Unstimulated	CD4 positive memory T-cells	5.08351
130	CC	Unstimulated	CD4 positive memory T-cells	9.66306
130	CC	CD3+/CD28+	CD8 positive memory T-cells	79.4709
130	CC	CD3+/CD28+	CD8 positive memory T-cells	2076.25
130	CC	Unstimulated	CD8 positive memory T-cells	48.4613
130	CC	Unstimulated	CD8 positive memory T-cells	24.7831
130	CC	CD3+/CD28+	Naive T-cells	110.648
130	CC	CD3+/CD28+	Naive T-cells	154.395
130	CC	Unstimulated	Naive T-cells	3.26923
130	CC	Unstimulated	Naive T-cells	3.23305
131	CC	CD3+/CD28+	CD4 positive memory T-cells	118.392
131	CC	CD3+/CD28+	CD4 positive memory T-cells	111.579
131	CC	Unstimulated	CD4 positive memory T-cells	24.478
131	CC	Unstimulated	CD4 positive memory T-cells	7.52183
131	CC	CD3+/CD28+	CD8 positive memory T-cells	300.164
131	CC	CD3+/CD28+	CD8 positive memory T-cells	216.146
131	CC	Unstimulated	CD8 positive memory T-cells	48.0301
131	CC	Unstimulated	CD8 positive memory T-cells	40.9311
131	CC	CD3+/CD28+	Naive T-cells	24.3773
131	CC	CD3+/CD28+	Naive T-cells	27.4323
131	CC	Unstimulated	Naive T-cells	2.05914
131	CC	Unstimulated	Naive T-cells	1.45755
132	CC	CD3+/CD28+	CD4 positive memory T-cells	39.9894
132	CC	CD3+/CD28+	CD4 positive memory T-cells	101.473
132	CC	Unstimulated	CD4 positive memory T-cells	5.19417
132	CC	Unstimulated	CD4 positive memory T-cells	2.92799
132	CC	CD3+/CD28+	CD8 positive memory T-cells	381.1
132	CC	CD3+/CD28+	CD8 positive memory T-cells	283.98
132	CC	Unstimulated	CD8 positive memory T-cells	15.0508
132	CC	Unstimulated	CD8 positive memory T-cells	10.5042
132	CC	CD3+/CD28+	Naive T-cells	48.2062
132	CC	CD3+/CD28+	Naive T-cells	34.9831
132	CC	Unstimulated	Naive T-cells	1.61198
132	CC	Unstimulated	Naive T-cells	2.35181
133	CC	CD3+/CD28+	CD4 positive memory T-cells	186.599
133	CC	CD3+/CD28+	CD4 positive memory T-cells	63.7417
133	CC	Unstimulated	CD4 positive memory T-cells	9.52602
133	CC	Unstimulated	CD4 positive memory T-cells	5.50204
133	CC	CD3+/CD28+	CD8 positive memory T-cells	428.184
133	CC	CD3+/CD28+	CD8 positive memory T-cells	239.277
133	CC	Unstimulated	CD8 positive memory T-cells	34.1059
133	CC	Unstimulated	CD8 positive memory T-cells	34.3407
133	CC	CD3+/CD28+	Naive T-cells	30.7357
133	CC	CD3+/CD28+	Naive T-cells	37.9391
133	CC	Unstimulated	Naive T-cells	2.17695
133	CC	Unstimulated	Naive T-cells	3.24408
134	CT	CD3+/CD28+	CD4 positive memory T-cells	80.4668
134	CT	CD3+/CD28+	CD4 positive memory T-cells	77.4164
134	CT	Unstimulated	CD4 positive memory T-cells	8.88083
134	CT	Unstimulated	CD4 positive memory T-cells	8.23333
134	CT	CD3+/CD28+	CD8 positive memory T-cells	133.344
134	CT	CD3+/CD28+	CD8 positive memory T-cells	118.073
134	CT	Unstimulated	CD8 positive memory T-cells	21.324
134	CT	Unstimulated	CD8 positive memory T-cells	43.9123
134	CT	CD3+/CD28+	Naive T-cells	10.872
134	CT	CD3+/CD28+	Naive T-cells	13.1653
134	CT	Unstimulated	Naive T-cells	2.94424
134	CT	Unstimulated	Naive T-cells	2.82567
135	CC	CD3+/CD28+	CD4 positive memory T-cells	86.7402
135	CC	CD3+/CD28+	CD4 positive memory T-cells	197.37
135	CC	Unstimulated	CD4 positive memory T-cells	17.613
135	CC	Unstimulated	CD4 positive memory T-cells	14.7322
135	CC	CD3+/CD28+	CD8 positive memory T-cells	307.343
135	CC	CD3+/CD28+	CD8 positive memory T-cells	352.558
135	CC	Unstimulated	CD8 positive memory T-cells	78.5605
135	CC	Unstimulated	CD8 positive memory T-cells	71.5805
135	CC	CD3+/CD28+	Naive T-cells	28.808
135	CC	CD3+/CD28+	Naive T-cells	33.5216
135	CC	Unstimulated	Naive T-cells	7.5027
135	CC	Unstimulated	Naive T-cells	5.95315
136	CC	CD3+/CD28+	CD4 positive memory T-cells	821.726
136	CC	CD3+/CD28+	CD4 positive memory T-cells	326.613
136	CC	Unstimulated	CD4 positive memory T-cells	6.3472
136	CC	Unstimulated	CD4 positive memory T-cells	6.5162
136	CC	CD3+/CD28+	CD8 positive memory T-cells	206.551
136	CC	CD3+/CD28+	CD8 positive memory T-cells	145.657
136	CC	Unstimulated	CD8 positive memory T-cells	27.7373
136	CC	Unstimulated	CD8 positive memory T-cells	6.9649
136	CC	CD3+/CD28+	Naive T-cells	76.8091
136	CC	CD3+/CD28+	Naive T-cells	76.9692
136	CC	Unstimulated	Naive T-cells	2.81127
136	CC	Unstimulated	Naive T-cells	4.49046
137	CC	CD3+/CD28+	CD4 positive memory T-cells	95.8893
137	CC	CD3+/CD28+	CD4 positive memory T-cells	67.8069
137	CC	Unstimulated	CD4 positive memory T-cells	6.47922
137	CC	Unstimulated	CD4 positive memory T-cells	4.89273
137	CC	CD3+/CD28+	CD8 positive memory T-cells	149.659
137	CC	CD3+/CD28+	CD8 positive memory T-cells	136.987
137	CC	Unstimulated	CD8 positive memory T-cells	29.5561
137	CC	Unstimulated	CD8 positive memory T-cells	28.8747
137	CC	CD3+/CD28+	Naive T-cells	22.0388
137	CC	CD3+/CD28+	Naive T-cells	29.743
137	CC	Unstimulated	Naive T-cells	4.27625
137	CC	Unstimulated	Naive T-cells	2.27746
138	CC	Unstimulated	CD4 positive memory T-cells	3.67691
138	CC	Unstimulated	CD4 positive memory T-cells	10.3237
138	CC	Unstimulated	CD8 positive memory T-cells	16.0081
138	CC	Unstimulated	CD8 positive memory T-cells	17.6344
138	CC	Unstimulated	Naive T-cells	11.077
138	CC	Unstimulated	Naive T-cells	7.11358
139	CC	CD3+/CD28+	CD4 positive memory T-cells	92.9114
139	CC	CD3+/CD28+	CD4 positive memory T-cells	89.9651
139	CC	Unstimulated	CD4 positive memory T-cells	10.0474
139	CC	Unstimulated	CD4 positive memory T-cells	6.46738
139	CC	CD3+/CD28+	CD8 positive memory T-cells	73.6385
139	CC	CD3+/CD28+	CD8 positive memory T-cells	92.7439
139	CC	Unstimulated	CD8 positive memory T-cells	22.9554
139	CC	Unstimulated	CD8 positive memory T-cells	33.3602
139	CC	CD3+/CD28+	Naive T-cells	11.5213
139	CC	CD3+/CD28+	Naive T-cells	13.2779
139	CC	Unstimulated	Naive T-cells	3.4467
139	CC	Unstimulated	Naive T-cells	3.51129
140	CC	CD3+/CD28+	CD4 positive memory T-cells	120.608
140	CC	CD3+/CD28+	CD4 positive memory T-cells	71.7726
140	CC	Unstimulated	CD4 positive memory T-cells	11.8125
140	CC	Unstimulated	CD4 positive memory T-cells	9.21361
140	CC	CD3+/CD28+	CD8 positive memory T-cells	351.485
140	CC	CD3+/CD28+	CD8 positive memory T-cells	164.517
140	CC	Unstimulated	CD8 positive memory T-cells	39.0773
140	CC	Unstimulated	CD8 positive memory T-cells	24.7029
140	CC	CD3+/CD28+	Naive T-cells	38.6013
140	CC	CD3+/CD28+	Naive T-cells	18.0729
140	CC	Unstimulated	Naive T-cells	2.08592
140	CC	Unstimulated	Naive T-cells	3.06656
141	CC	CD3+/CD28+	CD4 positive memory T-cells	125.787
141	CC	CD3+/CD28+	CD4 positive memory T-cells	113.359
141	CC	Unstimulated	CD4 positive memory T-cells	5.71492
141	CC	Unstimulated	CD4 positive memory T-cells	11.076
141	CC	CD3+/CD28+	CD8 positive memory T-cells	132.669
141	CC	CD3+/CD28+	CD8 positive memory T-cells	185.053
141	CC	Unstimulated	CD8 positive memory T-cells	15.7615
141	CC	Unstimulated	CD8 positive memory T-cells	24.1759
141	CC	CD3+/CD28+	Naive T-cells	32.762
141	CC	CD3+/CD28+	Naive T-cells	32.3004
141	CC	Unstimulated	Naive T-cells	0.930022
141	CC	Unstimulated	Naive T-cells	0.95473
142	CC	CD3+/CD28+	CD4 positive memory T-cells	49.322
142	CC	CD3+/CD28+	CD4 positive memory T-cells	77.4705
142	CC	Unstimulated	CD4 positive memory T-cells	4.95996
142	CC	Unstimulated	CD4 positive memory T-cells	3.45925
142	CC	CD3+/CD28+	CD8 positive memory T-cells	151.518
142	CC	CD3+/CD28+	CD8 positive memory T-cells	235.46
142	CC	Unstimulated	CD8 positive memory T-cells	21.3706
142	CC	Unstimulated	CD8 positive memory T-cells	22.487
142	CC	CD3+/CD28+	Naive T-cells	18.8922
142	CC	CD3+/CD28+	Naive T-cells	21.5521
142	CC	Unstimulated	Naive T-cells	2.8622
142	CC	Unstimulated	Naive T-cells	4.05696
143	CC	CD3+/CD28+	CD4 positive memory T-cells	198.664
143	CC	CD3+/CD28+	CD4 positive memory T-cells	76.2515
143	CC	Unstimulated	CD4 positive memory T-cells	5.50554
143	CC	Unstimulated	CD4 positive memory T-cells	38.8984
143	CC	CD3+/CD28+	CD8 positive memory T-cells	650.913
143	CC	CD3+/CD28+	CD8 positive memory T-cells	104.727
143	CC	Unstimulated	CD8 positive memory T-cells	34.8179
143	CC	Unstimulated	CD8 positive memory T-cells	26.5489
143	CC	CD3+/CD28+	Naive T-cells	142.114
143	CC	CD3+/CD28+	Naive T-cells	62.9633
143	CC	Unstimulated	Naive T-cells	1.78245
143	CC	Unstimulated	Naive T-cells	2.1932
144	CC	CD3+/CD28+	CD4 positive memory T-cells	340.527
144	CC	CD3+/CD28+	CD4 positive memory T-cells	241.89
144	CC	Unstimulated	CD4 positive memory T-cells	3.43447
144	CC	Unstimulated	CD4 positive memory T-cells	10.2756
144	CC	CD3+/CD28+	CD8 positive memory T-cells	418.39
144	CC	CD3+/CD28+	CD8 positive memory T-cells	478.561
144	CC	Unstimulated	CD8 positive memory T-cells	29.3654
144	CC	Unstimulated	CD8 positive memory T-cells	57.6653
144	CC	CD3+/CD28+	Naive T-cells	82.7335
144	CC	CD3+/CD28+	Naive T-cells	177.149
144	CC	Unstimulated	Naive T-cells	1.64873
144	CC	Unstimulated	Naive T-cells	0.908597
145	CC	Unstimulated	CD4 positive memory T-cells	10.0788
145	CC	Unstimulated	CD4 positive memory T-cells	10.1436
145	CC	Unstimulated	CD8 positive memory T-cells	37.508
145	CC	Unstimulated	CD8 positive memory T-cells	25.4489
145	CC	Unstimulated	Naive T-cells	1.92451
145	CC	Unstimulated	Naive T-cells	2.5511
146	CC	CD3+/CD28+	CD4 positive memory T-cells	258.919
146	CC	CD3+/CD28+	CD4 positive memory T-cells	184.997
146	CC	Unstimulated	CD4 positive memory T-cells	14.5856
146	CC	Unstimulated	CD4 positive memory T-cells	11.7687
146	CC	CD3+/CD28+	CD8 positive memory T-cells	316.752
146	CC	CD3+/CD28+	CD8 positive memory T-cells	338.146
146	CC	Unstimulated	CD8 positive memory T-cells	65.6599
146	CC	Unstimulated	CD8 positive memory T-cells	59.0643
146	CC	CD3+/CD28+	Naive T-cells	60.2174
146	CC	CD3+/CD28+	Naive T-cells	44.7074
146	CC	Unstimulated	Naive T-cells	4.20935
146	CC	Unstimulated	Naive T-cells	4.50186
147	CC	CD3+/CD28+	CD4 positive memory T-cells	140.97
147	CC	CD3+/CD28+	CD4 positive memory T-cells	211.593
147	CC	Unstimulated	CD4 positive memory T-cells	6.71818
147	CC	Unstimulated	CD4 positive memory T-cells	9.04437
147	CC	CD3+/CD28+	CD8 positive memory T-cells	235.075
147	CC	CD3+/CD28+	CD8 positive memory T-cells	205.958
147	CC	Unstimulated	CD8 positive memory T-cells	21.1116
147	CC	Unstimulated	CD8 positive memory T-cells	36.1176
147	CC	CD3+/CD28+	Naive T-cells	48.9893
147	CC	CD3+/CD28+	Naive T-cells	47.1718
147	CC	Unstimulated	Naive T-cells	3.91787
147	CC	Unstimulated	Naive T-cells	3.55374
148	CC	CD3+/CD28+	CD4 positive memory T-cells	189.184
148	CC	CD3+/CD28+	CD4 positive memory T-cells	254.62
148	CC	Unstimulated	CD4 positive memory T-cells	7.75667
148	CC	Unstimulated	CD4 positive memory T-cells	4.03625
148	CC	CD3+/CD28+	CD8 positive memory T-cells	676.903
148	CC	CD3+/CD28+	CD8 positive memory T-cells	468.196
148	CC	Unstimulated	CD8 positive memory T-cells	51.5121
148	CC	Unstimulated	CD8 positive memory T-cells	38.1738
148	CC	CD3+/CD28+	Naive T-cells	71.9005
148	CC	CD3+/CD28+	Naive T-cells	65.4692
148	CC	Unstimulated	Naive T-cells	3.19083
148	CC	Unstimulated	Naive T-cells	4.2749
149	CC	CD3+/CD28+	CD4 positive memory T-cells	130.365
149	CC	CD3+/CD28+	CD4 positive memory T-cells	42.4052
149	CC	Unstimulated	CD4 positive memory T-cells	8.21803
149	CC	Unstimulated	CD4 positive memory T-cells	3.39319
149	CC	CD3+/CD28+	CD8 positive memory T-cells	52.6962
149	CC	CD3+/CD28+	CD8 positive memory T-cells	64.6506
149	CC	Unstimulated	CD8 positive memory T-cells	23.2674
149	CC	Unstimulated	CD8 positive memory T-cells	46.0738
149	CC	CD3+/CD28+	Naive T-cells	10.6922
149	CC	CD3+/CD28+	Naive T-cells	24.2358
149	CC	Unstimulated	Naive T-cells	1.96022
149	CC	Unstimulated	Naive T-cells	7.19277
150	CC	CD3+/CD28+	CD4 positive memory T-cells	413.741
150	CC	CD3+/CD28+	CD4 positive memory T-cells	412.83
150	CC	Unstimulated	CD4 positive memory T-cells	20.0221
150	CC	Unstimulated	CD4 positive memory T-cells	24.2216
150	CC	CD3+/CD28+	CD8 positive memory T-cells	442.52
150	CC	CD3+/CD28+	CD8 positive memory T-cells	622.525
150	CC	Unstimulated	CD8 positive memory T-cells	60.8546
150	CC	Unstimulated	CD8 positive memory T-cells	66.4519
150	CC	CD3+/CD28+	Naive T-cells	158.043
150	CC	CD3+/CD28+	Naive T-cells	150.623
150	CC	Unstimulated	Naive T-cells	13.3252
150	CC	Unstimulated	Naive T-cells	2.61184
151	CC	CD3+/CD28+	CD4 positive memory T-cells	51.6465
151	CC	CD3+/CD28+	CD4 positive memory T-cells	180.655
151	CC	Unstimulated	CD4 positive memory T-cells	3.89037
151	CC	Unstimulated	CD4 positive memory T-cells	6.38175
151	CC	CD3+/CD28+	CD8 positive memory T-cells	76.0419
151	CC	CD3+/CD28+	CD8 positive memory T-cells	420.249
151	CC	Unstimulated	CD8 positive memory T-cells	18.2283
151	CC	Unstimulated	CD8 positive memory T-cells	19.2075
151	CC	CD3+/CD28+	Naive T-cells	8.358
151	CC	CD3+/CD28+	Naive T-cells	57.6026
151	CC	Unstimulated	Naive T-cells	2.99736
151	CC	Unstimulated	Naive T-cells	2.79088
152	CC	CD3+/CD28+	CD4 positive memory T-cells	46.5093
152	CC	CD3+/CD28+	CD4 positive memory T-cells	52.6434
152	CC	Unstimulated	CD4 positive memory T-cells	11.8454
152	CC	Unstimulated	CD4 positive memory T-cells	16.5043
152	CC	CD3+/CD28+	CD8 positive memory T-cells	153.289
152	CC	CD3+/CD28+	CD8 positive memory T-cells	114.439
152	CC	Unstimulated	CD8 positive memory T-cells	45.5252
152	CC	Unstimulated	CD8 positive memory T-cells	53.3654
152	CC	CD3+/CD28+	Naive T-cells	15.5886
152	CC	CD3+/CD28+	Naive T-cells	15.4663
152	CC	Unstimulated	Naive T-cells	3.27874
152	CC	Unstimulated	Naive T-cells	2.40631
153	CC	CD3+/CD28+	CD4 positive memory T-cells	84.6036
153	CC	CD3+/CD28+	CD4 positive memory T-cells	160.146
153	CC	Unstimulated	CD4 positive memory T-cells	10.2002
153	CC	Unstimulated	CD4 positive memory T-cells	11.2643
153	CC	CD3+/CD28+	CD8 positive memory T-cells	522.73
153	CC	CD3+/CD28+	CD8 positive memory T-cells	354.64
153	CC	Unstimulated	CD8 positive memory T-cells	54.6268
153	CC	Unstimulated	CD8 positive memory T-cells	39.7744
153	CC	CD3+/CD28+	Naive T-cells	53.1903
153	CC	CD3+/CD28+	Naive T-cells	37.7466
153	CC	Unstimulated	Naive T-cells	5.99081
153	CC	Unstimulated	Naive T-cells	1.40545
154	CC	CD3+/CD28+	CD4 positive memory T-cells	116.963
154	CC	CD3+/CD28+	CD4 positive memory T-cells	67.9359
154	CC	Unstimulated	CD4 positive memory T-cells	18.9935
154	CC	Unstimulated	CD4 positive memory T-cells	14.6493
154	CC	CD3+/CD28+	CD8 positive memory T-cells	123.205
154	CC	CD3+/CD28+	CD8 positive memory T-cells	137.273
154	CC	Unstimulated	CD8 positive memory T-cells	56.9705
154	CC	Unstimulated	CD8 positive memory T-cells	78.7907
154	CC	CD3+/CD28+	Naive T-cells	32.6823
154	CC	CD3+/CD28+	Naive T-cells	37.2459
154	CC	Unstimulated	Naive T-cells	3.31647
154	CC	Unstimulated	Naive T-cells	5.73946
155	CC	CD3+/CD28+	CD4 positive memory T-cells	287.781
155	CC	CD3+/CD28+	CD4 positive memory T-cells	121.225
155	CC	Unstimulated	CD4 positive memory T-cells	10.5999
155	CC	Unstimulated	CD4 positive memory T-cells	13.2312
155	CC	CD3+/CD28+	CD8 positive memory T-cells	174.575
155	CC	CD3+/CD28+	CD8 positive memory T-cells	90.8566
155	CC	Unstimulated	CD8 positive memory T-cells	21.7568
155	CC	Unstimulated	CD8 positive memory T-cells	12.2748
155	CC	CD3+/CD28+	Naive T-cells	102.447
155	CC	CD3+/CD28+	Naive T-cells	26.3658
155	CC	Unstimulated	Naive T-cells	3.79218
155	CC	Unstimulated	Naive T-cells	1.68347
156	CC	CD3+/CD28+	CD4 positive memory T-cells	222.061
156	CC	CD3+/CD28+	CD4 positive memory T-cells	186.733
156	CC	CD3+/CD28+	CD8 positive memory T-cells	211.425
156	CC	CD3+/CD28+	CD8 positive memory T-cells	179.574
156	CC	CD3+/CD28+	Naive T-cells	28.4833
156	CC	CD3+/CD28+	Naive T-cells	42.7452
157	CC	CD3+/CD28+	CD4 positive memory T-cells	277.16
157	CC	CD3+/CD28+	CD4 positive memory T-cells	321.549
157	CC	Unstimulated	CD4 positive memory T-cells	10.2128
157	CC	Unstimulated	CD4 positive memory T-cells	10.7384
157	CC	CD3+/CD28+	CD8 positive memory T-cells	441.49
157	CC	CD3+/CD28+	CD8 positive memory T-cells	334.516
157	CC	Unstimulated	CD8 positive memory T-cells	22.6387
157	CC	Unstimulated	CD8 positive memory T-cells	19.7858
157	CC	CD3+/CD28+	Naive T-cells	73.3352
157	CC	CD3+/CD28+	Naive T-cells	65.4111
157	CC	Unstimulated	Naive T-cells	2.76593
157	CC	Unstimulated	Naive T-cells	4.34342
158	CC	CD3+/CD28+	CD4 positive memory T-cells	90.9798
158	CC	CD3+/CD28+	CD4 positive memory T-cells	55.776
158	CC	Unstimulated	CD4 positive memory T-cells	14.6943
158	CC	Unstimulated	CD4 positive memory T-cells	18.8705
158	CC	CD3+/CD28+	CD8 positive memory T-cells	47.1506
158	CC	CD3+/CD28+	CD8 positive memory T-cells	93.2108
158	CC	Unstimulated	CD8 positive memory T-cells	64.7922
158	CC	Unstimulated	CD8 positive memory T-cells	79.935
158	CC	CD3+/CD28+	Naive T-cells	38.2568
158	CC	CD3+/CD28+	Naive T-cells	11.9128
158	CC	Unstimulated	Naive T-cells	8.44516
158	CC	Unstimulated	Naive T-cells	13.5162
159	CC	CD3+/CD28+	CD4 positive memory T-cells	169.507
159	CC	CD3+/CD28+	CD4 positive memory T-cells	208.631
159	CC	CD3+/CD28+	CD8 positive memory T-cells	226.796
159	CC	CD3+/CD28+	CD8 positive memory T-cells	380.262
159	CC	CD3+/CD28+	Naive T-cells	50.46
159	CC	CD3+/CD28+	Naive T-cells	68.8957
160	CC	CD3+/CD28+	CD4 positive memory T-cells	250.681
160	CC	CD3+/CD28+	CD4 positive memory T-cells	130.858
160	CC	Unstimulated	CD4 positive memory T-cells	3.72554
160	CC	Unstimulated	CD4 positive memory T-cells	9.06564
160	CC	CD3+/CD28+	CD8 positive memory T-cells	259.657
160	CC	CD3+/CD28+	CD8 positive memory T-cells	154.416
160	CC	Unstimulated	CD8 positive memory T-cells	28.3257
160	CC	Unstimulated	CD8 positive memory T-cells	10.6905
160	CC	CD3+/CD28+	Naive T-cells	109.157
160	CC	CD3+/CD28+	Naive T-cells	74.9885
160	CC	Unstimulated	Naive T-cells	1.74236
160	CC	Unstimulated	Naive T-cells	3.0308
161	CC	CD3+/CD28+	CD4 positive memory T-cells	249.807
161	CC	Unstimulated	CD4 positive memory T-cells	5.60107
161	CC	Unstimulated	CD4 positive memory T-cells	13.3294
161	CC	CD3+/CD28+	CD8 positive memory T-cells	282.644
161	CC	Unstimulated	CD8 positive memory T-cells	18.7793
161	CC	Unstimulated	CD8 positive memory T-cells	17.0027
161	CC	CD3+/CD28+	Naive T-cells	89.0208
161	CC	Unstimulated	Naive T-cells	3.722
161	CC	Unstimulated	Naive T-cells	1.7731
162	CC	CD3+/CD28+	CD4 positive memory T-cells	432.803
162	CC	CD3+/CD28+	CD4 positive memory T-cells	324.417
162	CC	Unstimulated	CD4 positive memory T-cells	25.4242
162	CC	Unstimulated	CD4 positive memory T-cells	16.1777
162	CC	CD3+/CD28+	CD8 positive memory T-cells	242.537
162	CC	CD3+/CD28+	CD8 positive memory T-cells	322.416
162	CC	Unstimulated	CD8 positive memory T-cells	53.2493
162	CC	Unstimulated	CD8 positive memory T-cells	56.5116
162	CC	CD3+/CD28+	Naive T-cells	41.167
162	CC	CD3+/CD28+	Naive T-cells	58.0085
162	CC	Unstimulated	Naive T-cells	1.02134
162	CC	Unstimulated	Naive T-cells	0.539716
163	CC	Unstimulated	CD4 positive memory T-cells	3.18545
163	CC	Unstimulated	CD4 positive memory T-cells	3.59484
163	CC	Unstimulated	CD8 positive memory T-cells	23.6423
163	CC	Unstimulated	CD8 positive memory T-cells	10.6713
163	CC	Unstimulated	Naive T-cells	1.81793
163	CC	Unstimulated	Naive T-cells	4.03191
164	CC	Unstimulated	CD4 positive memory T-cells	41.2143
164	CC	Unstimulated	CD4 positive memory T-cells	9.77062
164	CC	Unstimulated	CD8 positive memory T-cells	83.5919
164	CC	Unstimulated	CD8 positive memory T-cells	143.351
164	CC	Unstimulated	Naive T-cells	13.2141
164	CC	Unstimulated	Naive T-cells	11.9863
165	CC	CD3+/CD28+	CD4 positive memory T-cells	78.9981
165	CC	CD3+/CD28+	CD4 positive memory T-cells	95.179
165	CC	Unstimulated	CD4 positive memory T-cells	6.6891
165	CC	Unstimulated	CD4 positive memory T-cells	9.48436
165	CC	CD3+/CD28+	CD8 positive memory T-cells	124.377
165	CC	CD3+/CD28+	CD8 positive memory T-cells	104.47
165	CC	Unstimulated	CD8 positive memory T-cells	46.9624
165	CC	Unstimulated	CD8 positive memory T-cells	44.1531
165	CC	CD3+/CD28+	Naive T-cells	30.3069
165	CC	CD3+/CD28+	Naive T-cells	35.2448
165	CC	Unstimulated	Naive T-cells	1.35685
165	CC	Unstimulated	Naive T-cells	4.96333
166	CC	CD3+/CD28+	CD4 positive memory T-cells	138.322
166	CC	CD3+/CD28+	CD4 positive memory T-cells	166.086
166	CC	Unstimulated	CD4 positive memory T-cells	9.2821
166	CC	Unstimulated	CD4 positive memory T-cells	4.04439
166	CC	CD3+/CD28+	CD8 positive memory T-cells	127.602
166	CC	CD3+/CD28+	CD8 positive memory T-cells	97.795
166	CC	Unstimulated	CD8 positive memory T-cells	39.8753
166	CC	Unstimulated	CD8 positive memory T-cells	27.354
166	CC	CD3+/CD28+	Naive T-cells	48.559
166	CC	CD3+/CD28+	Naive T-cells	45.4461
166	CC	Unstimulated	Naive T-cells	2.93531
166	CC	Unstimulated	Naive T-cells	1.5885
167	CC	CD3+/CD28+	CD4 positive memory T-cells	72.1638
167	CC	CD3+/CD28+	CD4 positive memory T-cells	23.2052
167	CC	Unstimulated	CD4 positive memory T-cells	6.24008
167	CC	Unstimulated	CD4 positive memory T-cells	2.58265
167	CC	CD3+/CD28+	CD8 positive memory T-cells	126.144
167	CC	CD3+/CD28+	CD8 positive memory T-cells	219.634
167	CC	Unstimulated	CD8 positive memory T-cells	17.9888
167	CC	Unstimulated	CD8 positive memory T-cells	17.6626
167	CC	CD3+/CD28+	Naive T-cells	16.2976
167	CC	CD3+/CD28+	Naive T-cells	8.1842
167	CC	Unstimulated	Naive T-cells	1.72271
167	CC	Unstimulated	Naive T-cells	3.2138
168	CC	CD3+/CD28+	CD4 positive memory T-cells	251.552
168	CC	CD3+/CD28+	CD4 positive memory T-cells	307.207
168	CC	Unstimulated	CD4 positive memory T-cells	7.60259
168	CC	Unstimulated	CD4 positive memory T-cells	16.8655
168	CC	CD3+/CD28+	CD8 positive memory T-cells	554.028
168	CC	CD3+/CD28+	CD8 positive memory T-cells	1356.99
168	CC	Unstimulated	CD8 positive memory T-cells	68.9354
168	CC	Unstimulated	CD8 positive memory T-cells	67.7341
168	CC	CD3+/CD28+	Naive T-cells	56.0718
168	CC	CD3+/CD28+	Naive T-cells	98.2415
168	CC	Unstimulated	Naive T-cells	1.83206
168	CC	Unstimulated	Naive T-cells	4.99218
169	CC	CD3+/CD28+	CD4 positive memory T-cells	50.6911
169	CC	CD3+/CD28+	CD4 positive memory T-cells	224.959
169	CC	Unstimulated	CD4 positive memory T-cells	12.9177
169	CC	Unstimulated	CD4 positive memory T-cells	12.2543
169	CC	CD3+/CD28+	CD8 positive memory T-cells	299.834
169	CC	CD3+/CD28+	CD8 positive memory T-cells	211.369
169	CC	Unstimulated	CD8 positive memory T-cells	82.3698
169	CC	Unstimulated	CD8 positive memory T-cells	110.836
169	CC	CD3+/CD28+	Naive T-cells	15.142
169	CC	CD3+/CD28+	Naive T-cells	21.5991
169	CC	Unstimulated	Naive T-cells	7.30848
169	CC	Unstimulated	Naive T-cells	9.10036
170	CC	CD3+/CD28+	CD4 positive memory T-cells	149.366
170	CC	CD3+/CD28+	CD4 positive memory T-cells	176.39
170	CC	Unstimulated	CD4 positive memory T-cells	13.2376
170	CC	Unstimulated	CD4 positive memory T-cells	30.2467
170	CC	CD3+/CD28+	CD8 positive memory T-cells	393.283
170	CC	CD3+/CD28+	CD8 positive memory T-cells	422.015
170	CC	Unstimulated	CD8 positive memory T-cells	24.8762
170	CC	Unstimulated	CD8 positive memory T-cells	48.0267
170	CC	CD3+/CD28+	Naive T-cells	77.2635
170	CC	CD3+/CD28+	Naive T-cells	30.1019
170	CC	Unstimulated	Naive T-cells	2.49089
170	CC	Unstimulated	Naive T-cells	3.13623
171	CC	CD3+/CD28+	CD4 positive memory T-cells	161.921
171	CC	CD3+/CD28+	CD4 positive memory T-cells	76.6866
171	CC	Unstimulated	CD4 positive memory T-cells	9.35988
171	CC	Unstimulated	CD4 positive memory T-cells	3.64044
171	CC	CD3+/CD28+	CD8 positive memory T-cells	298.432
171	CC	CD3+/CD28+	CD8 positive memory T-cells	229.474
171	CC	Unstimulated	CD8 positive memory T-cells	36.774
171	CC	Unstimulated	CD8 positive memory T-cells	41.5782
171	CC	CD3+/CD28+	Naive T-cells	54.9315
171	CC	CD3+/CD28+	Naive T-cells	53.1771
171	CC	Unstimulated	Naive T-cells	0.69649
171	CC	Unstimulated	Naive T-cells	5.59496
172	CC	Unstimulated	CD4 positive memory T-cells	11.8353
172	CC	Unstimulated	CD4 positive memory T-cells	6.93466
172	CC	Unstimulated	CD8 positive memory T-cells	61.3917
172	CC	Unstimulated	CD8 positive memory T-cells	39.1064
172	CC	Unstimulated	Naive T-cells	9.81806
172	CC	Unstimulated	Naive T-cells	6.26841
173	CC	CD3+/CD28+	CD4 positive memory T-cells	84.3708
173	CC	CD3+/CD28+	CD4 positive memory T-cells	52.7718
173	CC	Unstimulated	CD4 positive memory T-cells	12.7212
173	CC	Unstimulated	CD4 positive memory T-cells	8.98747
173	CC	CD3+/CD28+	CD8 positive memory T-cells	77.4432
173	CC	CD3+/CD28+	CD8 positive memory T-cells	87.2166
173	CC	Unstimulated	CD8 positive memory T-cells	11.8811
173	CC	Unstimulated	CD8 positive memory T-cells	16.155
173	CC	CD3+/CD28+	Naive T-cells	12.6197
173	CC	CD3+/CD28+	Naive T-cells	12.1591
173	CC	Unstimulated	Naive T-cells	1.27826
173	CC	Unstimulated	Naive T-cells	2.06123
174	CC	Unstimulated	CD4 positive memory T-cells	5.95692
174	CC	Unstimulated	CD4 positive memory T-cells	3.08828
174	CC	Unstimulated	CD8 positive memory T-cells	17.7049
174	CC	Unstimulated	CD8 positive memory T-cells	21.0136
174	CC	Unstimulated	Naive T-cells	0.833161
174	CC	Unstimulated	Naive T-cells	2.69519
175	CC	CD3+/CD28+	CD4 positive memory T-cells	350.219
175	CC	CD3+/CD28+	CD4 positive memory T-cells	28.0437
175	CC	CD3+/CD28+	CD4 positive memory T-cells	105.846
175	CC	CD3+/CD28+	CD4 positive memory T-cells	59.2791
175	CC	Unstimulated	CD4 positive memory T-cells	24.792
175	CC	Unstimulated	CD4 positive memory T-cells	24.4879
175	CC	Unstimulated	CD4 positive memory T-cells	12.6735
175	CC	Unstimulated	CD4 positive memory T-cells	15.8989
175	CC	CD3+/CD28+	CD8 positive memory T-cells	219.912
175	CC	CD3+/CD28+	CD8 positive memory T-cells	219.394
175	CC	CD3+/CD28+	CD8 positive memory T-cells	105.718
175	CC	CD3+/CD28+	CD8 positive memory T-cells	133.016
175	CC	Unstimulated	CD8 positive memory T-cells	82.039
175	CC	Unstimulated	CD8 positive memory T-cells	82.5784
175	CC	Unstimulated	CD8 positive memory T-cells	50.178
175	CC	Unstimulated	CD8 positive memory T-cells	39.1765
175	CC	CD3+/CD28+	Naive T-cells	66.0207
175	CC	CD3+/CD28+	Naive T-cells	109.697
175	CC	CD3+/CD28+	Naive T-cells	26.8979
175	CC	CD3+/CD28+	Naive T-cells	48.8295
175	CC	Unstimulated	Naive T-cells	11.0577
175	CC	Unstimulated	Naive T-cells	11.4657
175	CC	Unstimulated	Naive T-cells	4.38913
175	CC	Unstimulated	Naive T-cells	5.55686
176	CC	CD3+/CD28+	CD4 positive memory T-cells	246.853
176	CC	CD3+/CD28+	CD4 positive memory T-cells	422.58
176	CC	Unstimulated	CD4 positive memory T-cells	2.5121
176	CC	Unstimulated	CD4 positive memory T-cells	5.18225
176	CC	CD3+/CD28+	CD8 positive memory T-cells	148.368
176	CC	CD3+/CD28+	CD8 positive memory T-cells	923.392
176	CC	Unstimulated	CD8 positive memory T-cells	34.3891
176	CC	Unstimulated	CD8 positive memory T-cells	34.0433
176	CC	CD3+/CD28+	Naive T-cells	175.158
176	CC	CD3+/CD28+	Naive T-cells	139.628
176	CC	Unstimulated	Naive T-cells	7.18625
176	CC	Unstimulated	Naive T-cells	3.75461
177	CC	Unstimulated	CD4 positive memory T-cells	4.93934
177	CC	Unstimulated	CD4 positive memory T-cells	3.84319
177	CC	Unstimulated	CD8 positive memory T-cells	48.337
177	CC	Unstimulated	CD8 positive memory T-cells	76.9403
177	CC	Unstimulated	Naive T-cells	2.90978
177	CC	Unstimulated	Naive T-cells	7.64909
178	CC	CD3+/CD28+	CD4 positive memory T-cells	53.1487
178	CC	CD3+/CD28+	CD4 positive memory T-cells	132.865
178	CC	CD3+/CD28+	CD8 positive memory T-cells	82.25
178	CC	CD3+/CD28+	CD8 positive memory T-cells	81.1085
178	CC	CD3+/CD28+	Naive T-cells	18.7605
178	CC	CD3+/CD28+	Naive T-cells	27.2123
179	CC	CD3+/CD28+	CD4 positive memory T-cells	57.7946
179	CC	CD3+/CD28+	CD4 positive memory T-cells	141.907
179	CC	Unstimulated	CD4 positive memory T-cells	9.67265
179	CC	Unstimulated	CD4 positive memory T-cells	9.2111
179	CC	CD3+/CD28+	CD8 positive memory T-cells	65.5389
179	CC	CD3+/CD28+	CD8 positive memory T-cells	61.9022
179	CC	Unstimulated	CD8 positive memory T-cells	31.1748
179	CC	Unstimulated	CD8 positive memory T-cells	28.9729
179	CC	CD3+/CD28+	Naive T-cells	10.8087
179	CC	CD3+/CD28+	Naive T-cells	13.213
179	CC	Unstimulated	Naive T-cells	2.30198
179	CC	Unstimulated	Naive T-cells	3.57786
180	CC	CD3+/CD28+	CD4 positive memory T-cells	369.746
180	CC	CD3+/CD28+	CD4 positive memory T-cells	310.654
180	CC	CD3+/CD28+	CD8 positive memory T-cells	567.177
180	CC	CD3+/CD28+	CD8 positive memory T-cells	837.384
180	CC	CD3+/CD28+	Naive T-cells	92.239
180	CC	CD3+/CD28+	Naive T-cells	140.488
181	CC	CD3+/CD28+	CD4 positive memory T-cells	117.309
181	CC	CD3+/CD28+	CD4 positive memory T-cells	112.139
181	CC	Unstimulated	CD4 positive memory T-cells	10.0077
181	CC	Unstimulated	CD4 positive memory T-cells	2.32053
181	CC	CD3+/CD28+	CD8 positive memory T-cells	184.732
181	CC	CD3+/CD28+	CD8 positive memory T-cells	108.074
181	CC	Unstimulated	CD8 positive memory T-cells	44.4519
181	CC	Unstimulated	CD8 positive memory T-cells	20.6002
181	CC	CD3+/CD28+	Naive T-cells	44.0275
181	CC	CD3+/CD28+	Naive T-cells	17.4418
181	CC	Unstimulated	Naive T-cells	4.0483
181	CC	Unstimulated	Naive T-cells	1.32772
182	CC	CD3+/CD28+	CD4 positive memory T-cells	30.6599
182	CC	CD3+/CD28+	CD4 positive memory T-cells	25.5849
182	CC	Unstimulated	CD4 positive memory T-cells	2.15897
182	CC	Unstimulated	CD4 positive memory T-cells	4.55236
182	CC	CD3+/CD28+	CD8 positive memory T-cells	41.6539
182	CC	CD3+/CD28+	CD8 positive memory T-cells	30.4262
182	CC	Unstimulated	CD8 positive memory T-cells	21.0876
182	CC	Unstimulated	CD8 positive memory T-cells	8.79274
182	CC	CD3+/CD28+	Naive T-cells	14.4291
182	CC	CD3+/CD28+	Naive T-cells	10.8099
182	CC	Unstimulated	Naive T-cells	1.72608
182	CC	Unstimulated	Naive T-cells	1.39504
183	CC	Unstimulated	CD4 positive memory T-cells	10.5628
183	CC	Unstimulated	CD4 positive memory T-cells	6.72543
183	CC	Unstimulated	CD8 positive memory T-cells	39.6038
183	CC	Unstimulated	CD8 positive memory T-cells	37.8215
[truncated: 6,791 more rows]

## Sheet: SupplementaryFigure 2_a_b_c
Supplementary Figure 2
	a		b				c
	LAG3+ frequency		LAG-3 gMFI of LAG-3+				sLAG-3 in media pg/ml
	CC	CT	CC	CT			CC	CT
Average	40.3	22.5422	1949.72	1469		Average	4842.71	2595.82
Ttest	0.00670245		0.0136616			Ttest	0.0027297
Raw values						Raw values
Pair 1	27.8	10	1659	1250		Pair 1	5742.18	1603.48
Pair 2	51.5	43.7	2362.5	1975		Pair 2	6985.24	2684.23
Pair 3	66.85	23	2994.5	1444		Pair 3	5791.85	4264.14
Pair 4	54.35	24.3	2181	1598		Pair 4	5476.3	3565.62
Pair 5	41.9	33.4	1957.5	1522		Pair 5	2243.68	1759.38
Pair 6	33.8	28.1	1742	1709		Pair 6	7654.11	3336.07
Pair 7	19.3	6.18	1292	1075		Pair 7	2297.9	1131.64
Pair 8	21.5	21.4	1464	1431		Pair 8	3122.81	1337.94
Pair 9	45.7	12.8	1895	1217		Pair 9	4270.34	3679.9

## Sheet: SupplementaryFigure 3_a_b
Supplementary Figure 4_a_b
SEB stimulation of PBMCs
a						b
LAG3+PD-1+ frequency						LAG-3 gMFI of LAG3+
	CD4		CD8				CD4		CD8
	CC	CT	CC	CT			CC	CT	CC	CT
Average	24.5864	26.4936	26.4968	30.9189		Average	6509.63	5059.37	14048.8	10844.2
Ttest	0.393702		0.126885			Ttest	0.00596615		0.0161742
Raw values						Raw values
Pair 1	36	32.3	42.9	43.4		Pair 1	7419	4315	16255	8727
Pair 2	30.4	19.2	27	23.1		Pair 2	8569	3458	11955	5078
Pair 3	32.1	34.4	32.3	35.8		Pair 3	4435	3167	12541	5450
Pair 4	16.5	32.8	20.8	33.5		Pair 4	3215	6042	6216	13048
Pair 5	30.9	23.9	37.2	28		Pair 5	7932	5470	17479	11586
Pair 6	19.8	25	27.1	25.8		Pair 6	7696	5880	12885	10976
Pair 7	22.3	22.9	21.7	48.4		Pair 7	6653	5217	11986	15021
Pair 8	20.8	26.8	17.4	34.3		Pair 8	4638	6261	8863	11707
Pair 9	22.7	26.2	28.9	30.5		Pair 9	8463	5776	16149	18028
Pair 10	7.24	16	8.48	25.1		Pair 10	3309	2759	4650	4434
Pair 11	11.1	10.2	23.1	16.4		Pair 11	3428	2329	5607	4146
Pair 12	14.4	27.3	23.7	44		Pair 12	3902	6074	8464	11910
Pair 13	41.3	31.7	42.8	39.3		Pair 13	9719	7552	25610	15790
Pair 14	22.9	26.7	24.9	20.6		Pair 14	7186	4491	21501	9755
Pair 15	41.8	29.4	50.5	24.6		Pair 15	10361	5619	34540	13916
Pair 16	8.08	22.3	7.78	8.04		Pair 16	6972	7901	13055	18311
Pair 17	34.1	39.1	29.2	57.4		Pair 17	8809	6931	23794	22600
Pair 18	39.4	31.1	42.5	30.7		Pair 18	10698	5336	19710	12273
Pair 19	30.9	37.1	41.1	46		Pair 19	5336	5306	16247	9937
Pair 20	13.7	37	9.85	45.8		Pair 20	3216	6276	6482	13876
Pair 21	13.7	21.1	11.1	34.3		Pair 21	4490	5147	5591	8255
Pair 22	26.6	4.09	18.6	4.38		Pair 22	9201	3678	17830	5839
Pair 23	40.1	24.4	27.2	20.6		Pair 23	8174	3868	14348	5115
Pair 24	16.8	28.9	14.3	23.7		Pair 24	3958	2884	9775	5975
Pair 25	33.1	19.9	44.6	33.5		Pair 25	5902	3408	17467	7627
Pair 26	14.4	8.03	17.8	9.21		Pair 26	3920	3920	8477	9891
Pair 27	21.8	39	24.3	36.3		Pair 27	8159	7538	16296	14173
Pair 28	25.5	45	24.8	43		Pair 28	5417	6536	9592	10195

## Sheet: SupplementaryFigure 3 c_d
Supplementary Figure 3c-d
SEB stimulation of PBMCs
Ext.Fig.4c						Ext.Fig.4d
CD25 Frequency						LAG-3 gMFI of CD25+
	CD4		CD8				CD4		CD8
	CC	CT	CC	CT			CC	CT	CC	CT
Average	52.8107	54.4	49.5357	56.6286		Average	4245.26	2954.52	15899.2	9373.61
Ttest	0.379074		0.0068903			Ttest	0.00442482		0.000504579
Raw values						Raw values
Pair 1	54.4	59	57.1	60.8		Pair 1	4838	2418	17363	6804
Pair 2	53.7	59.1	46.4	43.9		Pair 2	7323	1669	17995	4293
Pair 3	66.1	57.5	60.3	53.8		Pair 3	2758	2134	13000	5820
Pair 4	46.2	53	32.9	52.3		Pair 4	1950	4014	8356	14331
Pair 5	55.5	58.3	51.4	49		Pair 5	5636	3314	28809	14072
Pair 6	47.7	58.2	41.9	55.2		Pair 6	5302	3209	18649	8500
Pair 7	48.6	51.6	44.8	64.1		Pair 7	3645	2947	13265	14286
Pair 8	50.2	50.5	37.2	48.7		Pair 8	3105	4255	16037	11265
Pair 9	54.2	54.7	53.3	57.9		Pair 9	5821	3449	17983	15225
Pair 10	37.2	48	30.8	55.7		Pair 10	1704	1493	3985	3261
Pair 11	42	37.7	41.6	49.5		Pair 11	2437	1112	4769	2832
Pair 12	45.7	55	41.5	56.7		Pair 12	2508	4022	9232	12908
Pair 13	57.3	48.3	54.6	58.5		Pair 13	6612	4971	22967	15208
Pair 14	52.9	59.4	57.4	54.3		Pair 14	4273	2478	15670	5552
Pair 15	42.9	55.6	39.4	60.4		Pair 15	7327	4067	35317	8136
Pair 16	60	65.9	57.3	84.8		Pair 16	4562	4183	9141	12357
Pair 17	62.2	55.7	58.3	66.3		Pair 17	5624	3566	38362	19372
Pair 18	55.1	64.6	59.5	62.7		Pair 18	7399	2773	24507	10114
Pair 19	62.5	58	57.3	66.2		Pair 19	3529	2928	16218	7752
Pair 20	49.6	47.4	35.2	52.2		Pair 20	1328	4561	3095	12442
Pair 21	57.2	42.7	58.5	44.6		Pair 21	2569	2990	7524	9499
Pair 22	60.5	52.3	51.8	42.2		Pair 22	5909	734	21175	2204
Pair 23	57.7	69.3	49	61.2		Pair 23	5632	2592	24859	5606
Pair 24	61.7	42.3	67.4	51		Pair 24	2694	1594	8985	4582
Pair 25	40.7	39.9	39.5	51.4		Pair 25	3433	2567	17539	7824
Pair 26	46.7	65.3	45.8	65.6		Pair 26	1908	1774	6179	7200
Pair 27	49.4	63.9	45	66		Pair 27	4796	3958	15479	12090
Pair 28	60.8	50	71.8	50.6		Pair 28	3562	4442	8717	8926

## Sheet: SupplementaryFig4a
expression	genotype
0.21542	Non-carrier
-0.224011	Non-carrier
0.212274	Non-carrier
-0.816786	Non-carrier
0.226305	Non-carrier
-1.28873	Non-carrier
-0.562718	Non-carrier
-1.20425	Non-carrier
-0.162486	Non-carrier
-0.458706	Non-carrier
0.638214	Non-carrier
0.744007	Non-carrier
-0.162911	Non-carrier
-0.500732	Non-carrier
-0.259991	Non-carrier
0.581318	Non-carrier
0.233911	Non-carrier
-1.74772	Non-carrier
-0.984334	Non-carrier
1.60648	Non-carrier
1.94434	Non-carrier
1.0818	Non-carrier
0.631888	Non-carrier
0.429092	Non-carrier
-0.614745	Non-carrier
0.149754	Non-carrier
-1.04828	Non-carrier
1.42709	Non-carrier
-0.367057	Non-carrier
0.381447	Non-carrier
1.18007	Non-carrier
-0.561736	Non-carrier
0.920968	Non-carrier
-1.43175	Non-carrier
0.114083	Non-carrier
-0.878441	Non-carrier
1.04804	Non-carrier
1.11997	Non-carrier
0.917982	Non-carrier
0.873927	Non-carrier
0.523358	Non-carrier
1.03865	Non-carrier
0.473194	Non-carrier
0.383402	Non-carrier
-1.08155	Non-carrier
-0.061464	Non-carrier
-0.633766	Non-carrier
0.1933	Non-carrier
0.725517	Non-carrier
1.51488	Non-carrier
1.11449	Non-carrier
-1.21442	Non-carrier
0.241386	Non-carrier
0.189741	Non-carrier
1.74323	Non-carrier
2.56697	Non-carrier
0.422054	Non-carrier
1.10004	Non-carrier
0.967236	Non-carrier
0.537354	Non-carrier
-0.646632	Non-carrier
-0.68855	Non-carrier
-1.31815	Non-carrier
-0.745852	Non-carrier
1.63667	Non-carrier
-0.641988	Non-carrier
1.35118	Non-carrier
-1.54506	Non-carrier
1.62191	Non-carrier
-0.389576	Non-carrier
-0.250029	Non-carrier
-0.182346	Non-carrier
0.776475	Non-carrier
-0.058104	Heterozygote
-0.335097	Non-carrier
-0.02467	Non-carrier
-0.001887	Non-carrier
-0.631888	Non-carrier
-0.895007	Non-carrier
-1.02037	Non-carrier
-0.074492	Non-carrier
-0.511694	Non-carrier
-0.34146	Non-carrier
0.619818	Non-carrier
2.15993	Non-carrier
0.190879	Non-carrier
1.66282	Non-carrier
-0.271574	Non-carrier
1.02366	Non-carrier
0.336132	Non-carrier
-0.087533	Non-carrier
-0.519356	Non-carrier
-1.81243	Non-carrier
1.35362	Non-carrier
-0.585792	Non-carrier
0.187465	Non-carrier
0.852827	Non-carrier
0.606829	Non-carrier
1.42902	Non-carrier
0.99942	Non-carrier
-1.29323	Non-carrier
0.59561	Non-carrier
-1.6372	Non-carrier
-0.620157	Non-carrier
-0.726063	Non-carrier
0.177233	Non-carrier
0.016283	Non-carrier
0.083745	Non-carrier
-0.779123	Non-carrier
-1.96996	Non-carrier
-0.873927	Non-carrier
1.38832	Non-carrier
-1.96319	Non-carrier
0.279559	Non-carrier
-0.80765	Non-carrier
-0.76725	Non-carrier
0.299088	Non-carrier
0.925891	Non-carrier
0.120979	Non-carrier
-0.260136	Non-carrier
-0.656309	Non-carrier
1.29939	Non-carrier
0.244697	Non-carrier
-0.339091	Non-carrier
1.85445	Non-carrier
0.367057	Non-carrier
-0.659085	Non-carrier
0.221575	Non-carrier
0.542204	Non-carrier
0.273025	Non-carrier
0.752513	Non-carrier
1.99285	Non-carrier
0.366758	Non-carrier
-0.716455	Non-carrier
0.69263	Non-carrier
-1.08055	Non-carrier
1.16534	Non-carrier
-1.6978	Non-carrier
-0.90865	Non-carrier
-0.178369	Non-carrier
-0.693163	Non-carrier
-1.09341	Non-carrier
-0.601964	Non-carrier
0.077856	Non-carrier
-0.263029	Non-carrier
0.516958	Non-carrier
-0.64491	Non-carrier
-0.694052	Non-carrier
3.40194	Non-carrier
0.54091	Non-carrier
0.798774	Non-carrier
-1.4487	Non-carrier
-0.962783	Non-carrier
-1.29517	Non-carrier
1.75549	Non-carrier
0.942323	Non-carrier
1.5483	Non-carrier
-0.673218	Non-carrier
0.430778	Non-carrier
0.281012	Non-carrier
-0.318878	Non-carrier
-0.592276	Non-carrier
0.691742	Non-carrier
0.911187	Non-carrier
-0.007338	Non-carrier
1.2913	Non-carrier
-0.923106	Non-carrier
0.530424	Non-carrier
-0.753627	Non-carrier
0.446937	Non-carrier
-1.75224	Non-carrier
-0.247002	Non-carrier
0.875772	Non-carrier
-1.51886	Non-carrier
-0.923962	Non-carrier
-1.0478	Non-carrier
0.702255	Non-carrier
-1.38905	Non-carrier
0.574547	Non-carrier
-0.242394	Non-carrier
-1.13262	Non-carrier
-0.443388	Non-carrier
-1.34667	Non-carrier
1.40838	Non-carrier
-0.230321	Non-carrier
-1.79958	Non-carrier
0.243257	Non-carrier
1.26941	Non-carrier
0.790915	Non-carrier
0.481652	Non-carrier
1.27601	Non-carrier
1.23753	Non-carrier
-0.055444	Non-carrier
0.762195	Non-carrier
0.222435	Non-carrier
0.129853	Non-carrier
0.082203	Non-carrier
0.717358	Non-carrier
-0.360486	Non-carrier
-0.576691	Non-carrier
1.48182	Non-carrier
0.809976	Non-carrier
-1.78564	Non-carrier
0.675323	Non-carrier
0.476792	Non-carrier
1.37381	Non-carrier
-0.388973	Non-carrier
-0.593442	Non-carrier
1.77677	Non-carrier
-0.932779	Non-carrier
-0.470226	Non-carrier
-0.973951	Non-carrier
-0.706016	Non-carrier
0.859481	Non-carrier
0.168296	Non-carrier
1.68901	Non-carrier
1.24205	Non-carrier
-0.482594	Non-carrier
-0.796277	Non-carrier
1.07829	Non-carrier
1.60445	Non-carrier
-0.310654	Non-carrier
2.46753	Non-carrier
0.972829	Non-carrier
-0.376192	Non-carrier
0.91713	Non-carrier
-1.65949	Non-carrier
0.193442	Non-carrier
-0.193157	Non-carrier
1.80029	Non-carrier
-0.244121	Non-carrier
1.37525	Non-carrier
0.444313	Non-carrier
-0.576031	Non-carrier
0.717539	Non-carrier
0.240379	Non-carrier
-0.300988	Non-carrier
-0.818152	Non-carrier
0.46368	Non-carrier
1.29388	Non-carrier
-0.290767	Non-carrier
-0.146362	Non-carrier
-2.00522	Non-carrier
-1.07904	Non-carrier
-0.303475	Non-carrier
0.809782	Non-carrier
2.18509	Non-carrier
-0.310361	Non-carrier
0.322557	Non-carrier
-0.413361	Heterozygote
-0.291934	Non-carrier
-0.783105	Non-carrier
0.287415	Non-carrier
0.767063	Non-carrier
1.13262	Non-carrier
0.668842	Non-carrier
-0.426642	Non-carrier
-0.751215	Non-carrier
1.92083	Non-carrier
-1.44234	Non-carrier
-0.093567	Non-carrier
-0.846211	Non-carrier
-1.18204	Non-carrier
-0.228456	Non-carrier
-2.22315	Non-carrier
-0.248299	Non-carrier
0.941452	Non-carrier
-0.525283	Non-carrier
-0.35989	Non-carrier
0.473819	Non-carrier
-0.455138	Non-carrier
-0.713387	Non-carrier
0.383853	Non-carrier
0.100448	Non-carrier
1.73373	Non-carrier
0.886694	Non-carrier
0.049006	Non-carrier
-0.989338	Non-carrier
1.00381	Non-carrier
0.526406	Non-carrier
0.18846	Non-carrier
0.785005	Non-carrier
0.734639	Non-carrier
0.271574	Non-carrier
-0.00608	Non-carrier
-1.32082	Non-carrier
-1.35362	Non-carrier
-0.720978	Non-carrier
0.316086	Non-carrier
-0.594776	Non-carrier
0.250318	Non-carrier
0.80359	Non-carrier
-0.594442	Non-carrier
0.653538	Non-carrier
0.726972	Non-carrier
-1.10158	Non-carrier
1.76074	Non-carrier
-0.737021	Non-carrier
0.720254	Non-carrier
-0.489042	Non-carrier
0.972156	Non-carrier
-0.087673	Non-carrier
1.5959	Non-carrier
-0.218568	Non-carrier
2.5595	Non-carrier
-0.742534	Non-carrier
1.8293	Non-carrier
-0.86882	Non-carrier
0.814252	Non-carrier
-0.363172	Non-carrier
-0.575371	Non-carrier
-0.464925	Non-carrier
-1.51974	Non-carrier
0.252337	Non-carrier
1.11034	Non-carrier
0.480554	Non-carrier
0.751586	Non-carrier
0.664653	Non-carrier
-0.378743	Non-carrier
-0.908016	Non-carrier
0.363471	Non-carrier
-0.665699	Non-carrier
2.42574	Non-carrier
-1.06169	Non-carrier
-0.419305	Non-carrier
-1.2083	Non-carrier
0.544472	Non-carrier
0.448791	Non-carrier
-0.45855	Non-carrier
-0.371545	Non-carrier
-2.04882	Non-carrier
-0.387617	Non-carrier
-0.097779	Non-carrier
-1.04587	Non-carrier
0.177659	Non-carrier
0.555528	Non-carrier
0.954815	Non-carrier
0.428939	Non-carrier
0.701004	Non-carrier
-0.225444	Non-carrier
-0.60515	Non-carrier
-1.56378	Heterozygote
1.22205	Heterozygote
-0.616096	Non-carrier
1.97583	Non-carrier
-0.589945	Non-carrier
-0.99712	Non-carrier
0.14495	Non-carrier
-0.789578	Non-carrier
-1.32249	Non-carrier
1.02792	Non-carrier
-0.926965	Non-carrier
0.044249	Non-carrier
0.312121	Non-carrier
0.587286	Non-carrier
0.388371	Non-carrier
-0.971484	Non-carrier
-0.960342	Non-carrier
0.626266	Non-carrier
-0.328451	Non-carrier
-1.62819	Non-carrier
1.3092	Non-carrier
0.59161	Non-carrier
-0.287707	Non-carrier
0.965675	Non-carrier
-0.436306	Non-carrier
0.285522	Non-carrier
0.957464	Non-carrier
-2.0534	Non-carrier
0.047327	Non-carrier
-0.853632	Non-carrier
2.07819	Non-carrier
0.756415	Non-carrier
-0.413057	Non-carrier
-1.61776	Non-carrier
0.781397	Non-carrier
1.0924	Non-carrier
-0.007477	Non-carrier
0.760141	Non-carrier
-0.094129	Non-carrier
0.038514	Non-carrier
-1.31449	Non-carrier
2.23658	Non-carrier
0.10101	Non-carrier
0.957023	Non-carrier
0.719348	Non-carrier
-1.30887	Non-carrier
0.74659	Non-carrier
1.02721	Non-carrier
0.902752	Non-carrier
-1.09113	Non-carrier
-0.049846	Non-carrier
0.230608	Non-carrier
-0.228886	Non-carrier
-1.39015	Non-carrier
-0.423123	Non-carrier
-1.16783	Non-carrier
0.861707	Non-carrier
-0.394557	Non-carrier
1.33193	Non-carrier
-0.022713	Non-carrier
0.673744	Non-carrier
-1.30493	Non-carrier
0.351403	Non-carrier
-0.75437	Non-carrier
0.443696	Non-carrier
-0.537515	Non-carrier
-1.22678	Non-carrier
-1.82117	Non-carrier
0.884005	Non-carrier
-0.243401	Non-carrier
1.00242	Non-carrier
-1.11658	Non-carrier
-0.417017	Non-carrier
0.917556	Non-carrier
0.807263	Non-carrier
0.338351	Non-carrier
0.201138	Non-carrier
0.397429	Non-carrier
0.318437	Non-carrier
-0.054464	Non-carrier
-0.310214	Non-carrier
0.133096	Non-carrier
0.034178	Non-carrier
0.066506	Non-carrier
0.15923	Non-carrier
-0.437382	Non-carrier
-0.091742	Non-carrier
-0.218711	Non-carrier
-0.07281	Non-carrier
-0.422207	Non-carrier
1.11605	Non-carrier
1.22264	Non-carrier
-0.290476	Non-carrier
0.593775	Non-carrier
-0.01209	Non-carrier
-1.09749	Non-carrier
-0.11943	Non-carrier
-0.283485	Non-carrier
-1.5652	Non-carrier
0.735005	Non-carrier
1.57721	Non-carrier
0.493457	Non-carrier
0.543662	Non-carrier
0.034738	Non-carrier
0.841422	Non-carrier
0.205989	Non-carrier
-0.737755	Non-carrier
-2.19276	Non-carrier
-1.22116	Non-carrier
-1.1945	Non-carrier
0.351106	Non-carrier
1.22678	Non-carrier
0.307136	Non-carrier
1.43409	Non-carrier
0.53445	Non-carrier
1.30592	Non-carrier
0.348283	Non-carrier
-0.481966	Non-carrier
-0.223724	Non-carrier
0.559446	Non-carrier
0.177091	Non-carrier
0.050685	Non-carrier
0.379644	Non-carrier
0.278106	Non-carrier
-0.255801	Non-carrier
0.24729	Non-carrier
0.597447	Non-carrier
0.620665	Non-carrier
0.168437	Non-carrier
0.267516	Non-carrier
-0.259413	Non-carrier
-0.231182	Non-carrier
-2.54856	Non-carrier
0.827958	Non-carrier
1.83831	Non-carrier
-1.05557	Non-carrier
-1.15521	Non-carrier
0.014606	Non-carrier
1.43253	Non-carrier
-0.186185	Non-carrier
2.24693	Non-carrier
-0.346205	Non-carrier
0.087533	Non-carrier
-0.213275	Non-carrier
-0.595109	Non-carrier
-0.65423	Non-carrier
0.556017	Non-carrier
0.031941	Non-carrier
-2.25219	Non-carrier
-1.80597	Non-carrier
0.292955	Non-carrier
0.781017	Non-carrier
0.849013	Non-carrier
-0.406672	Non-carrier
-0.498832	Non-carrier
0.903803	Non-carrier
0.061324	Non-carrier
1.09012	Non-carrier
0.274911	Non-carrier
0.195436	Non-carrier
0.172408	Non-carrier
-1.48898	Non-carrier
-0.220573	Non-carrier
-0.369001	Non-carrier
-1.43879	Non-carrier
-0.367356	Non-carrier
-0.30289	Non-carrier
1.07306	Non-carrier
1.09037	Non-carrier
1.84979	Non-carrier
1.25577	Non-carrier
1.57576	Non-carrier
0.216279	Non-carrier
-0.944067	Non-carrier
-0.693874	Non-carrier
0.056704	Non-carrier
1.55062	Non-carrier
0.876798	Non-carrier
-0.543338	Non-carrier
0.290913	Non-carrier
-0.295436	Non-carrier
-0.656482	Non-carrier
-0.059644	Non-carrier
0.422818	Non-carrier
-1.62504	Non-carrier
-0.257246	Non-carrier
0.831705	Non-carrier
-1.63135	Non-carrier
-0.175672	Non-carrier
0.036276	Non-carrier
0.436767	Non-carrier
1.4483	Non-carrier
-1.26163	Non-carrier
1.0437	Non-carrier
-0.950854	Non-carrier
-0.3693	Non-carrier
-0.61711	Non-carrier
0.701897	Non-carrier
1.25147	Non-carrier
-0.661171	Non-carrier
1.11345	Non-carrier
0.961895	Non-carrier
-0.313149	Non-carrier
0.036416	Non-carrier
-0.581649	Non-carrier
0.976424	Non-carrier
0.98911	Non-carrier
0.605821	Non-carrier
-0.708349	Non-carrier
-0.409254	Non-carrier
0.526727	Non-carrier
-0.613732	Non-carrier
-2.36657	Non-carrier
0.209559	Non-carrier
0.178227	Non-carrier
3.00266	Non-carrier
-0.626777	Non-carrier
-1.11971	Non-carrier
-0.869432	Non-carrier
-1.25947	Non-carrier
1.35153	Non-carrier
-0.654577	Non-carrier
0.843216	Non-carrier
-0.202136	Non-carrier
-0.215134	Non-carrier
-1.37237	Non-carrier
-0.441384	Non-carrier
-0.778933	Non-carrier
0.623378	Non-carrier
1.13236	Non-carrier
1.07206	Non-carrier
0.65978	Non-carrier
0.602466	Non-carrier
-1.10441	Non-carrier
-0.067066	Non-carrier
0.798966	Non-carrier
-0.709786	Non-carrier
-3.02904	Non-carrier
0.635133	Non-carrier
-0.793402	Non-carrier
0.311241	Non-carrier
-1.27886	Non-carrier
0.571582	Non-carrier
1.74965	Non-carrier
-0.263897	Non-carrier
0.219141	Non-carrier
0.60952	Non-carrier
0.42756	Non-carrier
-1.8368	Non-carrier
-0.427407	Non-carrier
0.396371	Non-carrier
1.87432	Non-carrier
-0.110145	Non-carrier
-2.30862	Non-carrier
0.806489	Non-carrier
1.16177	Non-carrier
1.73814	Non-carrier
-0.243257	Non-carrier
0.556507	Non-carrier
0.099324	Non-carrier
0.288289	Non-carrier
0.261148	Non-carrier
-0.777609	Non-carrier
-0.198143	Non-carrier
-0.797621	Non-carrier
0.672692	Non-carrier
-0.029983	Non-carrier
-0.81952	Non-carrier
-0.868616	Non-carrier
-0.627117	Non-carrier
0.84202	Non-carrier
-0.743086	Non-carrier
1.38212	Non-carrier
-1.07107	Non-carrier
0.013068	Non-carrier
-0.526567	Non-carrier
0.354229	Non-carrier
-0.91713	Non-carrier
1.45673	Non-carrier
-1.40537	Non-carrier
0.763878	Non-carrier
1.01404	Non-carrier
-1.42554	Non-carrier
-2.09295	Non-carrier
-0.517278	Non-carrier
0.483694	Non-carrier
-0.67392	Non-carrier
0.029005	Non-carrier
1.74132	Non-carrier
1.09138	Non-carrier
1.47184	Non-carrier
1.88248	Non-carrier
0.596111	Non-carrier
-0.985242	Non-carrier
0.461347	Non-carrier
-1.73436	Non-carrier
0.198999	Non-carrier
1.86788	Non-carrier
1.84364	Non-carrier
-0.236928	Non-carrier
-0.553083	Non-carrier
-0.992535	Non-carrier
0.96012	Non-carrier
0.426029	Non-carrier
0.842418	Non-carrier
1.40051	Non-carrier
0.922036	Non-carrier
0.423888	Non-carrier
-3.28951	Non-carrier
0.548367	Non-carrier
1.21822	Non-carrier
-0.672517	Non-carrier
-1.27286	Non-carrier
-0.275056	Non-carrier
-1.61827	Non-carrier
-0.591277	Non-carrier
0.656656	Non-carrier
-1.68379	Non-carrier
-0.006639	Non-carrier
0.659085	Non-carrier
-0.958792	Non-carrier
-0.966789	Non-carrier
1.64095	Non-carrier
0.907594	Non-carrier
0.708349	Non-carrier
1.30036	Non-carrier
-0.404093	Non-carrier
0.863938	Non-carrier
1.20108	Non-carrier
0.172124	Non-carrier
0.525925	Non-carrier
-0.713928	Non-carrier
-0.544472	Non-carrier
0.256957	Non-carrier
0.953053	Non-carrier
1.55248	Non-carrier
0.148199	Non-carrier
0.502317	Non-carrier
1.23064	Non-carrier
0.233767	Non-carrier
-1.13448	Non-carrier
0.914792	Non-carrier
-0.507874	Non-carrier
0.073511	Non-carrier
-1.34012	Non-carrier
-1.03673	Non-carrier
-0.889804	Non-carrier
-0.655616	Non-carrier
-0.648701	Non-carrier
-0.920114	Non-carrier
-1.48983	Non-carrier
-0.752884	Non-carrier
1.26132	Non-carrier
-0.14495	Non-carrier
-0.981615	Non-carrier
0.270704	Non-carrier
-0.69334	Non-carrier
0.041171	Non-carrier
-0.654057	Non-carrier
-1.13875	Non-carrier
0.887937	Non-carrier
-1.49965	Non-carrier
-0.170422	Non-carrier
-2.26837	Non-carrier
0.077155	Non-carrier
0.053624	Non-carrier
0.531389	Non-carrier
1.32383	Non-carrier
-1.38832	Non-carrier
0.542366	Non-carrier
1.35818	Non-carrier
0.241674	Non-carrier
-1.52643	Non-carrier
1.05998	Non-carrier
0.031242	Non-carrier
1.30789	Non-carrier
-2.27576	Non-carrier
0.102977	Non-carrier
-2.36428	Non-carrier
0.16362	Non-carrier
-0.317555	Non-carrier
-1.25025	Non-carrier
-0.939277	Non-carrier
-1.12812	Non-carrier
-1.75745	Non-carrier
-0.298503	Non-carrier
-0.04243	Non-carrier
-0.216851	Non-carrier
0.34309	Non-carrier
0.064125	Non-carrier
1.37705	Non-carrier
0.859885	Non-carrier
-0.694229	Non-carrier
0.137891	Non-carrier
0.298942	Non-carrier
-0.478672	Non-carrier
-0.027047	Non-carrier
-0.569937	Non-carrier
0.096656	Non-carrier
-1.84288	Non-carrier
0.01824	Non-carrier
0.692452	Non-carrier
0.674621	Non-carrier
0.817957	Non-carrier
-1.22797	Non-carrier
-0.807457	Non-carrier
1.30232	Non-carrier
-1.18288	Non-carrier
0.636844	Non-carrier
0.281739	Non-carrier
-1.15875	Non-carrier
0.4474	Non-carrier
2.86836	Non-carrier
0.526246	Non-carrier
1.53591	Non-carrier
-0.463213	Non-carrier
0.277961	Non-carrier
-0.004682	Non-carrier
-0.995742	Non-carrier
0.89209	Non-carrier
0.173117	Non-carrier
0.478202	Non-carrier
-1.15004	Non-carrier
-0.633083	Non-carrier
1.76736	Non-carrier
-0.119712	Non-carrier
2.50761	Non-carrier
0.313589	Non-carrier
-0.309774	Non-carrier
-0.547392	Non-carrier
0.051385	Non-carrier
-1.51049	Non-carrier
-0.160221	Non-carrier
1.18176	Non-carrier
-1.11241	Non-carrier
0.004123	Non-carrier
-0.139161	Non-carrier
-0.907172	Non-carrier
-0.255368	Non-carrier
-0.768564	Non-carrier
0.78729	Non-carrier
0.372444	Non-carrier
1.98477	Non-carrier
0.293247	Non-carrier
-0.234342	Non-carrier
0.611877	Non-carrier
-0.236353	Non-carrier
-0.994595	Non-carrier
-2.498	Non-carrier
-0.487625	Non-carrier
-0.015025	Non-carrier
0.808425	Non-carrier
0.895216	Non-carrier
0.47554	Non-carrier
-1.07082	Non-carrier
0.17411	Non-carrier
0.547717	Non-carrier
0.820694	Non-carrier
-0.834869	Non-carrier
0.31682	Non-carrier
0.955477	Non-carrier
1.5057	Non-carrier
-1.04442	Non-carrier
0.629841	Non-carrier
-0.096375	Non-carrier
0.677256	Non-carrier
-0.980033	Non-carrier
-0.590944	Non-carrier
-1.18232	Non-carrier
0.947346	Non-carrier
0.094831	Non-carrier
0.339091	Non-carrier
-2.28708	Non-carrier
-0.930622	Non-carrier
-0.999881	Non-carrier
-0.70297	Non-carrier
0.117178	Non-carrier
0.689436	Non-carrier
0.451111	Non-carrier
-0.58629	Non-carrier
2.01257	Non-carrier
-0.266068	Non-carrier
-1.34425	Non-carrier
1.84748	Non-carrier
1.2191	Non-carrier
0.665699	Non-carrier
0.059784	Non-carrier
-0.544148	Non-carrier
-0.056704	Non-carrier
0.613058	Non-carrier
-0.763317	Non-carrier
-0.589779	Non-carrier
-0.787671	Non-carrier
1.13103	Non-carrier
0.089497	Non-carrier
0.539131	Non-carrier
-0.957023	Non-carrier
-2.38538	Non-carrier
-0.976424	Non-carrier
0.022434	Non-carrier
1.46895	Non-carrier
-0.359443	Non-carrier
-0.359741	Non-carrier
0.001467	Non-carrier
-0.277815	Non-carrier
-1.41178	Non-carrier
0.606997	Non-carrier
0.226735	Non-carrier
1.05606	Non-carrier
-0.863735	Non-carrier
-0.523038	Non-carrier
0.753627	Non-carrier
0.356909	Non-carrier
-1.96802	Non-carrier
1.76803	Non-carrier
-1.18853	Non-carrier
-0.064405	Non-carrier
0.827761	Non-carrier
-0.956802	Non-carrier
-0.051945	Non-carrier
1.44353	Non-carrier
-1.32618	Non-carrier
0.55455	Non-carrier
1.17087	Non-carrier
-0.360636	Non-carrier
0.768752	Non-carrier
1.43292	Non-carrier
-0.150319	Non-carrier
1.10853	Non-carrier
1.24235	Non-carrier
-0.325061	Non-carrier
1.48602	Non-carrier
-1.09979	Non-carrier
-1.85523	Non-carrier
1.0891	Non-carrier
-0.035297	Non-carrier
-1.61312	Non-carrier
0.4892	Non-carrier
0.665176	Non-carrier
1.72624	Non-carrier
0.042291	Non-carrier
-0.082203	Non-carrier
-0.538808	Non-carrier
0.070849	Non-carrier
0.918195	Non-carrier
-0.393047	Non-carrier
-0.107895	Non-carrier
0.125063	Non-carrier
0.276944	Non-carrier
-0.967905	Non-carrier
0.431392	Non-carrier
0.648356	Non-carrier
0.096375	Non-carrier
1.90515	Non-carrier
0.354825	Non-carrier
0.14721	Non-carrier
-1.22559	Non-carrier
-1.68264	Non-carrier
0.934508	Non-carrier
0.26245	Non-carrier
1.06465	Non-carrier
1.50353	Non-carrier
0.580987	Non-carrier
2.11861	Non-carrier
-0.528976	Non-carrier
-0.048446	Non-carrier
-2.04316	Non-carrier
-0.453433	Non-carrier
-0.379794	Non-carrier
0.266937	Non-carrier
-1.49536	Non-carrier
0.078978	Non-carrier
1.53319	Non-carrier
0.473038	Non-carrier
-0.388672	Non-carrier
0.296312	Non-carrier
-0.915216	Non-carrier
-0.89814	Non-carrier
-0.586124	Non-carrier
0.379043	Non-carrier
0.16702	Non-carrier
0.401668	Non-carrier
0.419	Non-carrier
0.008595	Non-carrier
-3.86407	Non-carrier
-0.069448	Non-carrier
-1.32888	Non-carrier
-0.623548	Non-carrier
0.29135	Non-carrier
0.463369	Non-carrier
-0.236784	Non-carrier
-0.250173	Non-carrier
-0.928899	Non-carrier
-1.8833	Non-carrier
-1.4814	Non-carrier
-0.343387	Non-carrier
-0.203705	Non-carrier
-0.55961	Non-carrier
1.03625	Non-carrier
0.931916	Non-carrier
-1.48476	Non-carrier
-2.78501	Non-carrier
-0.940799	Non-carrier
-0.109723	Non-carrier
-0.35542	Non-carrier
1.69957	Non-carrier
0.913518	Non-carrier
0.482751	Non-carrier
-0.680952	Non-carrier
-1.11423	Non-carrier
1.75224	Non-carrier
-1.01263	Non-carrier
-0.044389	Non-carrier
0.542042	Non-carrier
0.469602	Non-carrier
0.139726	Non-carrier
-0.420679	Non-carrier
-0.139444	Non-carrier
1.53727	Non-carrier
-1.39939	Non-carrier
0.283485	Non-carrier
1.33738	Non-carrier
-0.483694	Non-carrier
0.29675	Non-carrier
0.75307	Non-carrier
0.309628	Non-carrier
0.199712	Non-carrier
0.329189	Non-carrier
-0.594276	Non-carrier
0.227595	Non-carrier
0.698147	Non-carrier
-0.762756	Non-carrier
-0.624227	Non-carrier
0.310361	Non-carrier
0.338795	Non-carrier
1.57527	Non-carrier
1.26194	Non-carrier
-0.845811	Non-carrier
0.601126	Non-carrier
-0.655269	Non-carrier
-1.11762	Non-carrier
0.588449	Non-carrier
-0.720254	Non-carrier
1.39865	Non-carrier
-1.61209	Non-carrier
-1.82559	Non-carrier
-0.495827	Non-carrier
-1.57769	Non-carrier
0.15541	Non-carrier
0.481966	Non-carrier
0.341756	Non-carrier
-0.180784	Non-carrier
-0.088234	Non-carrier
0.165745	Non-carrier
-0.90654	Non-carrier
-1.02296	Non-carrier
1.23483	Non-carrier
1.4911	Non-carrier
0.092304	Non-carrier
0.920327	Non-carrier
-1.09062	Non-carrier
2.39021	Non-carrier
-0.657523	Non-carrier
0.554713	Non-carrier
-1.12997	Non-carrier
0.255224	Non-carrier
1.00891	Non-carrier
0.439844	Non-carrier
-1.30855	Non-carrier
0.703686	Non-carrier
0.311828	Non-carrier
0.112395	Non-carrier
-0.168154	Non-carrier
-3.25974	Non-carrier
0.793402	Non-carrier
-1.94066	Non-carrier
-0.064685	Non-carrier
-0.135775	Non-carrier
-1.04732	Non-carrier
-1.34909	Non-carrier
0.15244	Non-carrier
0.546581	Non-carrier
0.656829	Non-carrier
-2.92388	Non-carrier
-0.74327	Non-carrier
-0.075753	Non-carrier
-0.874542	Non-carrier
1.67237	Non-carrier
0.274186	Non-carrier
-0.58712	Non-carrier
0.535579	Non-carrier
0.039773	Non-carrier
0.928899	Non-carrier
-1.57866	Non-carrier
-0.540263	Non-carrier
0.68855	Non-carrier
-0.341905	Non-carrier
1.0753	Non-carrier
0.519516	Non-carrier
0.332141	Non-carrier
-0.12619	Non-carrier
0.244841	Non-carrier
1.03267	Non-carrier
-0.295144	Non-carrier
-0.75809	Non-carrier
0.039073	Non-carrier
0.479927	Non-carrier
-0.264331	Non-carrier
2.47945	Non-carrier
-1.45311	Non-carrier
0.199569	Non-carrier
-0.708708	Non-carrier
1.03101	Non-carrier
-0.500415	Non-carrier
-0.462902	Non-carrier
-0.995283	Non-carrier
1.34805	Non-carrier
0.368552	Non-carrier
0.155127	Non-carrier
0.331698	Non-carrier
0.532999	Non-carrier
-0.113942	Non-carrier
0.602634	Non-carrier
1.02437	Non-carrier
0.764252	Non-carrier
-1.57382	Non-carrier
-0.781966	Non-carrier
1.62977	Non-carrier
-0.526727	Non-carrier
2.20531	Non-carrier
-0.630694	Non-carrier
-1.32652	Non-carrier
-0.847411	Non-carrier
-1.69957	Non-carrier
-1.00219	Non-carrier
-0.370048	Non-carrier
0.098622	Non-carrier
-0.482437	Non-carrier
-0.827564	Non-carrier
1.29034	Non-carrier
-0.085709	Non-carrier
0.592109	Non-carrier
-0.728794	Non-carrier
-0.851621	Non-carrier
-0.71971	Non-carrier
-1.72191	Non-carrier
-0.408039	Non-carrier
0.225014	Non-carrier
-0.915641	Non-carrier
0.225444	Non-carrier
-0.909918	Non-carrier
1.81679	Non-carrier
0.771196	Non-carrier
0.289601	Non-carrier
0.645771	Non-carrier
-0.174962	Non-carrier
0.882353	Non-carrier
1.85367	Non-carrier
-0.833681	Non-carrier
-1.07256	Non-carrier
-1.01896	Non-carrier
0.868412	Non-carrier
0.854839	Non-carrier
0.204276	Non-carrier
-1.26287	Non-carrier
-1.82044	Non-carrier
-0.854437	Non-carrier
-1.67067	Non-carrier
-1.20512	Non-carrier
-1.71154	Non-carrier
1.28266	Non-carrier
0.545121	Non-carrier
0.159655	Non-carrier
1.47973	Non-carrier
1.05679	Non-carrier
0.569937	Non-carrier
0.153147	Non-carrier
0.837446	Non-carrier
-0.460414	Non-carrier
1.38539	Non-carrier
0.599453	Non-carrier
-0.685011	Non-carrier
-0.401668	Non-carrier
0.417932	Non-carrier
0.236784	Non-carrier
0.035157	Non-carrier
0.159796	Non-carrier
-0.598617	Non-carrier
0.579499	Non-carrier
-0.375142	Non-carrier
-0.416255	Non-carrier
0.383552	Non-carrier
0.756787	Non-carrier
1.69134	Non-carrier
-0.367804	Non-carrier
0.007757	Non-carrier
-2.51415	Non-carrier
-0.060064	Non-carrier
-1.27507	Non-carrier
-0.486366	Non-carrier
-1.23723	Non-carrier
-0.447864	Non-carrier
-0.480554	Non-carrier
-0.6905	Non-carrier
0.378142	Non-carrier
1.23513	Non-carrier
-1.00519	Non-carrier
-0.691209	Non-carrier
0.968799	Non-carrier
0.022993	Non-carrier
1.55623	Non-carrier
1.55716	Non-carrier
0.349174	Non-carrier
-0.56813	Non-carrier
0.77742	Non-carrier
0.87803	Non-carrier
0.784245	Non-carrier
0.52432	Non-carrier
-0.995054	Non-carrier
-2.31063	Non-carrier
-0.553572	Non-carrier
0.538323	Non-carrier
0.74327	Non-carrier
0.624397	Non-carrier
-0.66535	Non-carrier
-1.25485	Non-carrier
-0.037815	Non-carrier
0.865766	Non-carrier
-0.972604	Non-carrier
0.916067	Non-carrier
-0.116475	Non-carrier
-1.52286	Non-carrier
-1.54139	Non-carrier
-0.778744	Non-carrier
-0.447709	Non-carrier
-0.22903	Non-carrier
1.35048	Non-carrier
1.9425	Non-carrier
-0.963227	Non-carrier
1.9898	Non-carrier
0.113942	Non-carrier
0.586456	Non-carrier
-0.149895	Non-carrier
-0.143255	Non-carrier
1.68668	Non-carrier
0.182204	Non-carrier
0.909284	Non-carrier
-1.21764	Non-carrier
-0.586954	Non-carrier
0.431852	Non-carrier
0.570924	Non-carrier
-1.39977	Non-carrier
1.71823	Non-carrier
0.353337	Non-carrier
0.909495	Non-carrier
0.130276	Non-carrier
2.47048	Non-carrier
-2.53792	Non-carrier
1.25515	Non-carrier
0.356165	Non-carrier
-1.177	Non-carrier
1.01661	Non-carrier
0.360337	Non-carrier
0.353783	Non-carrier
-1.07132	Non-carrier
-0.244697	Non-carrier
-0.030263	Non-carrier
-1.86469	Non-carrier
0.460725	Non-carrier
0.313442	Non-carrier
1.3439	Non-carrier
1.26505	Non-carrier
-0.765188	Non-carrier
0.026348	Non-carrier
0.949099	Non-carrier
0.176381	Non-carrier
-0.817957	Non-carrier
0.797621	Non-carrier
0.305232	Non-carrier
0.547879	Non-carrier
0.203705	Non-carrier
0.771572	Non-carrier
-0.898978	Non-carrier
1.624	Non-carrier
-0.956139	Non-carrier
-0.511375	Non-carrier
0.183341	Non-carrier
-0.075894	Non-carrier
1.5446	Non-carrier
-0.503268	Non-carrier
-0.920968	Non-carrier
-0.471631	Non-carrier
-0.737571	Non-carrier
-1.28266	Non-carrier
-0.372893	Non-carrier
-0.998959	Non-carrier
-0.855444	Non-carrier
-1.23753	Non-carrier
0.267951	Non-carrier
-1.71701	Non-carrier
-1.50267	Non-carrier
-0.773455	Non-carrier
0.884211	Non-carrier
-1.34528	Non-carrier
-0.046348	Non-carrier
-0.050405	Non-carrier
-0.898768	Non-carrier
-2.65557	Non-carrier
0.335984	Non-carrier
0.588117	Non-carrier
-1.01567	Non-carrier
1.41939	Non-carrier
-1.88495	Non-carrier
-0.62933	Non-carrier
0.053484	Non-carrier
0.292517	Non-carrier
1.31118	Non-carrier
0.320202	Non-carrier
1.30723	Non-carrier
-0.887937	Heterozygote
0.08613	Non-carrier
0.207131	Non-carrier
0.246858	Non-carrier
-0.52978	Non-carrier
1.01474	Non-carrier
-0.089216	Non-carrier
-2.50761	Non-carrier
-0.632229	Non-carrier
0.411231	Non-carrier
-0.768188	Non-carrier
1.63827	Non-carrier
-1.08557	Non-carrier
0.287707	Non-carrier
-0.704044	Non-carrier
0.430932	Non-carrier
1.10621	Non-carrier
2.31878	Non-carrier
-1.13076	Non-carrier
1.17755	Non-carrier
-0.290184	Non-carrier
0.441538	Non-carrier
2.32084	Non-carrier
-1.56473	Non-carrier
-0.946908	Non-carrier
0.050405	Non-carrier
1.86708	Non-carrier
0.656136	Non-carrier
-1.19993	Non-carrier
0.942541	Non-carrier
0.118445	Non-carrier
-1.51312	Non-carrier
0.277234	Non-carrier
0.421443	Non-carrier
0.16277	Non-carrier
0.495353	Non-carrier
0.298503	Non-carrier
0.39018	Non-carrier
-1.51444	Non-carrier
1.03196	Non-carrier
0.189029	Non-carrier
-1.09392	Non-carrier
-0.047887	Non-carrier
-0.453743	Non-carrier
-0.477419	Non-carrier
0.036836	Non-carrier
0.213132	Non-carrier
0.317114	Non-carrier
0.125485	Non-carrier
-0.237791	Non-carrier
-0.837446	Heterozygote
0.395766	Non-carrier
-1.47973	Non-carrier
-0.423582	Non-carrier
-1.30363	Non-carrier
-1.16865	Non-carrier
-0.716093	Non-carrier
0.302451	Non-carrier
-2.04655	Non-carrier
-0.235347	Non-carrier
-2.02004	Non-carrier
0.770631	Non-carrier
2.33341	Non-carrier
-0.168012	Non-carrier
1.4479	Non-carrier
-0.222435	Non-carrier
0.508192	Non-carrier
0.28494	Non-carrier
-1.6645	Non-carrier
-1.09037	Non-carrier
-0.070008	Non-carrier
-0.878852	Non-carrier
0.524641	Non-carrier
-0.88256	Non-carrier
1.06071	Non-carrier
-1.49665	Non-carrier
-0.285377	Non-carrier
-2.14436	Non-carrier
0.5601	Non-carrier
-0.313295	Non-carrier
0.46773	Non-carrier
0.177801	Non-carrier
2.80587	Non-carrier
-0.793019	Non-carrier
0.308748	Non-carrier
-1.77474	Non-carrier
-0.02481	Non-carrier
-0.833286	Non-carrier
0.655096	Non-carrier
2.57075	Non-carrier
0.282176	Non-carrier
-0.911822	Non-carrier
1.30265	Non-carrier
-1.21529	Non-carrier
1.098	Non-carrier
1.74901	Non-carrier
1.03889	Non-carrier
0.845212	Non-carrier
-1.29227	Non-carrier
0.103398	Non-carrier
0.426795	Non-carrier
1.71336	Non-carrier
-1.06884	Non-carrier
0.242682	Non-carrier
-1.5974	Non-carrier
-0.506126	Non-carrier
-0.256523	Non-carrier
-0.170564	Non-carrier
-0.174394	Non-carrier
-0.053764	Non-carrier
0.480868	Non-carrier
-1.0322	Non-carrier
-0.547717	Non-carrier
1.4267	Non-carrier
-0.772325	Non-carrier
1.10441	Non-carrier
-0.120275	Non-carrier
0.144667	Non-carrier
-0.599118	Non-carrier
-0.46228	Non-carrier
0.340571	Non-carrier
0.694941	Non-carrier
-0.711046	Non-carrier
-0.446783	Non-carrier
-1.20022	Non-carrier
0.384004	Non-carrier
1.02178	Non-carrier
0.652327	Non-carrier
-1.49879	Non-carrier
-0.683598	Non-carrier
-0.753813	Non-carrier
2.43107	Non-carrier
0.641473	Non-carrier
-0.447091	Non-carrier
-0.830323	Non-carrier
-0.294414	Non-carrier
-2.07457	Non-carrier
-0.44493	Non-carrier
-0.226878	Non-carrier
1.1533	Non-carrier
-0.366608	Non-carrier
0.99345	Non-carrier
-1.09214	Non-carrier
-0.052225	Non-carrier
0.438151	Non-carrier
1.5633	Non-carrier
-0.575041	Non-carrier
-1.78771	Non-carrier
-1.05875	Non-carrier
0.637529	Non-carrier
1.27759	Non-carrier
-1.06909	Non-carrier
-0.517597	Non-carrier
1.71701	Non-carrier
0.737571	Non-carrier
0.002446	Non-carrier
0.997349	Non-carrier
-1.60041	Non-carrier
1.25916	Non-carrier
0.459793	Non-carrier
0.47977	Non-carrier
-1.22708	Non-carrier
0.22	Non-carrier
0.127176	Non-carrier
0.093848	Non-carrier
-1.06145	Non-carrier
0.731531	Non-carrier
-1.12548	Non-carrier
-0.886694	Non-carrier
-0.430625	Non-carrier
-0.206988	Non-carrier
-1.33261	Non-carrier
0.955698	Non-carrier
-0.078417	Non-carrier
1.18485	Non-carrier
0.973502	Non-carrier
0.109161	Non-carrier
-0.237359	Non-carrier
-1.89495	Non-carrier
-1.81099	Non-carrier
0.482123	Non-carrier
-0.356165	Non-carrier
0.604479	Non-carrier
0.086971	Non-carrier
-0.003145	Heterozygote
-0.417627	Non-carrier
1.60041	Non-carrier
2.362	Non-carrier
-0.114786	Non-carrier
0.710506	Non-carrier
-1.27192	Non-carrier
-1.30297	Non-carrier
0.186185	Non-carrier
1.37994	Non-carrier
0.089918	Non-carrier
-0.808231	Non-carrier
0.075613	Non-carrier
-1.39383	Non-carrier
-0.078136	Non-carrier
-0.289892	Non-carrier
-0.108036	Non-carrier
0.16192	Non-carrier
-1.8568	Non-carrier
0.749734	Non-carrier
1.16479	Non-carrier
0.386111	Non-carrier
-0.848412	Non-carrier
-0.269545	Non-carrier
1.32551	Non-carrier
-1.14142	Non-carrier
-0.631035	Non-carrier
0.017681	Non-carrier
0.712126	Non-carrier
0.649909	Non-carrier
-0.296896	Non-carrier
1.19821	Non-carrier
0.238941	Non-carrier
-1.15493	Non-carrier
-0.085428	Non-carrier
0.371246	Non-carrier
-0.491722	Non-carrier
0.588782	Non-carrier
-0.113098	Non-carrier
1.44037	Non-carrier
-0.706195	Non-carrier
-0.315351	Non-carrier
-0.906962	Non-carrier
-0.855242	Non-carrier
0.379193	Non-carrier
-0.007198	Non-carrier
1.09443	Non-carrier
-1.0748	Non-carrier
-0.327419	Non-carrier
0.952613	Non-carrier
0.380545	Non-carrier
-0.884005	Non-carrier
2.02328	Non-carrier
0.569608	Non-carrier
-1.90429	Non-carrier
1.31781	Non-carrier
1.79537	Non-carrier
-2.33129	Non-carrier
-0.344425	Non-carrier
0.705478	Non-carrier
0.326829	Non-carrier
0.642332	Non-carrier
-1.79817	Non-carrier
0.023832	Non-carrier
0.215563	Non-carrier
2.25396	Non-carrier
-0.039213	Non-carrier
1.38685	Non-carrier
0.964117	Non-carrier
0.470851	Non-carrier
-0.390934	Non-carrier
1.69075	Non-carrier
-0.505173	Non-carrier
-2.09046	Non-carrier
-0.863532	Non-carrier
-1.37023	Non-carrier
0.662911	Non-carrier
0.686602	Non-carrier
-0.063144	Non-carrier
0.499465	Non-carrier
0.297626	Non-carrier
-0.284504	Non-carrier
1.3656	Non-carrier
-0.371695	Non-carrier
-0.251039	Non-carrier
0.314176	Non-carrier
-0.416865	Non-carrier
1.00867	Non-carrier
-0.516639	Non-carrier
-0.350066	Non-carrier
-0.470851	Non-carrier
-1.00589	Non-carrier
-1.04345	Non-carrier
-0.736471	Non-carrier
-0.090339	Non-carrier
-0.919901	Non-carrier
-1.00682	Non-carrier
0.383251	Non-carrier
-1.25978	Non-carrier
-0.905276	Non-carrier
1.55952	Non-carrier
0.163195	Non-carrier
1.20801	Non-carrier
-0.877414	Non-carrier
-0.741797	Non-carrier
0.364218	Non-carrier
-0.117038	Non-carrier
0.236066	Non-carrier
1.06243	Non-carrier
0.80707	Non-carrier
-0.419	Non-carrier
0.126471	Non-carrier
0.680071	Non-carrier
0.171699	Non-carrier
1.47473	Non-carrier
0.95636	Non-carrier
-1.61466	Non-carrier
0.458706	Non-carrier
-0.08038	Non-carrier
-0.542528	Non-carrier
-1.90088	Non-carrier
0.925248	Non-carrier
-1.43565	Non-carrier
1.53364	Non-carrier
-0.353188	Non-carrier
0.156541	Non-carrier
-1.58159	Non-carrier
-1.2913	Non-carrier
-1.42786	Heterozygote
1.08633	Non-carrier
-0.18391	Non-carrier
0.206846	Non-carrier
0.214705	Non-carrier
0.087813	Non-carrier
0.756973	Non-carrier
0.314029	Non-carrier
0.264476	Non-carrier
-0.307722	Non-carrier
1.24995	Non-carrier
0.087252	Non-carrier
0.857461	Non-carrier
-1.58796	Non-carrier
-0.07197	Non-carrier
0.695831	Non-carrier
-0.240955	Non-carrier
0.327124	Non-carrier
0.911822	Non-carrier
-0.618633	Non-carrier
0.029564	Non-carrier
2.50118	Non-carrier
-0.256957	Non-carrier
-0.871064	Non-carrier
-0.190595	Non-carrier
0.907172	Non-carrier
-0.158522	Non-carrier
-0.702255	Non-carrier
-0.83289	Non-carrier
-1.25608	Non-carrier
1.50224	Non-carrier
1.18995	Non-carrier
-1.37094	Non-carrier
2.01152	Non-carrier
0.880087	Non-carrier
0.370946	Non-carrier
0.135916	Non-carrier
-0.076454	Non-carrier
0.373193	Non-carrier
1.1119	Non-carrier
0.916705	Non-carrier
-0.945815	Non-carrier
0.735189	Non-carrier
0.466951	Non-carrier
-0.126753	Non-carrier
-0.005521	Non-carrier
1.81824	Non-carrier
0.211417	Non-carrier
-1.05192	Non-carrier
0.91161	Non-carrier
-0.198571	Non-carrier
0.318878	Non-carrier
-0.775153	Non-carrier
0.449409	Non-carrier
-1.44314	Non-carrier
-0.166028	Non-carrier
-0.840626	Non-carrier
1.02911	Non-carrier
0.15739	Non-carrier
0.293392	Non-carrier
-1.55342	Non-carrier
-1.20888	Non-carrier
0.975075	Non-carrier
-0.675323	Non-carrier
-1.40275	Non-carrier
-0.262161	Non-carrier
1.26973	Non-carrier
0.544634	Non-carrier
2.19276	Non-carrier
-0.853028	Non-carrier
-0.708528	Non-carrier
0.162345	Non-carrier
2.03091	Non-carrier
1.00473	Non-carrier
-0.150602	Non-carrier
0.576526	Non-carrier
0.670416	Non-carrier
-0.913942	Non-carrier
-1.03053	Non-carrier
0.340275	Non-carrier
2.42047	Non-carrier
-0.034458	Non-carrier
-0.472413	Non-carrier
-0.502317	Non-carrier
1.68206	Non-carrier
-0.304207	Non-carrier
-1.28076	Non-carrier
0.658738	Non-carrier
-2.18968	Non-carrier
0.497724	Non-carrier
-1.19764	Non-carrier
0.053904	Non-carrier
1.43644	Non-carrier
3.20767	Non-carrier
-0.60851	Non-carrier
0.357654	Non-carrier
-0.630864	Non-carrier
1.0738	Non-carrier
-0.476479	Non-carrier
-0.654923	Non-carrier
0.452659	Non-carrier
-1.09647	Non-carrier
-0.00021	Non-carrier
0.523679	Non-carrier
-0.031661	Non-carrier
-1.48224	Non-carrier
1.08055	Non-carrier
-0.065945	Non-carrier
-0.691742	Non-carrier
1.13342	Non-carrier
2.62809	Non-carrier
-0.172408	Non-carrier
-1.29453	Non-carrier
-0.582477	Non-carrier
0.496775	Non-carrier
0.45824	Non-carrier
0.406369	Non-carrier
-0.414275	Non-carrier
0.899815	Non-carrier
-1.36347	Non-carrier
2.08552	Non-carrier
0.225158	Non-carrier
1.92706	Non-carrier
-1.11163	Non-carrier
0.546256	Non-carrier
-0.633937	Non-carrier
1.41216	Non-carrier
0.660649	Non-carrier
0.492826	Non-carrier
2.4392	Non-carrier
1.55109	Non-carrier
-0.912246	Non-carrier
-0.287852	Non-carrier
2.15563	Non-carrier
-0.015444	Non-carrier
-1.28809	Non-carrier
-0.686779	Non-carrier
-2.77831	Non-carrier
-0.130135	Non-carrier
-0.885659	Non-carrier
0.894173	Non-carrier
0.191164	Non-carrier
-0.406217	Non-carrier
-0.543824	Non-carrier
0.130981	Non-carrier
-1.8719	Non-carrier
-1.15848	Non-carrier
0.657696	Non-carrier
0.172692	Non-carrier
-0.658564	Non-carrier
-0.04271	Non-carrier
-1.95652	Non-carrier
0.209702	Non-carrier
-1.11475	Non-carrier
-2.39265	Non-carrier
-1.59491	Non-carrier
-0.128867	Non-carrier
-1.26973	Non-carrier
1.95368	Non-carrier
1.74068	Non-carrier
-2.05111	Non-carrier
-1.26816	Non-carrier
-0.336871	Non-carrier
-0.473976	Non-carrier
-0.213132	Non-carrier
0.394859	Non-carrier
0.59962	Non-carrier
-0.329779	Non-carrier
0.855242	Non-carrier
0.686779	Non-carrier
-0.924391	Non-carrier
1.71457	Non-carrier
0.346353	Non-carrier
1.00589	Non-carrier
-0.161495	Non-carrier
1.92975	Non-carrier
0.624057	Non-carrier
-0.655096	Non-carrier
1.23184	Non-carrier
-2.0686	Non-carrier
-0.185758	Non-carrier
-0.102836	Non-carrier
1.61569	Non-carrier
0.825204	Non-carrier
-0.595944	Non-carrier
-0.558629	Non-carrier
-1.89748	Non-carrier
-0.342201	Non-carrier
-1.01849	Non-carrier
0.483851	Non-carrier
-0.596445	Non-carrier
-0.865766	Non-carrier
0.961229	Non-carrier
-0.343683	Non-carrier
-0.779501	Non-carrier
-0.181352	Non-carrier
-0.102696	Non-carrier
1.78979	Non-carrier
-0.677607	Non-carrier
0.622699	Non-carrier
-0.767438	Non-carrier
0.472725	Non-carrier
0.076454	Non-carrier
-0.218855	Heterozygote
-1.53864	Non-carrier
0.582146	Non-carrier
0.092444	Non-carrier
0.442925	Non-carrier
0.983654	Non-carrier
-0.116615	Non-carrier
0.120275	Non-carrier
-0.394255	Non-carrier
-1.45794	Non-carrier
-0.375442	Non-carrier
0.405155	Non-carrier
-1.54645	Non-carrier
-0.640958	Non-carrier
0.421595	Non-carrier
0.198856	Non-carrier
-1.0495	Non-carrier
0.769503	Non-carrier
0.773267	Non-carrier
1.03077	Non-carrier
-1.07405	Non-carrier
0.818543	Non-carrier
0.615252	Non-carrier
0.778555	Non-carrier
1.31815	Non-carrier
-1.12759	Non-carrier
0.317996	Non-carrier
-0.056844	Non-carrier
1.41978	Non-carrier
-0.723518	Non-carrier
0.705119	Non-carrier
0.412752	Non-carrier
-1.51621	Non-carrier
0.616941	Non-carrier
-1.08809	Non-carrier
2.04316	Non-carrier
-0.33096	Non-carrier
-0.97485	Non-carrier
-0.61053	Non-carrier
-1.75289	Non-carrier
-1.00867	Non-carrier
-0.962561	Non-carrier
-0.089778	Non-carrier
-1.11267	Non-carrier
1.37417	Non-carrier
0.183768	Non-carrier
-0.16107	Non-carrier
0.107755	Non-carrier
-0.532194	Non-carrier
0.295728	Non-carrier
-1.45835	Non-carrier
-0.276218	Non-carrier
-1.35783	Non-carrier
-1.33329	Non-carrier
-1.25117	Non-carrier
-0.419763	Non-carrier
-1.18825	Non-carrier
1.18768	Non-carrier
0.373793	Non-carrier
1.59143	Non-carrier
0.202992	Non-carrier
0.873723	Non-carrier
-2.68521	Non-carrier
-0.910341	Non-carrier
-0.649736	Non-carrier
0.815811	Non-carrier
-1.62871	Non-carrier
0.336279	Non-carrier
1.07804	Non-carrier
0.310654	Non-carrier
-0.760701	Non-carrier
-2.05456	Non-carrier
0.247146	Non-carrier
0.56813	Non-carrier
0.592276	Non-carrier
-0.539778	Non-carrier
-1.23633	Non-carrier
0.108177	Non-carrier
-0.316967	Non-carrier
1.13901	Non-carrier
0.466327	Non-carrier
0.722248	Non-carrier
-0.131686	Non-carrier
-2.54143	Non-carrier
1.28044	Non-carrier
0.296458	Non-carrier
0.612046	Non-carrier
-0.627968	Non-carrier
0.351998	Non-carrier
-0.517437	Non-carrier
-1.37669	Non-carrier
-1.76603	Non-carrier
-1.85289	Non-carrier
-1.2638	Non-carrier
-0.600457	Non-carrier
-0.361978	Non-carrier
0.390331	Non-carrier
-1.81533	Non-carrier
0.542528	Non-carrier
-0.638728	Non-carrier
1.07231	Non-carrier
1.03578	Non-carrier
-0.052365	Non-carrier
-0.372294	Non-carrier
1.06415	Non-carrier
2.37587	Non-carrier
-0.306403	Non-carrier
-1.49922	Non-carrier
1.28873	Non-carrier
0.366608	Non-carrier
-0.056564	Non-carrier
0.035437	Non-carrier
-0.621851	Non-carrier
1.13634	Non-carrier
-0.57983	Non-carrier
0.232331	Non-carrier
0.149895	Non-carrier
0.307722	Non-carrier
-0.502158	Non-carrier
1.30069	Non-carrier
1.21471	Non-carrier
-0.602634	Non-carrier
0.196433	Non-carrier
-0.507397	Non-carrier
0.46851	Non-carrier
-0.100307	Non-carrier
0.332289	Non-carrier
-0.452039	Non-carrier
-1.20454	Non-carrier
2.12793	Non-carrier
-1.18514	Non-carrier
-0.828155	Non-carrier
-2.54498	Non-carrier
0.310214	Non-carrier
0.859279	Non-carrier
-1.32115	Non-carrier
-1.0612	Non-carrier
0.627627	Non-carrier
-1.19222	Non-carrier
0.642847	Non-carrier
-0.511216	Non-carrier
-1.96608	Non-carrier
0.703507	Non-carrier
0.077015	Non-carrier
1.47432	Non-carrier
1.33909	Non-carrier
-0.372594	Non-carrier
-0.270849	Non-carrier
0.436921	Non-carrier
1.13209	Non-carrier
-0.925677	Non-carrier
-2.07337	Non-carrier
1.91995	Non-carrier
0.424805	Non-carrier
1.55905	Non-carrier
1.15821	Non-carrier
0.305818	Non-carrier
0.848012	Non-carrier
-0.492037	Non-carrier
0.845811	Non-carrier
0.29748	Non-carrier
0.254502	Non-carrier
0.027047	Non-carrier
-0.415189	Non-carrier
0.010412	Non-carrier
-0.066086	Non-carrier
0.19031	Non-carrier
0.224584	Non-carrier
-0.582643	Non-carrier
1.32686	Non-carrier
-0.839234	Non-carrier
0.133378	Non-carrier
0.990707	Non-carrier
0.571417	Non-carrier
-0.759395	Non-carrier
0.195579	Non-carrier
-1.97879	Non-carrier
0.649736	Non-carrier
1.68437	Non-carrier
1.28585	Non-carrier
-0.184905	Non-carrier
-1.14196	Non-carrier
0.194581	Non-carrier
-1.06391	Non-carrier
-0.040752	Non-carrier
1.13555	Non-carrier
-0.324029	Non-carrier
0.992992	Non-carrier
-1.16838	Non-carrier
-1.09164	Non-carrier
1.24145	Non-carrier
0.019778	Non-carrier
1.03125	Non-carrier
-1.4491	Non-carrier
0.695653	Non-carrier
-0.860897	Non-carrier
-0.452968	Non-carrier
0.325208	Non-carrier
-0.339979	Non-carrier
0.02481	Non-carrier
1.0015	Non-carrier
-1.37741	Non-carrier
1.32015	Non-carrier
-0.361531	Non-carrier
-0.222865	Non-carrier
1.24266	Non-carrier
-1.20195	Non-carrier
-0.878647	Non-carrier
0.881529	Non-carrier
-0.748439	Non-carrier
-1.42131	Non-carrier
0.763317	Non-carrier
-1.34115	Non-carrier
-0.308162	Non-carrier
-0.265923	Non-carrier
0.639757	Non-carrier
0.4126	Non-carrier
0.578342	Non-carrier
0.375142	Non-carrier
1.64851	Non-carrier
0.881941	Non-carrier
-0.608847	Non-carrier
1.46854	Non-carrier
-1.76537	Non-carrier
[truncated: 15,849 more rows]

## Sheet: SupplementaryFig4b
Chrom	Pos	Non-carrier	Heterozygote
chr12	6772504	9.51	10.4
chr12	6772505	10.285	10.4
chr12	6772506	10.375	10.4
chr12	6772507	10.76	10.4
chr12	6772508	11.005	10.4
chr12	6772509	11.215	10.4
chr12	6772510	11.77	10.54
chr12	6772511	12.13	10.71
chr12	6772512	12.52	11.49
chr12	6772513	12.58	11.49
chr12	6772514	12.71	11.6
chr12	6772515	13.69	11.6
chr12	6772516	14.255	12.42
chr12	6772517	15.74	14.76
chr12	6772518	19.96	23.23
chr12	6772519	26.31	28.42
chr12	6772520	27.575	28.42
chr12	6772521	29.185	28.42
chr12	6772522	29.11	28.42
chr12	6772523	30.21	28.42
chr12	6772524	30.245	27.21
chr12	6772525	31.045	27.21
chr12	6772526	32.35	27.21
chr12	6772527	33.905	27.21
chr12	6772528	35.73	27.21
chr12	6772529	38.33	34.09
chr12	6772530	39.945	34.09
chr12	6772531	41.525	34.27
chr12	6772532	42.155	31.61
chr12	6772533	47.035	37.89
chr12	6772534	57.405	56.74
chr12	6772535	58.09	56.74
chr12	6772536	58.265	54.02
chr12	6772537	59.155	57.12
chr12	6772538	59.215	57.12
chr12	6772539	59.69	57.12
chr12	6772540	61.04	59.54
chr12	6772541	63.515	61.39
chr12	6772542	65.235	61.39
chr12	6772543	65.705	59.54
chr12	6772544	67.52	63.21
chr12	6772545	69.61	76.73
chr12	6772546	72.89	76.73
chr12	6772547	76.725	77.27
chr12	6772548	79.89	77.27
chr12	6772549	80.04	77.27
chr12	6772550	80.32	76.73
chr12	6772551	85.455	77.27
chr12	6772552	87.495	79.99
chr12	6772553	88.5	81.19
chr12	6772554	90.075	79.99
chr12	6772555	90.36	92.08
chr12	6772556	89.99	92.08
chr12	6772557	94.715	94.82
chr12	6772558	93.63	102.81
chr12	6772559	94.455	105.35
chr12	6772560	96.08	105.35
chr12	6772561	97.48	105.35
chr12	6772562	98.095	105.35
chr12	6772563	98.11	105.35
chr12	6772564	100.255	107.14
chr12	6772565	100.285	105.35
chr12	6772566	100.98	107.14
chr12	6772567	101.56	107.14
chr12	6772568	103.255	107.14
chr12	6772569	102.67	105.35
chr12	6772570	102.5	107.14
chr12	6772571	104.325	105.35
chr12	6772572	102.59	105.35
chr12	6772573	105.525	114.23
chr12	6772574	104.26	107.14
chr12	6772575	107.29	117.86
chr12	6772576	108.315	117.86
chr12	6772577	107.62	96.43
chr12	6772578	110.18	115.89
chr12	6772579	114.27	122.78
chr12	6772580	113.675	122.78
chr12	6772581	118.55	122.78
chr12	6772582	116.04	122.78
chr12	6772583	115.735	122.78
chr12	6772584	120.065	122.78
chr12	6772585	119.965	127.88
chr12	6772586	122.01	127.88
chr12	6772587	120.49	122.78
chr12	6772588	122.56	127.88
chr12	6772589	124.895	127.88
chr12	6772590	123.77	127.88
chr12	6772591	128.33	127.88
chr12	6772592	127.115	127.88
chr12	6772593	128.95	127.88
chr12	6772594	125.685	127.88
chr12	6772595	128.52	127.88
chr12	6772596	130.285	122.78
chr12	6772597	131.21	127.88
chr12	6772598	136.12	130.3
chr12	6772599	136.485	130.3
chr12	6772600	134.615	130.3
chr12	6772601	132.38	127.88
chr12	6772602	133.185	127.88
chr12	6772603	127.925	122.78
chr12	6772604	137.34	130.3
chr12	6772605	125.71	122.78
chr12	6772606	137.08	130.3
chr12	6772607	137.28	151.98
chr12	6772608	145.39	151.98
chr12	6772609	150.345	151.98
chr12	6772610	153.495	151.98
chr12	6772611	116.83	106.53
chr12	6772612	148.865	139.2
chr12	6772613	159.4	151.98
chr12	6772614	165.52	162.4
chr12	6772615	168.1	162.4
chr12	6772616	173.92	156.96
chr12	6772617	118.335	129.62
chr12	6772618	166.05	162.38
chr12	6772619	175.5	162.87
chr12	6772620	119.185	116.22
chr12	6772621	170.99	166.35
chr12	6772622	180.985	162.4
chr12	6772623	130.845	113.67
chr12	6772624	169.545	162.4
chr12	6772625	128.61	103.7
chr12	6772626	146.21	143.99
chr12	6772627	162.01	142.09
chr12	6772628	166.45	153.47
chr12	6772629	149.74	150.8
chr12	6772630	151.565	130.3
chr12	6772631	162.155	146.58
chr12	6772632	177.48	162.4
chr12	6772633	148.24	145.55
chr12	6772634	148.09	136.06
chr12	6772635	151.54	150.8
chr12	6772636	169.105	150.8
chr12	6772637	163.95	162.4
chr12	6772638	164.17	150.8
chr12	6772639	153.255	139.2
chr12	6772640	168.755	162.4
chr12	6772641	180.015	162.87
chr12	6772642	181.325	174
chr12	6772643	144.43	128.99
chr12	6772644	153.205	135.16
chr12	6772645	172.74	166.35
chr12	6772646	145.6	136.48
chr12	6772647	160.66	145.55
chr12	6772648	171.465	162.87
chr12	6772649	163.435	150.8
chr12	6772650	180.335	176.88
chr12	6772651	144.145	128.99
chr12	6772652	157.475	149.67
chr12	6772653	177.595	162.23
chr12	6772654	153.385	135.16
chr12	6772655	165.15	149.67
chr12	6772656	178.945	162.87
chr12	6772657	167.66	162.87
chr12	6772658	177.42	179.16
chr12	6772659	158.73	162.87
chr12	6772660	173.09	159.65
chr12	6772661	166.26	162.4
chr12	6772662	155.73	154.5
chr12	6772663	167.755	162.87
chr12	6772664	163.42	160.72
chr12	6772665	172.295	163.27
chr12	6772666	179.95	176.88
chr12	6772667	168.875	153.32
chr12	6772668	182.08	165.11
chr12	6772669	158.94	162.87
chr12	6772670	170.685	165.11
chr12	6772671	173.125	163.27
chr12	6772672	179.75	165.11
chr12	6772673	163.17	153.32
chr12	6772674	177.25	172.53
chr12	6772675	168.815	165.11
chr12	6772676	161.915	164.8
chr12	6772677	168.91	172.53
chr12	6772678	167.645	154.5
chr12	6772679	168.435	173.2
chr12	6772680	156.74	149.67
chr12	6772681	165.865	165.11
chr12	6772682	163.63	153.32
chr12	6772683	169.41	165.11
chr12	6772684	170.795	173.2
chr12	6772685	155.535	150.8
chr12	6772686	164.265	165.11
chr12	6772687	173.295	165.11
chr12	6772688	174.115	178.61
chr12	6772689	174.125	173.2
chr12	6772690	139.04	135.31
chr12	6772691	168.22	171.43
chr12	6772692	170.945	173.71
chr12	6772693	174.035	178.61
chr12	6772694	144.23	136.06
chr12	6772695	166.76	173.71
chr12	6772696	144.155	146.14
chr12	6772697	167.625	157.08
chr12	6772698	149.355	151.05
chr12	6772699	166.42	162.87
chr12	6772700	173.25	159.65
chr12	6772701	144.31	130.3
chr12	6772702	148.7	146.58
chr12	6772703	150.555	149.67
chr12	6772704	154.28	146.58
chr12	6772705	163.125	146.78
chr12	6772706	164.64	149.67
chr12	6772707	165.98	154.5
chr12	6772708	147.585	129.9
chr12	6772709	160.73	149.67
chr12	6772710	148.06	128.99
chr12	6772711	162.605	149.67
chr12	6772712	168.765	162.4
chr12	6772713	154.99	146.58
chr12	6772714	152.895	146.58
chr12	6772715	155.235	160.72
chr12	6772716	155.365	160.72
chr12	6772717	159.335	162.87
chr12	6772718	155.02	160.72
chr12	6772719	162.815	150
chr12	6772720	166.41	151.93
chr12	6772721	166.47	162.87
chr12	6772722	153.47	160.72
chr12	6772723	155.155	150.8
chr12	6772724	160.85	158.6
chr12	6772725	154.605	151.05
chr12	6772726	159.14	159.65
chr12	6772727	162.78	157.08
chr12	6772728	160.1	160.72
chr12	6772729	150.8	146.58
chr12	6772730	151.075	139.4
chr12	6772731	142.015	136.06
chr12	6772732	140.92	139.29
chr12	6772733	153.48	149.67
chr12	6772734	153.46	143.5
chr12	6772735	157.855	162.87
chr12	6772736	157.635	159.93
chr12	6772737	137.095	137.06
chr12	6772738	137.045	128.75
chr12	6772739	146.335	136.06
chr12	6772740	147.845	139.29
chr12	6772741	129.755	136.06
chr12	6772742	138.4	128.57
chr12	6772743	140.115	129.62
chr12	6772744	106.8	108.85
chr12	6772745	133.625	125.66
chr12	6772746	133.07	128.39
chr12	6772747	110.975	115.28
chr12	6772748	130.78	136.06
chr12	6772749	134.895	130.3
chr12	6772750	136.51	130.3
chr12	6772751	116.025	112.34
chr12	6772752	132.13	115.88
chr12	6772753	117.935	110.04
chr12	6772754	129.75	130.3
chr12	6772755	123.975	115.28
chr12	6772756	117.6	112.34
chr12	6772757	127.445	122.46
chr12	6772758	114.805	109.65
chr12	6772759	117.95	120.52
chr12	6772760	112.69	103.7
chr12	6772761	112.695	108.85
chr12	6772762	118.585	108.85
chr12	6772763	111.095	95.94
chr12	6772764	114.795	110.04
chr12	6772765	115.765	103.7
chr12	6772766	110.605	95.06
chr12	6772767	113.405	103.7
chr12	6772768	113.195	108.85
chr12	6772769	103.93	91.39
chr12	6772770	106.14	108.85
chr12	6772771	106.01	105.73
chr12	6772772	92.19	96.43
chr12	6772773	100.635	102.84
chr12	6772774	99.18	99.56
chr12	6772775	100.805	103.7
chr12	6772776	99.62	104.4
chr12	6772777	98.9	104.8
chr12	6772778	99.66	95.24
chr12	6772779	66.02	58
chr12	6772780	88.21	79.96
chr12	6772781	89.405	83.84
chr12	6772782	91.015	82.24
chr12	6772783	92.005	83.84
chr12	6772784	90.09	89.08
chr12	6772785	89.205	83.84
chr12	6772786	65.255	58.48
chr12	6772787	81.365	77.27
chr12	6772788	84.33	82.24
chr12	6772789	62.76	60.42
chr12	6772790	79.35	72.78
chr12	6772791	63.48	60.97
chr12	6772792	68.81	64.39
chr12	6772793	79.91	77.27
chr12	6772794	81.355	77.27
chr12	6772795	81.235	77.27
chr12	6772796	78.555	75.52
chr12	6772797	78.825	75.52
chr12	6772798	60.77	58
chr12	6772799	62.53	57.16
chr12	6772800	65.575	67.97
chr12	6772801	66.305	64.39
chr12	6772802	70.325	68.96
chr12	6772803	62.78	60.42
chr12	6772804	66.52	58.98
chr12	6772805	68.74	62.38
chr12	6772806	70.16	67.97
chr12	6772807	66.39	58
chr12	6772808	68.095	64.78
chr12	6772809	64.495	57.47
chr12	6772810	62.435	55.28
chr12	6772811	66.125	63.21
chr12	6772812	68.34	62.38
chr12	6772813	61.39	58.11
chr12	6772814	66.06	57.47
chr12	6772815	68.45	63.21
chr12	6772816	62.35	58
chr12	6772817	64.37	57.47
chr12	6772818	65.47	58.98
chr12	6772819	67.765	58.98
chr12	6772820	66.455	59.02
chr12	6772821	67.99	59.02
chr12	6772822	67.73	65.15
chr12	6772823	69.705	64.39
chr12	6772824	69.655	64.39
chr12	6772825	70.295	64.39
chr12	6772826	72.09	64.5
chr12	6772827	70.655	64.39
chr12	6772828	72.95	64.5
chr12	6772829	72.28	76.22
chr12	6772830	73.34	68.81
chr12	6772831	75.625	73.71
chr12	6772832	73.765	73.71
chr12	6772833	75.735	77.27
chr12	6772834	70.45	65.15
chr12	6772835	73.56	72.78
chr12	6772836	72.4	73.71
chr12	6772837	73.185	68.96
chr12	6772838	74.9	75.52
chr12	6772839	70.04	64.78
chr12	6772840	71.87	68.54
chr12	6772841	69.37	68.54
chr12	6772842	71.185	68.03
chr12	6772843	71.31	63.02
chr12	6772844	67.83	65.15
chr12	6772845	67.88	57.47
chr12	6772846	67.63	63.02
chr12	6772847	70.34	65.15
chr12	6772848	70.585	63.02
chr12	6772849	69.865	64.39
chr12	6772850	71.205	68.12
chr12	6772851	67.695	60.42
chr12	6772852	69.7	65.15
chr12	6772853	66.495	58.98
chr12	6772854	66.975	60.42
chr12	6772855	69.7	65.15
chr12	6772856	70.075	65.15
chr12	6772857	72.415	68.03
chr12	6772858	72.55	68.81
chr12	6772859	71.52	68.03
chr12	6772860	65.755	56.8
chr12	6772861	66.61	62.38
chr12	6772862	63.69	56.8
chr12	6772863	65.775	59.54
chr12	6772864	65.03	62.38
chr12	6772865	65.915	58.98
chr12	6772866	65.73	57.47
chr12	6772867	66.87	62.38
chr12	6772868	66.205	58.98
chr12	6772869	66.28	62.38
chr12	6772870	67.25	62.38
chr12	6772871	68.58	62.38
chr12	6772872	67.895	59.54
chr12	6772873	67.625	62.38
chr12	6772874	65.26	57.47
chr12	6772875	65.47	57.47
chr12	6772876	65.835	54.83
chr12	6772877	66.06	57.47
chr12	6772878	66.285	54.83
chr12	6772879	66.74	57.47
chr12	6772880	66.59	57.47
chr12	6772881	66.795	54.02
chr12	6772882	67.435	63.02
chr12	6772883	67.26	64.39
chr12	6772884	67.325	64.39
chr12	6772885	67.845	63.02
chr12	6772886	68.12	64.39
chr12	6772887	68.045	64.5
chr12	6772888	67.98	64.39
chr12	6772889	67.59	64.5
chr12	6772890	67.26	63.02
chr12	6772891	67.16	68.81
chr12	6772892	66.555	68.53
chr12	6772893	66.865	68.81
chr12	6772894	67.47	68.81
chr12	6772895	66.315	64.5
chr12	6772896	64.33	59.54
chr12	6772897	65.01	64.5
chr12	6772898	65.735	64.5
chr12	6772899	66.19	62.38
chr12	6772900	65.73	62.38
chr12	6772901	66.16	62.38
chr12	6772902	65.61	62.38
chr12	6772903	65.565	54.83
chr12	6772904	65.665	57.47
chr12	6772905	67.865	62.38
chr12	6772906	67.615	65.15
chr12	6772907	69.495	77.77
chr12	6772908	71.185	72.78
chr12	6772909	70.51	68.12
chr12	6772910	71.025	69.13
chr12	6772911	25.57	32.57
chr12	6772912	25.12	27.01
chr12	6772913	25.12	30.21
chr12	6772914	25.09	30.21
chr12	6772915	25.105	30.21
chr12	6772916	25.315	30.21
chr12	6772917	26.27	27.21
chr12	6772918	26.205	32.57
chr12	6772919	25.95	30.21
chr12	6772920	25.945	30.21
chr12	6772921	25.035	27.01
chr12	6772922	23.63	27.06
chr12	6772923	23.83	27.06
chr12	6772924	23.72	27.06
chr12	6772925	23.97	27.06
chr12	6772926	25.7	29.49
chr12	6772927	26.28	27.21
chr12	6772928	26.8	29.49
chr12	6772929	26.63	29.49
chr12	6772930	25.875	34.48
chr12	6772931	26.415	27.21
chr12	6772932	26.41	27.21
chr12	6772933	27	27.52
chr12	6772934	27.12	27.21
chr12	6772935	27.51	27.21
chr12	6772936	27.39	27.21
chr12	6772937	27.16	29.49
chr12	6772938	27.335	27.21
chr12	6772939	27.56	27.21
chr12	6772940	27.86	29.49
chr12	6772941	28.155	29.49
chr12	6772942	28.345	29.49
chr12	6772943	28.32	29.49
chr12	6772944	28.06	29.49
chr12	6772945	27.68	29.49
chr12	6772946	27.26	27.06
chr12	6772947	27.26	29.49
chr12	6772948	27.655	27.06
chr12	6772949	27.925	29.49
chr12	6772950	27.56	29.49
chr12	6772951	26.99	29.49
chr12	6772952	27.31	29.49
chr12	6772953	26.59	34.48
chr12	6772954	23.325	27.52
chr12	6772955	26.8	29.49
chr12	6772956	26.1	34.48
chr12	6772957	25.635	30.69
chr12	6772958	25.42	22.69
chr12	6772959	24.865	29.49
chr12	6772960	24.81	30.69
chr12	6772961	24.605	27.52
chr12	6772962	24.75	28.95
chr12	6772963	24.98	29.49
chr12	6772964	25.31	32.57
chr12	6772965	25.36	32.48
chr12	6772966	25.585	34.48
chr12	6772967	25.12	36.01
chr12	6772968	25.595	34.48
chr12	6772969	23.995	29.51
chr12	6772970	24.89	34.48
chr12	6772971	24.93	36.01
chr12	6772972	25.49	36.01
chr12	6772973	25.475	36.5
chr12	6772974	26.025	36.5
chr12	6772975	26.335	34.48
chr12	6772976	26.045	36.01
chr12	6772977	25.745	37.26
chr12	6772978	25.61	34.48
chr12	6772979	25.215	36.01
chr12	6772980	25.41	30.66
chr12	6772981	25.13	30.21
chr12	6772982	25.31	30.66
chr12	6772983	24.91	30.21
chr12	6772984	24.53	30.21
chr12	6772985	24.3	27.52
chr12	6772986	24.52	29.49
chr12	6772987	24.19	30.21
chr12	6772988	24.13	29.49
chr12	6772989	23.84	30.21
chr12	6772990	24.38	29.2
chr12	6772991	24.89	29.49
chr12	6772992	24.96	29.49
chr12	6772993	24.05	30.21
chr12	6772994	24.58	30.21
chr12	6772995	24.31	30.21
chr12	6772996	23.54	27.01
chr12	6772997	23.91	28.42
chr12	6772998	24.42	30.21
chr12	6772999	24.475	30.21
chr12	6773000	24.61	30.66
chr12	6773001	25.125	30.9
chr12	6773002	25.81	30.69
chr12	6773003	26.01	34.04
chr12	6773004	25.655	30.66
chr12	6773005	26.18	34.04
chr12	6773006	26.21	34.04
chr12	6773007	26.285	30.9
chr12	6773008	26.515	30.9
chr12	6773009	26.26	30.66
chr12	6773010	26.05	29.49
chr12	6773011	25.645	28.33
chr12	6773012	25.73	26.68
chr12	6773013	26.53	29.49
chr12	6773014	26.6	25.92
chr12	6773015	27.44	30.66
chr12	6773016	27.325	34.3
chr12	6773017	27.915	34.04
chr12	6773018	27.67	30.69
chr12	6773019	27.57	30.69
chr12	6773020	27.47	32.48
chr12	6773021	27.71	34.48
chr12	6773022	28.39	34.04
chr12	6773023	28.265	32.57
chr12	6773024	28.715	34.04
chr12	6773025	28.5	34.48
chr12	6773026	28.995	34.48
chr12	6773027	29.38	32.57
chr12	6773028	29.67	32.57
chr12	6773029	29.4	32.57
chr12	6773030	29.5	32.57
chr12	6773031	29.32	30.69
chr12	6773032	29.185	29.2
chr12	6773033	29.395	29.2
chr12	6773034	30.17	31.61
chr12	6773035	30.36	31.61
chr12	6773036	30.475	31.61
chr12	6773037	30.44	32.57
chr12	6773038	30.81	31.61
chr12	6773039	31.475	34.04
chr12	6773040	31.095	31.61
chr12	6773041	30.73	31.61
chr12	6773042	30.73	32.14
chr12	6773043	30.84	32.48
chr12	6773044	29.97	32.48
chr12	6773045	30.69	32.48
chr12	6773046	30.53	32.48
chr12	6773047	31.58	32.48
chr12	6773048	32.38	37.26
chr12	6773049	32.335	37.89
chr12	6773050	30.985	36.68
chr12	6773051	29.685	36.68
chr12	6773052	29.45	34.57
chr12	6773053	29.59	37.26
chr12	6773054	29.63	37.26
chr12	6773055	29.92	41.28
chr12	6773056	29.665	37.76
chr12	6773057	29.93	36.68
chr12	6773058	29.58	32.57
chr12	6773059	29.765	36.68
chr12	6773060	29.58	38.6
chr12	6773061	29.055	37.26
chr12	6773062	28.19	37.26
chr12	6773063	28.575	37.26
chr12	6773064	29.065	38.6
chr12	6773065	28.94	38.6
chr12	6773066	28.705	38.6
chr12	6773067	28.53	36.68
chr12	6773068	28.91	37.26
chr12	6773069	28.91	39.32
chr12	6773070	28.96	36.85
chr12	6773071	29.2	36.85
chr12	6773072	29.22	34.04
chr12	6773073	29.295	39.32
chr12	6773074	29.515	37.9
chr12	6773075	30.35	39.32
chr12	6773076	30.35	36.85
chr12	6773077	30.04	37.76
chr12	6773078	30.12	39.32
chr12	6773079	29.86	37.26
chr12	6773080	29.975	37.26
chr12	6773081	30.61	36.85
chr12	6773082	30.525	34.04
chr12	6773083	31.09	34.04
chr12	6773084	30.015	32.48
chr12	6773085	29.21	32.48
chr12	6773086	30.04	37.26
chr12	6773087	29.835	34.57
chr12	6773088	29.19	34.04
chr12	6773089	29.625	31.61
chr12	6773090	29.22	32.57
chr12	6773091	29.035	31.61
chr12	6773092	29.47	34.04
chr12	6773093	29.22	34.04
chr12	6773094	28.8	34.04
chr12	6773095	28.07	31.44
chr12	6773096	28.71	31.44
chr12	6773097	28.07	31.44
chr12	6773098	28.36	31.19
chr12	6773099	28.54	28.95
chr12	6773100	29.28	30.21
chr12	6773101	29.11	31.19
chr12	6773102	28.96	30.21
chr12	6773103	29.085	31.19
chr12	6773104	28.665	29.51
chr12	6773105	28.755	31.19
chr12	6773106	29.16	31.19
chr12	6773107	28.14	31.19
chr12	6773108	28.855	30.21
chr12	6773109	28.875	30.21
chr12	6773110	29.19	31.19
chr12	6773111	28.625	30.21
chr12	6773112	29.35	31.44
chr12	6773113	29.035	31.44
chr12	6773114	28.825	31.44
chr12	6773115	28.53	31.44
chr12	6773116	28.705	32.57
chr12	6773117	28.365	32.57
chr12	6773118	28.415	31.44
chr12	6773119	29.115	31.44
chr12	6773120	28.86	31.44
chr12	6773121	28.955	30.49
chr12	6773122	28.9	34.04
chr12	6773123	29.095	30.49
chr12	6773124	28.195	31.44
chr12	6773125	27.92	28.42
chr12	6773126	27.485	25.76
chr12	6773127	27.805	30.21
chr12	6773128	27.27	27.64
chr12	6773129	27.76	29.51
chr12	6773130	27.995	31.44
chr12	6773131	27.71	31.44
chr12	6773132	27.34	30.49
chr12	6773133	28.1	31.44
chr12	6773134	27.365	31.44
chr12	6773135	27.725	31.44
chr12	6773136	26.965	37.26
chr12	6773137	25.885	29.51
chr12	6773138	26.805	30.49
chr12	6773139	26.55	28.42
chr12	6773140	26.505	31.1
chr12	6773141	26.335	37.9
chr12	6773142	25.965	30.21
chr12	6773143	25.54	31.19
chr12	6773144	25.98	31.19
chr12	6773145	25.955	31.19
chr12	6773146	25.335	31.19
chr12	6773147	26.245	31.19
chr12	6773148	25.58	31.19
chr12	6773149	26.415	31.19
chr12	6773150	25.96	28.42
chr12	6773151	25.32	29.51
chr12	6773152	25	31.19
chr12	6773153	24.31	31.19
chr12	6773154	24.625	31.19
chr12	6773155	23.99	26.2
chr12	6773156	24.66	31.19
chr12	6773157	23.96	27.64
chr12	6773158	23.965	31.61
chr12	6773159	23.75	27.64
chr12	6773160	23.43	31.19
chr12	6773161	23.485	31.19
chr12	6773162	23.835	35.54
chr12	6773163	22.16	29.51
chr12	6773164	22.925	31.61
chr12	6773165	22.695	31.61
chr12	6773166	22.76	29.51
chr12	6773167	23.02	29.51
chr12	6773168	21.72	27.64
chr12	6773169	21.7	27.64
chr12	6773170	21.48	27.64
chr12	6773171	21.055	26.2
chr12	6773172	21.635	26.2
chr12	6773173	21.19	26.2
chr12	6773174	20.41	23.23
chr12	6773175	21.47	28.42
chr12	6773176	20.64	28.42
chr12	6773177	22.06	28.42
chr12	6773178	21.19	25.92
chr12	6773179	21.12	23.59
chr12	6773180	21.14	25.92
chr12	6773181	21.44	23.59
chr12	6773182	20.545	25.92
chr12	6773183	21.31	25.92
chr12	6773184	20.475	23.69
chr12	6773185	20.8	23.69
chr12	6773186	19.995	23.69
chr12	6773187	20.81	23.59
chr12	6773188	21.04	23.59
chr12	6773189	20.46	23.59
chr12	6773190	20.305	23.23
chr12	6773191	21.735	23.59
chr12	6773192	63.955	58
chr12	6773193	64.755	58
chr12	6773194	63.88	58
chr12	6773195	63.805	58
chr12	6773196	64.14	58
chr12	6773197	63.39	56.84
chr12	6773198	63.425	54.02
chr12	6773199	61.685	54.42
chr12	6773200	63.16	58
chr12	6773201	61.95	56.84
chr12	6773202	62.17	56.84
chr12	6773203	62.47	59.02
chr12	6773204	60.335	59.02
chr12	6773205	60.46	59.02
chr12	6773206	60.32	59.02
chr12	6773207	60.135	59.02
chr12	6773208	58.78	63.02
chr12	6773209	59.8	59.02
chr12	6773210	58.545	57.47
chr12	6773211	58.135	57.47
chr12	6773212	59.27	57.47
chr12	6773213	61.45	63.02
chr12	6773214	61.24	65.15
chr12	6773215	61.04	63.02
chr12	6773216	59.795	63.02
chr12	6773217	60.665	63.02
chr12	6773218	60.93	62.2
chr12	6773219	61.1	63.02
chr12	6773220	61.54	59.02
chr12	6773221	62.45	59.02
chr12	6773222	63.34	57.47
chr12	6773223	62.92	59.02
chr12	6773224	62.44	59.02
chr12	6773225	61.29	59.02
chr12	6773226	61.8	59.02
chr12	6773227	61.695	59.02
chr12	6773228	61.56	59.02
chr12	6773229	62.345	59.02
chr12	6773230	62.22	59.02
chr12	6773231	61.58	59.02
chr12	6773232	60.705	51.52
chr12	6773233	61.53	52.87
chr12	6773234	62.22	59.02
chr12	6773235	62.03	56.84
chr12	6773236	63.27	59.02
chr12	6773237	62.69	59.02
chr12	6773238	63.59	62.1
chr12	6773239	63.545	59.02
chr12	6773240	63.24	60.42
chr12	6773241	65.845	65.15
chr12	6773242	64.845	60.42
chr12	6773243	64.07	60.42
chr12	6773244	63.895	59.02
chr12	6773245	64.535	59.02
chr12	6773246	65.23	60.42
chr12	6773247	64.58	62.1
chr12	6773248	65	62.1
chr12	6773249	66.585	62.1
chr12	6773250	66.74	62.38
chr12	6773251	66.7	58.98
chr12	6773252	66.96	62.38
chr12	6773253	66.84	60.42
chr12	6773254	66.715	59.02
chr12	6773255	65.33	59.02
chr12	6773256	66.425	59.02
chr12	6773257	67.81	59.02
chr12	6773258	66.345	58.98
chr12	6773259	68.02	59.02
chr12	6773260	67.1	58.98
chr12	6773261	66.495	54.83
chr12	6773262	66.885	58
chr12	6773263	64.995	55.28
chr12	6773264	65.45	63.02
chr12	6773265	65.43	63.02
chr12	6773266	64.44	63.02
chr12	6773267	64.89	62.88
chr12	6773268	63.6	62.1
chr12	6773269	63.325	60.42
chr12	6773270	65.59	62.38
chr12	6773271	66.72	62.38
chr12	6773272	65.535	58
chr12	6773273	66.83	62.38
chr12	6773274	65.33	63.02
chr12	6773275	64.215	56.74
chr12	6773276	65.08	56.74
chr12	6773277	66.895	63.02
chr12	6773278	66.97	62.38
chr12	6773279	67.085	62.38
chr12	6773280	67.42	62.38
chr12	6773281	67.635	62.38
chr12	6773282	64.855	56.74
chr12	6773283	66.435	62.2
chr12	6773284	66.8	59.54
chr12	6773285	65.275	59.54
chr12	6773286	66.16	60.42
chr12	6773287	75.595	69.6
chr12	6773288	74.08	68.08
chr12	6773289	74.835	68.81
chr12	6773290	77.305	69.6
chr12	6773291	76.39	69.6
chr12	6773292	78.62	69.7
chr12	6773293	78.005	69.7
chr12	6773294	78.86	69.7
chr12	6773295	77.81	69.7
chr12	6773296	78.405	69.7
chr12	6773297	76.995	71.04
chr12	6773298	76.75	69.6
chr12	6773299	78.86	69.7
chr12	6773300	78.385	69.7
chr12	6773301	78.28	69.7
chr12	6773302	78.795	69.7
chr12	6773303	78.565	69.7
chr12	6773304	77.495	69.7
chr12	6773305	76.355	69.7
chr12	6773306	77.615	69.6
chr12	6773307	75.435	69.7
chr12	6773308	77.285	69.6
chr12	6773309	78.12	69.7
chr12	6773310	75.99	69.7
chr12	6773311	76.16	69.6
chr12	6773312	74.545	68.59
chr12	6773313	73.73	68.81
chr12	6773314	73.765	71.04
chr12	6773315	71.935	69.7
chr12	6773316	74.005	69.7
chr12	6773317	73.33	72.41
chr12	6773318	76.17	73.71
chr12	6773319	74.04	71.04
chr12	6773320	74.075	71.04
chr12	6773321	75.03	73.71
chr12	6773322	76.11	78.64
chr12	6773323	77.67	78.64
chr12	6773324	76.45	77.87
chr12	6773325	76.165	78.64
chr12	6773326	76.335	78.64
chr12	6773327	75.25	70.36
chr12	6773328	74.415	70.36
chr12	6773329	76.62	70.76
chr12	6773330	75.685	70.76
chr12	6773331	76.685	82.56
chr12	6773332	76.985	80.46
chr12	6773333	77.04	80.46
chr12	6773334	75.645	79.43
chr12	6773335	76.01	79.43
chr12	6773336	74.655	79.43
chr12	6773337	75.525	79.43
chr12	6773338	72.485	79.43
chr12	6773339	73.555	79.43
chr12	6773340	17.425	18.01
chr12	6773341	17.36	19.05
chr12	6773342	17.595	19.66
chr12	6773343	17.58	19.05
chr12	6773344	17.58	18.01
chr12	6773345	17.71	19.05
chr12	6773346	17.52	18.01
chr12	6773347	17.445	19.05
chr12	6773348	17.425	19.05
chr12	6773349	17.74	19.05
chr12	6773350	18.105	23.59
chr12	6773351	17.74	21.65
chr12	6773352	17.595	25.25
chr12	6773353	17.81	23.59
chr12	6773354	18.47	25.25
chr12	6773355	17.94	21.65
chr12	6773356	18.15	23.59
chr12	6773357	18.46	21.65
chr12	6773358	18.275	21.65
chr12	6773359	18.145	23.59
chr12	6773360	18.7	25.25
chr12	6773361	18.56	25.25
chr12	6773362	18.68	25.25
chr12	6773363	18.985	23.39
chr12	6773364	18.82	23.23
chr12	6773365	18.56	21.65
chr12	6773366	18.15	20.73
chr12	6773367	18.18	17.7
chr12	6773368	18.75	20.73
chr12	6773369	18.91	18.95
chr12	6773370	19.275	20.73
chr12	6773371	19.77	20.73
chr12	6773372	19.96	21.43
chr12	6773373	19.91	20.73
chr12	6773374	19.59	21.43
chr12	6773375	19.23	20.73
chr12	6773376	19.375	21.43
chr12	6773377	20.115	21.43
chr12	6773378	20.33	21.43
chr12	6773379	20.3	21.43
chr12	6773380	20.37	21.43
chr12	6773381	20.23	20.73
chr12	6773382	19.935	20.73
chr12	6773383	20.765	22.86
chr12	6773384	20.2	21.43
chr12	6773385	20.55	22.86
chr12	6773386	20	18.95
chr12	6773387	19.615	22.86
chr12	6773388	20.7	22.86
chr12	6773389	20.7	23.2
chr12	6773390	21	23.2
chr12	6773391	21.19	22.86
chr12	6773392	20.51	25.25
chr12	6773393	21.445	23.2
chr12	6773394	19.38	21.43
chr12	6773395	20.42	25.25
chr12	6773396	20.305	23.2
chr12	6773397	20.605	25.92
chr12	6773398	20.065	25.25
chr12	6773399	19.955	25.25
chr12	6773400	19.9	27.29
chr12	6773401	19.72	25.92
chr12	6773402	19.72	25.92
chr12	6773403	19.41	25.25
chr12	6773404	18.86	27.29
chr12	6773405	18.43	23.39
chr12	6773406	18.405	27.29
chr12	6773407	18.33	25.92
chr12	6773408	17.69	25.25
chr12	6773409	18	25.25
chr12	6773410	17.73	25.92
chr12	6773411	17.48	25.25
chr12	6773412	17.075	25.25
chr12	6773413	17.4	27.64
chr12	6773414	17.35	27.64
chr12	6773415	16.95	25.92
chr12	6773416	16.945	23.39
chr12	6773417	16.55	23.2
chr12	6773418	16.3	22.99
chr12	6773419	16.335	23.2
chr12	6773420	16.275	23.2
chr12	6773421	16.74	21.79
chr12	6773422	16.575	23.2
chr12	6773423	16.19	23.2
chr12	6773424	16.08	22.99
chr12	6773425	16.025	25.76
chr12	6773426	15.695	21.79
chr12	6773427	16.345	22.99
chr12	6773428	16.12	21.07
chr12	6773429	16.42	21.79
chr12	6773430	16.55	22.99
chr12	6773431	16.315	21.79
chr12	6773432	17.23	22.99
chr12	6773433	16.54	21.79
chr12	6773434	17.035	22.99
chr12	6773435	17.235	25.92
chr12	6773436	17.47	25.92
chr12	6773437	17.35	22.99
chr12	6773438	17.725	25.92
chr12	6773439	17.47	23.2
chr12	6773440	17.405	25.92
chr12	6773441	16.75	23.2
chr12	6773442	16.695	25.92
chr12	6773443	16.9	22.99
chr12	6773444	17.105	23.2
chr12	6773445	17.57	25.92
chr12	6773446	17.13	22.85
chr12	6773447	17.355	22.85
chr12	6773448	17.27	22.85
chr12	6773449	17.13	25.92
chr12	6773450	17.425	31.19
chr12	6773451	17.95	31.19
chr12	6773452	17.91	27.41
chr12	6773453	18.16	27.29
chr12	6773454	17.805	29.49
chr12	6773455	17.94	26.15
chr12	6773456	17.53	26.15
chr12	6773457	17.85	26.15
chr12	6773458	17.53	25.92
chr12	6773459	17.85	25.92
chr12	6773460	18.045	29.49
chr12	6773461	18.025	26.15
chr12	6773462	17.57	26.15
chr12	6773463	17.59	26.15
chr12	6773464	17.44	30.69
chr12	6773465	17.435	30.69
chr12	6773466	17.9	30.69
chr12	6773467	17.535	26.15
chr12	6773468	17.935	30.69
chr12	6773469	17.82	31.19
chr12	6773470	18.155	30.69
chr12	6773471	17.39	27.64
chr12	6773472	17.41	30.66
chr12	6773473	17.32	28.42
chr12	6773474	17.735	27.64
chr12	6773475	17.31	27.64
chr12	6773476	17.66	26.15
chr12	6773477	17.38	28.42
chr12	6773478	17.5	26.15
chr12	6773479	17.21	23.2
chr12	6773480	17.51	27.64
chr12	6773481	17.805	25.75
chr12	6773482	17.54	28.33
chr12	6773483	17.39	27.29
chr12	6773484	17.54	27.29
chr12	6773485	17.19	20.79
chr12	6773486	17.64	22.73
chr12	6773487	17.77	23.2
chr12	6773488	17.375	19.66
chr12	6773489	17.15	22.73
chr12	6773490	17.285	22.73
chr12	6773491	17.62	23.39
chr12	6773492	17.41	23.39
chr12	6773493	17.98	25.75
chr12	6773494	17.44	19.66
chr12	6773495	17.025	23.39
chr12	6773496	17.135	23.39
chr12	6773497	16.78	23.39
chr12	6773498	16.395	27.64
chr12	6773499	16.61	23.39
chr12	6773500	17.1	23.39
chr12	6773501	16.415	23.2
chr12	6773502	16.455	22.73
chr12	6773503	16.575	27.64
chr12	6773504	15.94	22.73
chr12	6773505	14.77	22.73
chr12	6773506	15.38	27.64
chr12	6773507	14.84	22.73
chr12	6773508	14.85	25.92
chr12	6773509	14.405	18.43
chr12	6773510	15.1	19.66
chr12	6773511	14.43	19.66
chr12	6773512	15.14	22.73
chr12	6773513	14.35	25.92
chr12	6773514	14.49	24.33
chr12	6773515	14.49	25.92
chr12	6773516	14.11	19.3
chr12	6773517	13.97	22.73
chr12	6773518	14	20.44
chr12	6773519	13.67	15.59
chr12	6773520	13.29	17.7
chr12	6773521	13.65	19.49
chr12	6773522	13.715	20.44
chr12	6773523	13.95	19.3
chr12	6773524	13.49	18.43
chr12	6773525	13.495	17.28
chr12	6773526	14.485	20.44
chr12	6773527	13.67	20.44
chr12	6773528	14.365	20.44
chr12	6773529	13.245	15.35
chr12	6773530	14.215	17.7
chr12	6773531	14.37	17.7
chr12	6773532	13.52	14.21
chr12	6773533	14.3	15.24
chr12	6773534	13.86	14.21
chr12	6773535	14.03	17.7
chr12	6773536	14.445	14.21
chr12	6773537	14.21	14.21
chr12	6773538	14.58	14.21
chr12	6773539	14.49	14.21
chr12	6773540	14.145	18.93
chr12	6773541	14.5	19.3
chr12	6773542	14.66	19.3
chr12	6773543	14.6	19.3
chr12	6773544	14.9	19.3
chr12	6773545	14.765	19.66
chr12	6773546	14.48	20.44
chr12	6773547	14.48	21.79
chr12	6773548	14.835	21.79
chr12	6773549	15.12	19.66
chr12	6773550	14.675	23.39
chr12	6773551	14.98	21.79
chr12	6773552	15.21	23.39
chr12	6773553	14.91	19.66
chr12	6773554	14.56	19.66
chr12	6773555	15.14	21.79
chr12	6773556	13.96	19.66
chr12	6773557	14.575	19.66
chr12	6773558	14	19.66
chr12	6773559	14.57	21.43
chr12	6773560	14.07	19.66
chr12	6773561	14.13	19.49
chr12	6773562	14.415	19.66
chr12	6773563	14.21	20.44
chr12	6773564	14.51	21.43
chr12	6773565	14.69	19.66
chr12	6773566	14.56	20.44
chr12	6773567	14.65	20.44
chr12	6773568	14.8	22.86
chr12	6773569	15.2	23.39
chr12	6773570	14.55	22.99
chr12	6773571	14.895	23.2
chr12	6773572	14.56	22.86
chr12	6773573	14.93	23.39
chr12	6773574	14.485	22.86
chr12	6773575	14.28	21.79
chr12	6773576	14.385	19.66
chr12	6773577	14.22	19.66
chr12	6773578	14.43	19.66
chr12	6773579	14.38	22.86
chr12	6773580	14.465	21.79
chr12	6773581	14.1	22.86
chr12	6773582	14.135	23.39
chr12	6773583	14.46	23.39
chr12	6773584	14.17	23.39
chr12	6773585	14.06	22.86
chr12	6773586	14	22.99
chr12	6773587	13.91	22.86
chr12	6773588	13.73	22.99
chr12	6773589	13.81	22.99
chr12	6773590	13.885	22.99
chr12	6773591	13.8	22.99
chr12	6773592	13.73	22.99
chr12	6773593	13.49	22.99
chr12	6773594	13.52	22.99
chr12	6773595	13.155	22.86
chr12	6773596	13.02	18.43
chr12	6773597	13.585	22.86
chr12	6773598	12.92	21.07
chr12	6773599	13.28	22.86
chr12	6773600	12.99	19.05
chr12	6773601	13	21.07
chr12	6773602	13	21.07
chr12	6773603	12.53	18.43
chr12	6773604	12.355	18.43
chr12	6773605	12.285	18.95
chr12	6773606	12.53	18.95
chr12	6773607	12.33	21.07
chr12	6773608	12.17	18.95
chr12	6773609	11.99	19.49
chr12	6773610	11.61	18.43
chr12	6773611	11.05	19.49
chr12	6773612	11	15.1
chr12	6773613	11.01	15.72
chr12	6773614	11.21	15.72
chr12	6773615	11.085	15.72
chr12	6773616	11.075	15.35
chr12	6773617	10.55	15.1
chr12	6773618	10.42	14.21
chr12	6773619	10.67	15.35
chr12	6773620	10.675	15.35
chr12	6773621	10.43	15.35
chr12	6773622	10.515	15.35
chr12	6773623	10.04	15.1
chr12	6773624	9.965	15.35
chr12	6773625	10.45	15.35
chr12	6773626	10.22	15.35
chr12	6773627	10.13	15.35
chr12	6773628	10.28	15.35
chr12	6773629	10.285	15.35
chr12	6773630	10.19	15.35
chr12	6773631	10.08	15.1
chr12	6773632	10.1	15.35
chr12	6773633	10.11	15.35
chr12	6773634	10.1	13.71
chr12	6773635	9.95	15.1
chr12	6773636	9.99	13.71
chr12	6773637	9.92	15.1
chr12	6773638	9.845	15.1
chr12	6773639	9.435	15.1
chr12	6773640	9.31	14.21
chr12	6773641	9.17	15.1
chr12	6773642	9.17	15.1
chr12	6773643	9.265	13.71
chr12	6773644	9.11	15.1
chr12	6773645	9.14	15.1
chr12	6773646	9.18	15.1
chr12	6773647	8.93	13.71
chr12	6773648	8.665	13.71
chr12	6773649	7.54	13.71
chr12	6773650	7.01	11.7
chr12	6773651	7.055	11.7
chr12	6773652	6.645	13.71
chr12	6773653	6.635	11.7
chr12	6773654	6.645	13.71
chr12	6773655	6.645	13.71
chr12	6773656	5.93	13.71
chr12	6773657	5.37	11.7
chr12	6773658	5.945	11.7
chr12	6773659	5.38	11.6
chr12	6773660	5.515	11.6
chr12	6773661	5.38	9.47
chr12	6773662	4.815	11.6
chr12	6773663	4.84	11.6
chr12	6773664	4.33	11.6
chr12	6773665	0	11.6
chr12	6773666	0	11.6
chr12	6773667	0	9.65
chr12	6773668	0	11.6
chr12	6773669	0	9.47
chr12	6773670	0	11.6
chr12	6773671	0	11.6
chr12	6773672	0	9.47
chr12	6773673	0	9.21
chr12	6773674	0	9.47
chr12	6773675	0	9
chr12	6773676	0	9.47
chr12	6773677	0	9.47
chr12	6773678	0	9.47
chr12	6773679	0	9.47
chr12	6773680	0	9.21
chr12	6773681	0	9.47
chr12	6773682	0	9.47
chr12	6773683	0	9.47
chr12	6773684	0	9
chr12	6773685	0	9
chr12	6773686	0	9.21
chr12	6773687	0	7.62
chr12	6773688	0	7.55
chr12	6773689	0	7.55
chr12	6773690	0	0
chr12	6773691	0	0
chr12	6773692	0	0
chr12	6773693	0	0
chr12	6773694	0	0
chr12	6773695	0	0
chr12	6773696	0	0
chr12	6773697	51.78	46.4
chr12	6773698	52.355	46.4
chr12	6773699	52.505	48.67
chr12	6773700	52.8	51.98
chr12	6773701	53.62	54.42
chr12	6773702	53.86	58.97
chr12	6773703	53.065	51.98
chr12	6773704	53.325	52.87
chr12	6773705	53.51	51.98
chr12	6773706	54.045	51.98
chr12	6773707	52.655	51.85
chr12	6773708	53.31	51.98
chr12	6773709	51.495	51.85
chr12	6773710	52.315	48.86
chr12	6773711	52.64	51.98
chr12	6773712	52.77	51.98
chr12	6773713	51.805	51.98
chr12	6773714	51.375	51.98
chr12	6773715	50.675	51.98
chr12	6773716	51.505	51.85
chr12	6773717	51.535	51.98
chr12	6773718	52.745	52.68
chr12	6773719	50.66	51.98
chr12	6773720	49.815	51.98
chr12	6773721	49.21	46.47
chr12	6773722	48.43	46.47
chr12	6773723	46.045	46.04
chr12	6773724	45.95	46.04
chr12	6773725	47.89	46.04
chr12	6773726	48.305	46.47
chr12	6773727	48.79	49.15
chr12	6773728	49.225	46.04
chr12	6773729	46.835	46.04
chr12	6773730	47.515	43.3
chr12	6773731	46.71	48.86
chr12	6773732	47.685	46.04
chr12	6773733	47.625	46.47
chr12	6773734	48.085	46.47
chr12	6773735	49.795	51.52
chr12	6773736	50.15	46.47
chr12	6773737	48.955	46.47
chr12	6773738	48.255	48.42
chr12	6773739	47.81	48.67
chr12	6773740	48.15	45.01
chr12	6773741	48.46	45.01
chr12	6773742	46.055	43.21
chr12	6773743	49.04	45.98
chr12	6773744	45.415	42.63
chr12	6773745	49.885	45.98
chr12	6773746	50.965	51.52
chr12	6773747	51.53	45.01
chr12	6773748	50.97	45.01
chr12	6773749	50.48	45.01
chr12	6773750	51.49	45.69
chr12	6773751	50.4	43.3
chr12	6773752	48.2	45.01
chr12	6773753	50.26	45.69
chr12	6773754	49.045	45.69
chr12	6773755	50.7	52.68
chr12	6773756	51.075	52.68
chr12	6773757	52.12	51.85
chr12	6773758	48.575	48.67
chr12	6773759	51.945	51.52
chr12	6773760	52.135	56.84
chr12	6773761	47.83	54.83
chr12	6773762	52.05	54.83
chr12	6773763	51.94	56.84
chr12	6773764	47.09	45.01
chr12	6773765	51.11	52.68
chr12	6773766	51.085	48.67
chr12	6773767	51.245	52.68
chr12	6773768	50.97	48.67
chr12	6773769	50.26	51.98
chr12	6773770	52.31	48.86
chr12	6773771	52.115	48.86
chr12	6773772	52.45	51.98
chr12	6773773	50.15	51.85
chr12	6773774	52.09	51.98
chr12	6773775	51.11	51.98
chr12	6773776	52.91	46.04
chr12	6773777	53.735	48.67
chr12	6773778	54.02	48.86
chr12	6773779	55.67	48.86
chr12	6773780	55.255	51.98
chr12	6773781	55.79	48.86
chr12	6773782	56	51.98
chr12	6773783	54.99	51.98
chr12	6773784	55.13	48.86
chr12	6773785	53.105	51.98
chr12	6773786	52.37	48.86
chr12	6773787	54.915	48.86
chr12	6773788	51.985	48.86
chr12	6773789	55.66	48.86
chr12	6773790	54.91	48.86
chr12	6773791	54.075	48.86
chr12	6773792	53.44	48.86
chr12	6773793	55.13	52.68
chr12	6773794	55.465	48.67
chr12	6773795	53.85	42.14
chr12	6773796	54.63	45.69
chr12	6773797	52.525	45.69
chr12	6773798	54.745	46.07
chr12	6773799	55.86	52.68
chr12	6773800	55.515	54.83
chr12	6773801	54.625	54.83
chr12	6773802	56.14	60.83
chr12	6773803	55.88	60.83
chr12	6773804	56.75	48.67
chr12	6773805	55.72	60.83
chr12	6773806	57.255	65.15
chr12	6773807	60.285	65.15
chr12	6773808	66.065	68.18
chr12	6773809	66.07	68.18
chr12	6773810	66.145	68.08
chr12	6773811	64.035	58.97
chr12	6773812	66.49	62.88
chr12	6773813	66.475	61.39
chr12	6773814	67.105	61.39
chr12	6773815	67.43	61.39
chr12	6773816	67.175	61.39
chr12	6773817	67.675	58.97
chr12	6773818	69.55	61.39
chr12	6773819	69.77	61.39
chr12	6773820	70.2	61.39
chr12	6773821	68.13	61.39
chr12	6773822	70.84	61.39
chr12	6773823	72.3	61.39
chr12	6773824	72.145	59.02
chr12	6773825	70.735	60.83
chr12	6773826	70.085	54.83
chr12	6773827	68.485	56.84
chr12	6773828	70.64	58.97
chr12	6773829	70.8	58.97
chr12	6773830	71.225	65.15
chr12	6773831	71.03	57.47
chr12	6773832	71.85	60.83
chr12	6773833	71.48	61.39
chr12	6773834	70.915	60.83
chr12	6773835	71.52	65.15
chr12	6773836	72.865	63.21
chr12	6773837	72.66	63.21
chr12	6773838	73.715	63.21
chr12	6773839	74.375	62.2
chr12	6773840	72.245	62.2
chr12	6773841	72.84	62.2
chr12	6773842	71.47	62.2
chr12	6773843	71.79	62.2
chr12	6773844	73.18	62.2
chr12	6773845	74.205	62.2
chr12	6773846	74.715	62.2
chr12	6773847	74.62	62.2
chr12	6773848	76.045	59.02
chr12	6773849	75.03	59.02
chr12	6773850	76.32	63.02
chr12	6773851	76.39	63.21
chr12	6773852	73.65	63.21
chr12	6773853	75.48	63.21
chr12	6773854	75.18	63.21
chr12	6773855	74.3	63.21
chr12	6773856	76.015	63.21
chr12	6773857	75.72	63.21
chr12	6773858	73.735	63.21
chr12	6773859	73.025	63.21
chr12	6773860	74.53	63.21
chr12	6773861	73.31	63.21
chr12	6773862	75.905	63.21
chr12	6773863	76.255	63.21
chr12	6773864	76.78	63.21
chr12	6773865	76.955	65.15
chr12	6773866	76.875	63.21
chr12	6773867	76.805	63.02
chr12	6773868	76.18	63.02
chr12	6773869	76.53	63.02
chr12	6773870	75.795	63.02
chr12	6773871	74.825	59.02
chr12	6773872	75.335	59.02
chr12	6773873	73.095	58.98
chr12	6773874	75.02	60.83
chr12	6773875	76.685	60.83
chr12	6773876	77.965	60.83
chr12	6773877	79.845	60.49
chr12	6773878	81.44	65.15
chr12	6773879	81.42	60.83
chr12	6773880	80.22	61.39
chr12	6773881	79.875	62.38
chr12	6773882	76.98	60.49
chr12	6773883	81.58	63.21
chr12	6773884	79.785	62.38
chr12	6773885	80.995	62.38
chr12	6773886	85.435	71.04
chr12	6773887	85.68	71.04
chr12	6773888	88.525	73
chr12	6773889	88.94	71.04
chr12	6773890	89.045	73
chr12	6773891	87.685	70.36
chr12	6773892	86.205	68.81
chr12	6773893	87.315	73
chr12	6773894	88.57	73
chr12	6773895	88.895	76.73
chr12	6773896	90.76	81.19
chr12	6773897	90.015	77.77
chr12	6773898	90.36	77.77
chr12	6773899	90.76	81.64
chr12	6773900	90.48	81.19
chr12	6773901	90.125	81.64
chr12	6773902	88.955	81.19
chr12	6773903	88.995	81.19
chr12	6773904	87.67	77.77
chr12	6773905	88.98	77.77
chr12	6773906	89.19	82.24
chr12	6773907	89.505	82.24
chr12	6773908	90.92	82.56
chr12	6773909	90.33	81.64
chr12	6773910	89.75	82.56
chr12	6773911	91.21	83.17
chr12	6773912	91.165	82.56
chr12	6773913	92.57	81.64
chr12	6773914	93.385	82.24
chr12	6773915	94.19	81.19
chr12	6773916	95.395	82.24
chr12	6773917	94.605	82.24
chr12	6773918	92.965	81.19
chr12	6773919	95.31	81.64
chr12	6773920	95.435	82.24
chr12	6773921	95.84	82.56
chr12	6773922	96.47	85.25
chr12	6773923	95.73	85.25
chr12	6773924	94.13	85.25
chr12	6773925	94.95	82.56
chr12	6773926	93.99	85.25
chr12	6773927	91.915	81.44
chr12	6773928	92.57	85.25
chr12	6773929	91.985	77.77
chr12	6773930	91.49	81.64
chr12	6773931	92.12	81.64
chr12	6773932	89.63	81.19
chr12	6773933	86.49	75
chr12	6773934	87.575	79.43
chr12	6773935	87.045	75
chr12	6773936	87.57	82.24
chr12	6773937	87.525	82.56
chr12	6773938	86.76	85.17
chr12	6773939	86.455	85.17
chr12	6773940	86.565	81.64
chr12	6773941	87.5	85.17
chr12	6773942	86.76	81.64
chr12	6773943	87.375	82.24
chr12	6773944	88.115	85.17
chr12	6773945	86.905	85.17
chr12	6773946	88.24	81.19
chr12	6773947	88.84	77.27
chr12	6773948	86.315	75
chr12	6773949	89.88	81.19
chr12	6773950	87.845	81.19
chr12	6773951	90.54	81.19
chr12	6773952	88.755	85.25
chr12	6773953	88.895	77.97
chr12	6773954	87.73	77.97
chr12	6773955	90.39	79.43
chr12	6773956	91.305	81.19
chr12	6773957	92.34	77.27
chr12	6773958	94.13	77.27
chr12	6773959	94.22	79.43
chr12	6773960	93.2	77.27
chr12	6773961	91.87	77.27
chr12	6773962	92.68	79.43
chr12	6773963	91.02	79.43
chr12	6773964	92.645	81.19
chr12	6773965	91.04	81.19
chr12	6773966	93.305	81.19
chr12	6773967	93.845	81.19
chr12	6773968	90.715	81.19
chr12	6773969	91.41	79.43
chr12	6773970	91.44	73.75
chr12	6773971	91.35	73.75
chr12	6773972	90.33	70.36
chr12	6773973	90.27	85.77
chr12	6773974	90.435	81.03
chr12	6773975	88.775	81.03
chr12	6773976	92.145	86.6
chr12	6773977	92.455	86.6
chr12	6773978	93.595	86.6
chr12	6773979	92.55	86.6
chr12	6773980	96.77	81.19
chr12	6773981	96.48	86.6
chr12	6773982	96.85	86.6
chr12	6773983	98.1	90.9
chr12	6773984	99.305	86.6
chr12	6773985	98.835	86.6
chr12	6773986	100.545	85.25
chr12	6773987	99.53	86.6
chr12	6773988	99.375	86.6
chr12	6773989	97.88	86.6
chr12	6773990	98.89	85.25
chr12	6773991	99.02	86.6
chr12	6773992	100.035	97.43
chr12	6773993	97.655	92.01
chr12	6773994	99.74	97.43
chr12	6773995	99.935	97.43
chr12	6773996	100.96	92.01
chr12	6773997	101.945	83.17
chr12	6773998	101.64	97.43
chr12	6773999	102.37	97.43
chr12	6774000	100.76	90.9
chr12	6774001	95.405	83.17
chr12	6774002	0	0
chr12	6774003	0	0
chr12	6774004	0	0
chr12	6774005	0	0
chr12	6774006	0	0
chr12	6774007	0	0
chr12	6774008	0	0
chr12	6774009	0	0
chr12	6774010	0	0
chr12	6774011	0	0
chr12	6774012	0	0
chr12	6774013	0	0
chr12	6774014	0	0
chr12	6774015	0	0
chr12	6774016	0	0
chr12	6774017	0	0
chr12	6774018	0	0
chr12	6774019	0	0
chr12	6774020	0	0
chr12	6774021	0	0
chr12	6774022	0	0
chr12	6774023	0	0
chr12	6774024	0	0
chr12	6774025	0	0
chr12	6774026	0	0
chr12	6774027	0	0
chr12	6774028	0	0
chr12	6774029	0	0
chr12	6774030	0	0
chr12	6774031	0	0
chr12	6774032	0	0
chr12	6774033	0	0
chr12	6774034	0	0
chr12	6774035	0	0
chr12	6774036	0	0
chr12	6774037	0	0
chr12	6774038	0	0
chr12	6774039	0	0
chr12	6774040	0	0
chr12	6774041	0	0
chr12	6774042	0	0
chr12	6774043	0	0
chr12	6774044	0	0
chr12	6774045	0	0
chr12	6774046	0	0
chr12	6774047	0	0
chr12	6774048	0	0
chr12	6774049	0	0
chr12	6774050	0	0
chr12	6774051	0	0
chr12	6774052	0	0
chr12	6774053	0	0
chr12	6774054	0	0
chr12	6774055	0	0
chr12	6774056	0	0
chr12	6774057	0	0
chr12	6774058	0	0
chr12	6774059	0	0
chr12	6774060	0	0
chr12	6774061	0	0
chr12	6774062	0	0
chr12	6774063	0	0
chr12	6774064	0	0
chr12	6774065	0	0
chr12	6774066	0	0
chr12	6774067	0	0
chr12	6774068	0	0
chr12	6774069	0	0
chr12	6774070	0	0
chr12	6774071	0	0
chr12	6774072	0	0
chr12	6774073	0	0
chr12	6774074	0	0
chr12	6774075	0	0
chr12	6774076	0	0
chr12	6774077	0	0
chr12	6774078	0	0
chr12	6774079	0	0
chr12	6774080	0	0
chr12	6774081	0	0
chr12	6774082	0	0
chr12	6774083	0	0
chr12	6774084	0	0
chr12	6774085	0	0
chr12	6774086	0	0
chr12	6774087	0	0
chr12	6774088	0	0
chr12	6774089	0	0
chr12	6774090	0	0
chr12	6774091	0	0
chr12	6774092	0	0
chr12	6774093	0	0
chr12	6774094	0	0
chr12	6774095	0	0
chr12	6774096	0	0
chr12	6774097	0	0
chr12	6774098	0	0
chr12	6774099	0	0
chr12	6774100	0	0
chr12	6774101	0	0
chr12	6774102	0	0
chr12	6774103	0	0
chr12	6774104	0	0
chr12	6774105	0	0
chr12	6774106	0	0
chr12	6774107	0	0
chr12	6774108	0	0
chr12	6774109	0	0
chr12	6774110	0	0
chr12	6774111	0	0
chr12	6774112	0	0
chr12	6774113	0	0
chr12	6774114	0	0
chr12	6774115	0	0
chr12	6774116	0	0
chr12	6774117	0	0
chr12	6774118	0	0
chr12	6774119	0	0
chr12	6774120	0	0
chr12	6774121	0	0
chr12	6774122	0	0
chr12	6774123	0	0
chr12	6774124	0	0
chr12	6774125	0	0
chr12	6774126	0	0
chr12	6774127	0	0
chr12	6774128	0	0
chr12	6774129	0	0
chr12	6774130	0	0
chr12	6774131	0	0
chr12	6774132	0	0
chr12	6774133	0	0
chr12	6774134	0	0
chr12	6774135	0	0
chr12	6774136	0	0
chr12	6774137	0	0
chr12	6774138	0	0
chr12	6774139	0	0
chr12	6774140	0	0
chr12	6774141	0	0
chr12	6774142	0	0
chr12	6774143	0	0
chr12	6774144	0	0
chr12	6774145	0	0
chr12	6774146	0	0
chr12	6774147	0	0
chr12	6774148	0	0
chr12	6774149	0	0
chr12	6774150	0	0
chr12	6774151	0	0
chr12	6774152	0	0
chr12	6774153	0	0
chr12	6774154	0	0
chr12	6774155	0	0
chr12	6774156	0	0
chr12	6774157	0	0
chr12	6774158	0	0
chr12	6774159	0	0
chr12	6774160	0	0
chr12	6774161	0	0
chr12	6774162	0	0
chr12	6774163	0	0
chr12	6774164	0	0
chr12	6774165	0	0
chr12	6774166	0	0
chr12	6774167	0	0
chr12	6774168	0	0
chr12	6774169	0	0
chr12	6774170	0	0
chr12	6774171	0	0
chr12	6774172	0	0
chr12	6774173	0	0
chr12	6774174	0	0
chr12	6774175	0	0
chr12	6774176	0	0
chr12	6774177	0	0
chr12	6774178	0	0
chr12	6774179	0	0
chr12	6774180	0	0
chr12	6774181	0	0
chr12	6774182	0	0
chr12	6774183	0	0
chr12	6774184	0	0
chr12	6774185	0	0
chr12	6774186	0	0
chr12	6774187	0	0
chr12	6774188	0	0
chr12	6774189	0	0
chr12	6774190	0	0
chr12	6774191	0	0
chr12	6774192	0	0
chr12	6774193	0	0
chr12	6774194	0	0
chr12	6774195	0	0
chr12	6774196	0	0
chr12	6774197	0	0
chr12	6774198	0	0
chr12	6774199	0	0
chr12	6774200	0	0
chr12	6774201	0	0
chr12	6774396	0	0
chr12	6774397	0	0
chr12	6774398	0	0
chr12	6774399	0	0
chr12	6774400	0	0
chr12	6774401	0	0
chr12	6774402	0	0
chr12	6774403	0	0
chr12	6774404	0	0
chr12	6774405	0	0
chr12	6774406	0	0
chr12	6774407	0	0
chr12	6774408	0	0
chr12	6774409	0	0
chr12	6774410	0	0
chr12	6774411	0	0
chr12	6774412	0	0
chr12	6774413	0	0
chr12	6774414	0	0
chr12	6774415	0	0
chr12	6774416	0	0
chr12	6774417	0	0
chr12	6774418	0	0
chr12	6774419	0	0
chr12	6774420	0	0
chr12	6774421	0	0
chr12	6774422	0	0
chr12	6774423	0	0
chr12	6774424	0	0
chr12	6774425	0	0
chr12	6774426	0	0
chr12	6774427	0	0
chr12	6774428	0	0
chr12	6774429	0	0
chr12	6774430	0	0
chr12	6774431	0	0
chr12	6774432	0	0
chr12	6774433	0	0
chr12	6774434	0	0
chr12	6774435	0	0
chr12	6774436	0	0
chr12	6774437	0	0
chr12	6774438	0	0
chr12	6774439	0	0
chr12	6774440	0	0
chr12	6774441	0	0
chr12	6774442	0	0
chr12	6774443	0	0
chr12	6774444	0	0
chr12	6774445	0	0
chr12	6774446	0	0
chr12	6774447	0	0
chr12	6774448	0	0
chr12	6774449	0	0
chr12	6774450	0	0
chr12	6774451	0	0
chr12	6774452	0	0
chr12	6774453	0	0
chr12	6774454	0	0
chr12	6774455	0	0
chr12	6774456	0	0
chr12	6774457	0	0
chr12	6774458	0	0
chr12	6774459	0	0
chr12	6774460	0	0
chr12	6774461	0	0
chr12	6774462	0	0
chr12	6774463	0	0
chr12	6774464	0	0
chr12	6774465	0	0
chr12	6774466	0	0
chr12	6774467	0	0
chr12	6774468	0	0
chr12	6774469	0	0
chr12	6774470	0	0
chr12	6774471	0	0
chr12	6774472	0	0
chr12	6774473	0	0
chr12	6774474	0	0
chr12	6774475	0	0
chr12	6774476	0	0
chr12	6774477	0	0
chr12	6774478	0	0
chr12	6774479	0	0
chr12	6774480	0	0
chr12	6774481	0	0
chr12	6774482	0	0
chr12	6774483	0	0
chr12	6774484	0	0
chr12	6774485	0	0
chr12	6774486	0	0
chr12	6774487	0	0
chr12	6774488	0	0
chr12	6774489	0	0
chr12	6774490	0	0
chr12	6774491	0	0
chr12	6774492	0	0
chr12	6774493	0	0
chr12	6774494	0	0
chr12	6774495	0	0
chr12	6774496	0	0
chr12	6774497	0	0
chr12	6774498	0	0
chr12	6774499	0	0
chr12	6774500	0	0
chr12	6774501	0	0
chr12	6774502	0	0
chr12	6774503	0	0
chr12	6774504	0	0
chr12	6774505	0	0
chr12	6774506	0	0
chr12	6774507	0	0
chr12	6774508	0	0
chr12	6774509	0	0
chr12	6774510	0	0
chr12	6774511	0	0
chr12	6774512	0	0
chr12	6774513	0	0
chr12	6774514	0	0
chr12	6774515	0	0
chr12	6774516	0	0
chr12	6774517	0	0
chr12	6774518	0	0
chr12	6774519	0	0
chr12	6774520	0	0
chr12	6774521	0	0
chr12	6774522	0	0
chr12	6774523	0	0
chr12	6774524	0	0
chr12	6774525	0	0
chr12	6774526	0	0
chr12	6774527	0	0
chr12	6774528	0	0
chr12	6774529	0	0
chr12	6774530	0	0
chr12	6774531	0	0
chr12	6774532	0	0
chr12	6774533	0	0
chr12	6774534	0	0
chr12	6774535	0	0
chr12	6774536	0	0
chr12	6774537	0	0
chr12	6774538	0	0
chr12	6774539	0	0
chr12	6774540	0	0
chr12	6774541	0	0
chr12	6774542	0	0
chr12	6774543	0	0
chr12	6774544	0	0
chr12	6774545	0	0
chr12	6774546	0	0
chr12	6774547	0	0
chr12	6774548	0	0
chr12	6774549	0	0
chr12	6774550	0	0
chr12	6774551	0	0
chr12	6774552	0	0
chr12	6774553	0	0
chr12	6774554	0	0
chr12	6774555	0	0
chr12	6774556	0	0
chr12	6774557	0	0
chr12	6774558	0	0
chr12	6774559	0	0
chr12	6774560	0	0
chr12	6774561	0	0
chr12	6774562	0	0
chr12	6774563	0	0
chr12	6774564	0	0
chr12	6774565	0	0
chr12	6774566	0	0
chr12	6774567	0	0
chr12	6774568	0	0
chr12	6774569	0	0
chr12	6774570	0	0
chr12	6774571	0	0
chr12	6774572	0	0
chr12	6774573	0	0
chr12	6774574	0	0
chr12	6774575	0	0
chr12	6774576	0	0
chr12	6774577	0	0
chr12	6774578	0	0
chr12	6774579	0	0
chr12	6774580	0	0
chr12	6774581	0	0
chr12	6774582	0	0
chr12	6774583	0	0
chr12	6774584	0	0
chr12	6774585	0	0
chr12	6774586	0	0
chr12	6774587	0	0
chr12	6774588	0	0
chr12	6774589	0	0
chr12	6774590	0	0
chr12	6774591	0	0
chr12	6774592	0	0
chr12	6774593	0	0
chr12	6774594	0	0
chr12	6774595	105.07	97.43
chr12	6774596	106.065	97.43
chr12	6774597	104.97	99.46
chr12	6774598	108.245	102.84
chr12	6774599	107.995	102.84
chr12	6774600	108.35	108.25
chr12	6774601	107.74	111.99
chr12	6774602	109.715	103.7
chr12	6774603	106.855	107.14
chr12	6774604	105.905	107.14
chr12	6774605	104.065	107.14
chr12	6774606	103.25	102.27
chr12	6774607	103.735	106.16
chr12	6774608	106.075	99.36
chr12	6774609	115.62	105.26
chr12	6774610	122.625	116.96
chr12	6774611	120.84	116.17
chr12	6774612	124.395	122.78
chr12	6774613	123.205	116.96
chr12	6774614	122.165	108.25
chr12	6774615	124.425	117.04
chr12	6774616	128.37	116.96
chr12	6774617	127.1	114.36
chr12	6774618	133.3	111.99
chr12	6774619	131.83	122.78
chr12	6774620	134.745	117.96
chr12	6774621	130.53	127.79
chr12	6774622	132.6	127.79
chr12	6774623	127.455	124.75
chr12	6774624	131.41	124.75
chr12	6774625	132.19	124.75
chr12	6774626	134.235	125.46
chr12	6774627	132.815	125.46
chr12	6774628	136.065	125.46
chr12	6774629	137.19	149.42
chr12	6774630	136.72	147.45
chr12	6774631	131.45	144.24
chr12	6774632	135.305	146.58
chr12	6774633	130.34	125.46
chr12	6774634	133.415	139.29
chr12	6774635	133.38	136.45
chr12	6774636	136.83	135.11
chr12	6774637	134.595	130.3
chr12	6774638	135.935	135.11
chr12	6774639	136.42	140.35
chr12	6774640	137.155	144.76
chr12	6774641	140.61	146.58
chr12	6774642	144.52	152.04
chr12	6774643	146.86	152.04
chr12	6774644	146.145	155.94
chr12	6774645	143.455	155.94
chr12	6774646	144.79	158.86
chr12	6774647	148.985	152.04
chr12	6774648	147.195	150
chr12	6774649	147.56	158.86
chr12	6774650	149.065	158.86
chr12	6774651	146.2	152.04
chr12	6774652	147.44	150.8
chr12	6774653	146.97	148.14
chr12	6774654	146.1	146.58
chr12	6774655	146.135	144.24
chr12	6774656	150.38	155.94
chr12	6774657	146.32	148.14
chr12	6774658	148.235	151.37
chr12	6774659	148.565	148.14
chr12	6774660	148.7	159.84
chr12	6774661	147.735	152.04
chr12	6774662	148.305	155.94
chr12	6774663	146.795	155.94
chr12	6774664	146.235	152.04
chr12	6774665	145.08	154.41
chr12	6774666	146.895	147.52
chr12	6774667	143.625	147.52
chr12	6774668	148.805	147.52
chr12	6774669	150.555	147.52
chr12	6774670	151.12	148.14
chr12	6774671	153.675	144.24
chr12	6774672	154.55	144.76
chr12	6774673	154.54	132.55
chr12	6774674	148.955	135.11
chr12	6774675	150.87	138.12
chr12	6774676	150.33	132.55
chr12	6774677	149.17	135.94
chr12	6774678	146.74	127.6
chr12	6774679	150.775	128.65
chr12	6774680	148.165	127.6
chr12	6774681	151.4	136.45
chr12	6774682	151.04	128.65
chr12	6774683	152.645	137.93
chr12	6774684	152.97	137.93
chr12	6774685	149.26	123.16
chr12	6774686	149.605	135.11
chr12	6774687	151.775	138.12
chr12	6774688	150.915	136.45
chr12	6774689	153.125	144.76
chr12	6774690	155.98	154.41
chr12	6774691	156.405	153.47
chr12	6774692	161.01	159.84
chr12	6774693	162.04	155.94
chr12	6774694	160.805	152.04
chr12	6774695	157.7	152.04
chr12	6774696	155.47	144.24
[truncated: 2,619 more rows]
